# Supplementary material for: Hsa_circ_0000313/miR‐1224‐3p/MKNK2 Axis Modulates CD4+ T Cells by Activating p38 MAPK Signaling in Myasthenia Gravis
Source: Mediators Inflamm. 2026 Mar 20;2026:2877539. doi: 10.1155/mi/2877539 (PMC13140341; doi:10.1155/mi/2877539)
Supplement: Supplementary file 1 — Supporting Information 1 By applying the thresholds of |log2FC| > 0.5 and p‐value <0.05 to the circRNA microarray sequencing dataset, a list of candidate differentially expressed circRNAs warranting further investigation was generated, as detailed in Table S1. Detailed information on the groups for dual‐luciferase transfection is presented in Tables S2 and S3. [file MI-2026-2877539-s001.zip › CircRNA Expression Profiling Data .xls]

## Sheet: All Targets Value - CircRNAs
All Targets Value (Entities where at least 3 out of 6 samples have flags in Present or Marginal) # Column A: circRNA, it represents the circRNA ID. # Column B ~ G: Raw Intensity of each sample. # Column H ~ M: log2 value of Normalized Intensity of each sample. # Column N ~ S: Flags, flags are attributes that denote the quality of the entities using methods from GeneSpring software. # Column T ~ A…
	Raw Intensity						Normalized Intensity						Flags						Annotations
circRNA	[T-1](raw)	[T-2](raw)	[T-3](raw)	[N-1](raw)	[N-2](raw)	[N-3](raw)	[T-1](normalized)	[T-2](normalized)	[T-3](normalized)	[N-1](normalized)	[N-2](normalized)	[N-3](normalized)	T-1:flag_call	T-2:flag_call	T-3:flag_call	N-1:flag_call	N-2:flag_call	N-3:flag_call	probeID	Alias	source	chrom	strand	txStart	txEnd	circRNA_type	best_transcript	GeneSymbol	Sequence	circRNA_length
hsa_circRNA_082501	30	25	26	26	29	33	5.29333	4.47886	5.10356	4.64664	5.10356	5.15171	P	M	P	P	P	P	ASCRP3000001	hsa_circ_0082501	circBase	chr7	+	135258401	135333499	exonic	NM_015135	NUP205	AAAAAAACAACCAAAAAATGTTCAACAGCATGAGAAGGTTCAGAAAGCCAGTACAGAGGG	6063
hsa_circRNA_407247	259	497.5	192	451	298	276	8.30172	8.81927	7.80121	8.67024	8.11356	8.07551	P	P	P	M	P	P	ASCRP3000002		25070500	chr9	+	131971147	131971515	sense overlapping	uc010myu.1	AK308944	AAAAAACGAAGAAAAAGAGACACCCAGCTCACCTCCAAGTTTGCCTGCAGGAGCCGGCTC	368
hsa_circRNA_007418	691	963	568	821	772.5	833	9.79544	9.67634	9.38695	9.51168	9.52855	9.73782	P	P	P	P	P	P	ASCRP3000003	hsa_circ_0007418	circBase	chr1	+	22816372	22818026	exonic	NM_014870	ZBTB40	AAAAAACTAGAAATGTGTTCAGAAATTAAAGGTCCACAGAAGGAGGGCCTGTCCTCCCAA	900
hsa_circRNA_407121	255	139	314.5	121	420.5	313.5	8.2837	7.03762	8.49838	6.79612	8.6072	8.26467	P	P	P	P	P	P	ASCRP3000004		25070500	chr8	-	125597327	125603476	exonic	NM_014751	MTSS1	AAAAAAGAAGTCCTCGGATACGCTGAAACTGCAGAAGAAAGCAAAAAAAGGTGGGACCAG	252
hsa_circRNA_407087	71	79	101	76	95	90	6.44374	6.18748	6.90697	6.09201	6.59193	6.56679	P	P	P	P	P	M	ASCRP3000005		25070500	chr8	-	71495398	71508556	exonic	NM_014294	TRAM1	AAAAAAGGAACAGGAAAACTACATCTCAGACCCAACTATCTTATGGAGGGCTTATCCCCA	625
hsa_circRNA_061985	140	116	204.5	167.5	312.5	207	7.41685	6.7229	7.88548	7.28276	8.20766	7.69033	P	P	P	P	P	P	ASCRP3000006	hsa_circ_0061985	circBase	chr21	-	46275124	46285362	exonic	NM_004339	PTTG1IP	AAAAAATATGCTTGTTCTCAGAACACAAACAAAACCTGTGAAGAGTGCCTGAAGAACGTC	381
hsa_circRNA_404446	825	442.5	1001.5	483.5	849.5	844.5	10.1087	8.67994	10.2008	8.7837	9.6672	9.75316	P	P	P	P	P	P	ASCRP3000007		25070500	chr1	-	19670851	19684057	exonic	NM_004930	CAPZB	AAAAACAAAGGATATCGTCAATGGGCTGAGGTATTTTGAAGGTGGCGTCTCATCTGTCTA	402
hsa_circRNA_043081	27	61	25	52	29.5	31	5.15508	5.71557	5.05013	5.4934	5.15508	5.15171	P	P	P	P	P	P	ASCRP3000008	hsa_circ_0043081	circBase	chr17	-	33255980	33269925	exonic	NM_006584	CCT6B	AAAAACAACTTCTTCACTCTTGGTTGATCCAAGGATTAGTTTTGGATCATGGTGCCCGTC	909
hsa_circRNA_401039	49	37	51	42	53	58	5.88789	5.06816	5.98219	5.22103	5.81928	5.93286	P	P	P	P	P	P	ASCRP3000009		25242744	chr12	-	110376184	110377052	exonic	NM_014776	GIT2	AAAAACATACAGGAGCTCTTAAGAGCAGCCCAAGAAAATAAACATGACAGGCATCCAGGC	272
hsa_circRNA_400114	126.5	125	168	100	173	165	7.2602	6.88221	7.59282	6.49796	7.36747	7.362	P	P	P	P	P	P	ASCRP3000010		25242744	chr1	-	8421822	8482867	exonic	NM_012102	RERE	AAAAACGCAGAAACGCTTCGTTAAGGGACTCAGGCAGTACGGGAAGAACTTCTTCAGAAT	813
hsa_circRNA_100501	41	86	35	82	42	46	5.64043	6.29398	5.53548	6.21039	5.53029	5.6259	P	P	P	P	P	P	ASCRP3000011	hsa_circ_0002413	circBase	chr1	+	240341220	240351562	exonic	NM_020066	FMN2	AAAAACGCTCAGATGCTGTCCAGAAGCAAGATCAACTTTATACCTGGGCTGCAGTTAGTC	204
hsa_circRNA_000654	135	51.5	134	57	111	150	7.33359	5.49873	7.27269	5.65721	6.78199	7.23488	P	P	P	P	P	P	ASCRP3000012	hsa_circ_0000654	circBase	chr15	+	93480747	93482948	exonic	NM_001271	CHD2	AAAAACGTTAGAGAAAAATGGAAACAGGAACCCTCAGAAGATGAACAGGAACAAGGCACC	249
hsa_circRNA_104195	26	63	25	66	27	30.5	5.08597	5.81715	5.10356	5.88789	4.97949	5.12783	P	P	P	P	P	P	ASCRP3000013	hsa_circ_0002198	circBase	chr6	+	136472297	136476896	exonic	NM_018945	PDE7B	AAAAACTAACCACCATCTTGCAAACCTATATCAGGAAACAGCCTGGTAACACTGTTGTGC	329
hsa_circRNA_404754	53	77.5	55	94	53	69	6.0725	6.17589	6.10953	6.39315	5.81928	6.13199	P	P	P	P	P	P	ASCRP3000014		25070500	chr10	-	61592282	61612460	exonic	NM_005436	CCDC6	AAAAACTGGAGAATGACACCATTTCTAAGCAACTTACATTAGAACAGCAAGCCAGGGCTG	279
hsa_circRNA_103950	614	823	505	709	735.5	654	9.58677	9.4749	9.20132	9.32673	9.45662	9.32091	P	P	P	P	P	P	ASCRP3000015	hsa_circ_0001534	circBase	chr5	-	137278563	137278905	exonic	NM_016603	FAM13B	AAAAACTGGCTCTGGATCTCCGATTGTCAAGTTCTCGAGCAGCTTCTATGGATCTCCATC	248
hsa_circRNA_007390	114	191	121	167.5	147	115.5	7.11944	7.49224	7.13064	7.27502	7.13064	6.87404	P	P	P	P	P	P	ASCRP3000016	hsa_circ_0007390	circBase	chr15	-	73854236	73866136	exonic	NM_012428	NPTN	AAAAACTTGCGCCAGAGAAACACAAATTAAGTACTGCTTACAATCCGCTCCTGACATCAC	505
hsa_circRNA_008846	134.5	62	186.5	80.5	123	182	7.35357	5.76725	7.74291	6.19078	6.91347	7.51345	P	P	P	P	P	P	ASCRP3000017	hsa_circ_0008846	circBase	chr6	-	18256591	18258636	exonic	NM_003472	DEK	AAAAAGAAGGAAGAAATGTTGAAAAAAAAAGAGTCTCATCGTGGAAGGCAAGAGGGAAAA	307
hsa_circRNA_000542	2306	1031.5	1481	1220	4640	2766.5	11.6834	9.75608	10.8667	10.065	12.0815	11.6225	P	P	P	P	P	P	ASCRP3000018	hsa_circ_0000542	circBase	chr14	+	58785259	58796887	exonic	NM_002892	ARID4A	AAAAAGACAGAAGAAGAGGTGTGTTTGATGATGGTGATGAGCGAACATTGAGACGTACCT	632
hsa_circRNA_404789	31	54.5	28	65	38	35.5	5.29333	5.56117	5.25606	5.84042	5.46238	5.39683	P	P	P	P	P	P	ASCRP3000019		25070500	chr10	+	91478466	91486278	exonic	NM_016195	KIF20B	AAAAAGAGAGAAAATGGTTTCAACAGCATGTGCCTTTCCGGGAAAGTAAACTGACTCACT	839
hsa_circRNA_007645	128.5	69	122	65.5	131	182.5	7.29123	5.95338	7.15108	5.87565	6.99018	7.50818	P	P	P	P	P	P	ASCRP3000020	hsa_circ_0007645	circBase	chr17	-	674564	689217	sense overlapping	NM_016080	GLOD4	AAAAAGATGAAGAAAAGCAAAGGGCTTTGCTGGGCTATGCTGATAACCAGAGAAGCTAAA	14653
hsa_circRNA_102997	149	121	181	138	107.5	120.5	7.50156	6.81333	7.70798	6.99018	6.75664	6.92241	P	P	P	P	P	P	ASCRP3000021	hsa_circ_0059490	circBase	chr20	-	16506736	16509085	exonic	NM_024704	KIF16B	AAAAAGCCCAGATTACGTTTCACAAGAAATGGGAAAAGGACTTGGAGGCCAAGTTCATTA	184
hsa_circRNA_402543	48	114	45	107.5	42.5	59	5.91205	6.72971	5.89599	6.62398	5.51722	5.93286	P	P	P	P	P	P	ASCRP3000022		25242744	chr20	+	25398740	25405963	exonic	NM_021067	GINS1	AAAAAGCCTATATATTGAAGTATGACCGCTTGCTTCGGATCAGAGCACTCAGATGGGAAT	208
hsa_circRNA_404823	144	325	130	258	164	181	7.44955	8.23943	7.25233	7.87425	7.29965	7.50288	P	P	P	P	P	P	ASCRP3000023		25070500	chr10	-	128973475	128975403	exonic	NM_001039762	FAM196A	AAAAAGGAGAGGCCCATCGGGAAGGAATTATTTTCCAGTACCACTCTCCATGGAATAAAA	1452
hsa_circRNA_103917	43	93	55.5	76.5	63	44	5.76946	6.43126	6.13199	6.12512	6.03632	5.6259	P	P	P	P	P	P	ASCRP3000024	hsa_circ_0073435	circBase	chr5	+	95072592	95119667	exonic	NM_014899	RHOBTB3	AAAAAGGCCAAGGACATATTTGACAGTGATTGGTACACTTCTCGAAATCTAATTGGGGGC	1395
hsa_circRNA_102887	1379.5	5954	2163	6292	3062	3311	10.8674	12.0815	11.5821	12.3334	11.4853	11.9229	P	P	P	P	P	P	ASCRP3000025	hsa_circ_0057691	circBase	chr2	-	200233327	200246543	exonic	NM_015265	SATB2	AAAAAGTACAAGAAGATTAAAGGAATAATCAAGCTGGGAAGGTGGAACCCTCTCCCCCTC	354
hsa_circRNA_405950	198.5	313.5	370	392	429.5	299	7.90267	8.17994	8.73685	8.48031	8.62953	8.18181	P	P	P	P	P	M	ASCRP3000026		25070500	chr2	+	121036193	121038483	exonic	uc002tml.3	RALB	AAAAAGTAGAAGGTATTCTAGAGCTCTTCAGTGGGTCATCTGTGTGTCACAGCCTCAGAA	224
hsa_circRNA_054947	61	93.5	60	94	68	71	6.18087	6.45749	6.21364	6.39315	6.1337	6.22975	P	P	P	P	P	P	ASCRP3000027	hsa_circ_0054947	circBase	chr2	+	64113474	64118696	exonic	NM_006759	UGP2	AAAAATAAAGCAGTGAAGCAATAGGCGGGACACTCACTCAATATGAAGGCAAACTGAGAC	989
hsa_circRNA_406825	166	129	263.5	97	193	179	7.6496	6.91546	8.23425	6.42568	7.50752	7.48017	P	P	P	P	P	P	ASCRP3000028		25070500	chr6	+	109762831	109763131	intronic	ENST00000258052	SMPD2	AAAAATAGCTGATCAGAGCTGGAAGACAAGGGAGGGGAAGAAGGCTGGGTGTGAGAAGCC	300
hsa_circRNA_031460	77	187.5	66	174	80.5	100.5	6.55277	7.45435	6.29398	7.34472	6.3831	6.68367	P	P	M	P	P	P	ASCRP3000029	hsa_circ_0031460	circBase	chr14	-	31582309	31602881	exonic	NM_015382	HECTD1	AAAAATATTACAGCAGATTGAGGTCAACTGCAACTTGGCCTCTTGATCCACCAAAGGATG	2572
hsa_circRNA_407023	65	188	53	168	72.5	74	6.27392	7.45983	6.03632	7.26059	6.24884	6.31376	M	P	P	P	P	P	ASCRP3000030		25070500	chr7	+	148582342	148582577	intergenic			AAAAATCCTTTATCAAGATGAGCACTGTTCACTTGCCGCCTCTGCAAAGTCCACCGCCGC	235
hsa_circRNA_406859	82	191.5	65.5	178	94	96	6.62398	7.48756	6.3077	7.3682	6.56425	6.63853	P	P	P	P	P	P	ASCRP3000031		25070500	chr6	-	135639656	135644462	exonic	NM_017651	AHI1	AAAAATCTCCAGCTCCTCAAAAGGTAGTGGCTCTTTATGACTACACAGCGAATCGATCAG	261
hsa_circRNA_102776	193	143.5	220	159.5	203	259	7.86809	7.0751	7.99132	7.2083	7.56896	7.98612	P	P	P	P	P	P	ASCRP3000032	hsa_circ_0055451	circBase	chr2	-	86088303	86090608	exonic	NM_003896	ST3GAL5	AAAAATGCATTATGTGGACCCTGACCATGTAAAGCAATGCCAAGTGAGTACACCTATGTG	236
hsa_circRNA_100098	135	84	162	119	141	168	7.36383	6.2583	7.53565	6.76992	7.09062	7.39666	P	P	P	P	P	P	ASCRP3000033	hsa_circ_0007822	circBase	chr1	+	23356961	23385660	exonic	NM_015013	KDM1A	AAAAATGCCCACTTTATGAAGCCAACGGACAAGCTGTAGAGTACAGAGAGATGGATGAAA	756
hsa_circRNA_406086	48	56	41.5	61	47	54	5.90404	5.63319	5.72014	5.72014	5.64525	5.86538	P	P	P	P	P	P	ASCRP3000034		25070500	chr20	+	18122851	18123563	sense overlapping	NM_020536	CSRP2BP	AAAAATGGATACCAGCCAAGGCTTCGTGACGGAGTTATCAGAGACATTGAGAGGCAAATT	712
hsa_circRNA_061825	81.5	118	68	90	81	85	6.63248	6.77103	6.37588	6.36571	6.3584	6.49729	P	P	P	P	P	P	ASCRP3000035	hsa_circ_0061825	circBase	chr21	-	43782390	43786644	exonic	NM_003225	TFF1	AAAAATTAAAAGAGATCGATATTAAATCCCTGACTCGGGGTCGCCTTTGGAGCAGAGAGG	492
hsa_circRNA_104215	69	95	108.5	83.5	105	114	6.4017	6.43126	6.99018	6.21039	6.71605	6.85858	P	P	P	P	P	P	ASCRP3000036	hsa_circ_0005753	circBase	chr6	+	149663820	149691235	exonic	NM_015093	TAB2	AAAAATTCCCTGAAGTACCTGAAGTTGTTGTATCCAGGTGCATGTTACAGGCTCCAGACC	340
hsa_circRNA_401118	39	54.5	42	52	48	39	5.64043	5.5939	5.75172	5.4934	5.67379	5.41526	P	P	P	P	P	P	ASCRP3000037		25242744	chr13	+	20593686	20611049	exonic	NM_003453	ZMYM2	AAAAATTTCAGGATTGGTACTACAAGGTAGGTAGCCATCCAAGCTTCCTGAAGGAGGTTC	780
hsa_circRNA_092547	4282	1646.5	4626	2003	4198	5565	12.6354	10.3612	12.792	10.8002	11.9597	12.6146	P	P	P	P	P	P	ASCRP3000038	hsa_circ_0001445	circBase	chr4	+	144464661	144465125	exonic	NM_003601	SMARCA5	AAAACAAAAGGGAGGCTTGTGGATCAGAATCTGAACAAAATTGGGAAAGATGAAATGCTT	269
hsa_circRNA_101560	55.5	144	55	104	65	67	6.09817	7.07019	6.13199	6.55916	6.0725	6.13199	P	P	P	P	P	P	ASCRP3000039	hsa_circ_0007527	circBase	chr15	-	65759015	65772737	exonic	NM_017743	DPP8	AAAACAAAGGAATTTTGGGCCACCATTTTGGATTCAGCAGTGCTTGGTCCATCCTACTAG	707
hsa_circRNA_102799	86	242	75	217	86	114	6.71491	7.83161	6.49796	7.64601	6.45475	6.84609	P	P	P	P	P	P	ASCRP3000040	hsa_circ_0002076	circBase	chr2	-	110321942	110350696	exonic	NM_144710	SEPT10	AAAACAAGCCAGTCAGCTCTTTCAGTCTCACATGGCAACGAAAACAACTTGTATGTCTTC	998
hsa_circRNA_004103	94	64	134	86	133	134	6.84609	5.84042	7.28276	6.31376	7.00617	7.06392	P	P	P	P	P	P	ASCRP3000041	hsa_circ_0004103	circBase	chr11	+	102233626	102239279	exonic	NM_001166	BIRC2	AAAACAAGCTGAAGAAATGGCATCAGGTGTGAGTTCTTGATACGAATGAAAGGCCAAGAG	371
hsa_circRNA_000566	185	117	184.5	128	218	263	7.80713	6.74212	7.75075	6.88017	7.67806	8.02078	P	P	P	P	P	P	ASCRP3000042	hsa_circ_0000566	circBase	chr14	+	97299803	97327072	exonic	NM_003384	VRK1	AAAACAATAACAAAGTGAAAATGCCTCGTGTAAAAGCAGCTCAAGCTGGAAGACAGAGCT	1073
hsa_circRNA_407110	21.5	70	21	44	20	22	4.69385	5.95338	4.71689	5.27792	4.63216	4.64664	P	P	P	P	A	P	ASCRP3000043		25070500	chr8	-	101149792	101154396	exonic	NR_036491	FBXO43	AAAACAGATTCTGAGAAACAGAGATTTTGAAGATGTCGCAAAGGCACTCAGGTCAAGCTG	1589
hsa_circRNA_006759	156	113	171.5	169.5	395	233.5	7.56896	6.71491	7.6496	7.30878	8.52962	7.84344	P	P	P	P	P	P	ASCRP3000044	hsa_circ_0006759	circBase	chr2	-	63711737	63798760	exonic	uc002sci.2	WDPCP	AAAACAGTCGGTGTGTGCTGAGCAAATGGAAGAACAAATATGTCTGTCAGAAAACCATGA	561
hsa_circRNA_000052	143	101	142	107	207	153	7.43468	6.51383	7.36529	6.61909	7.59779	7.24601	P	P	P	P	P	P	ASCRP3000045	hsa_circ_0000052	circBase	chr1	+	36367548	36367938	exonic	NM_012199	AGO1	AAAACAGTGTCGAGAAGAGGTGCTCAAATGAAGAATGCCAGCTACAACTTAGATCCCTAC	257
hsa_circRNA_004767	311	132.5	285	161	312.5	310.5	8.56877	6.96442	8.3669	7.21317	8.19684	8.24459	P	P	P	P	P	P	ASCRP3000047	hsa_circ_0004767	circBase	chr17	-	3969740	3976050	exonic	NM_015113	ZZEF1	AAAACATAGTTCAGAAGCTACTGAGGTGAACCCTGAGAGCCTGGAGTTAGGAAGTAACAT	564
hsa_circRNA_101633	224	218	215	196	179	208	8.08904	7.69382	7.95956	7.50818	7.39345	7.67394	P	P	P	P	P	P	ASCRP3000048	hsa_circ_0036629	circBase	chr15	+	85657103	85664245	exonic	NM_002605	PDE8A	AAAACATGGAGAGGTAATCAATATTATCAATGCTGCCCAGGAAAGTAGTCCCATGCCTGT	767
hsa_circRNA_101915	30.5	28	36.5	27	37.5	38	5.26547	4.67515	5.58891	4.55243	5.41667	5.41526	P	P	P	P	P	P	ASCRP3000049	hsa_circ_0041050	circBase	chr16	-	89849266	89849510	exonic	NM_000135	FANCA	AAAACATGGGACTCTACGAGGATTTGTCATCAGCTGGGGACATTACTGAGGTGCACATTC	156
hsa_circRNA_405400	22.5	57.5	21	64	22	25	4.9052	5.64765	4.79692	5.81822	4.75301	4.82688	P	P	P	P	P	P	ASCRP3000050		25070500	chr15	-	77657504	77696619	intronic	ENST00000567337	PEAK1	AAAACCAAAGGTATTCTGGAGAGGTGTATGAGAAGAAAACAGCAAAGCCAAGTTACACCA	39115
hsa_circRNA_102445	325.5	502.5	431	822	1244	742	8.65421	8.83172	8.97742	9.51826	10.2397	9.52055	P	P	P	P	P	P	ASCRP3000051	hsa_circ_0004552	circBase	chr19	+	11015626	11019883	exonic	NM_199141	CARM1	AAAACCACACCGACTTCAAGGACAAGATGAAGATGTGTGTGTCTTTAAGTGCTCAGTGTC	338
hsa_circRNA_002518	31.5	30	30	31	32	32	5.35043	4.83111	5.38249	4.83953	5.21457	5.23387	P	P	P	P	P	P	ASCRP3000052	hsa_circ_0002518	circBase	chr4	-	24572276	24578301	exonic	NM_001358	DHX15	AAAACCATTCTTAAGAAGGATCGAGATCGAGACCGGGATCGTGAAGATCGGTCTAAAGAT	630
hsa_circRNA_102323	87	290	74.5	205	113	103	6.72971	8.08085	6.46975	7.55688	6.81119	6.71719	P	P	P	P	P	P	ASCRP3000053	hsa_circ_0047145	circBase	chr18	-	20932159	20953727	exonic	NM_032933	TMEM241	AAAACCTTCTGGCCCCAGGGCAGTGTGCAGCCTGGATTTTCTTTGCTAAGTGCCCTCCTC	382
hsa_circRNA_015839	25	32	22	30	23.5	25	4.92908	4.9052	4.86863	4.80984	4.86863	4.86451	P	P	P	P	P	P	ASCRP3000054	hsa_circ_0015839	circBase	chr1	+	200729966	200784772	exonic	NM_203459	CAMSAP2	AAAACTGAAAGAACATCACACAGTTGAAGCTCCAGGAGGTCAAAAGAAAATGTGCCAGAG	506
hsa_circRNA_402980	53	124	45	109	53	53	6.05813	6.84609	5.81928	6.64335	5.79567	5.79567	P	P	P	P	P	P	ASCRP3000055		25242744	chr3	+	141632493	141640905	exonic	NM_001679	ATP1B3	AAAACTGCATCATATACTTTAGAAGAACAGAAGAACCTCACAGTCTGTCCTGATGGAGCA	323
hsa_circRNA_402979	153.5	651	110	738	211	185	7.52525	9.18148	7.01363	9.38111	7.62057	7.53565	P	P	P	P	P	P	ASCRP3000056		25242744	chr3	+	141622461	141640905	exonic	NM_001679	ATP1B3	AAAACTGCATGTTTGATCTTGCTCTTCTACCTAGTTTTTTATGGGTTCCTGGCTGCACTC	560
hsa_circRNA_068767	78.5	75	67	69	100.5	84	6.56298	6.0814	6.33922	5.95338	6.62763	6.42707	P	P	P	P	P	P	ASCRP3000057	hsa_circ_0068767	circBase	chr3	+	197677806	197682721	exonic	NM_000996	RPL35A	AAAACTTACTACCTTAAGCCTGCTGGGAACGGGACTTCTAAAAGGAACTATGTCTGGAAG	442
hsa_circRNA_007263	27	76	24	70	30	31	5.11054	6.0814	5.10356	5.95338	5.21457	5.15171	P	P	P	P	P	P	ASCRP3000058	hsa_circ_0007263	circBase	chr4	+	87614739	87622954	exonic	NM_006264	PTPN13	AAAAGAAACTTCAGGTTCTGAGGGAAGCCATGAATGTAGAAGACAGATCAGCTTTCCTGT	649
hsa_circRNA_102820	185	208	301	237.5	332.5	293	7.80229	7.63001	8.43761	7.75743	8.27906	8.16933	P	P	P	P	P	P	ASCRP3000059	hsa_circ_0056439	circBase	chr2	+	128944256	128945188	exonic	NM_020120	UGGT1	AAAAGAACCAAGCCGAGAAGGATCTGCCCAATAACATGATTCATCAGGTGCCAATTAAAT	283
hsa_circRNA_405348	23	27	22	27	22	27	4.9052	4.67515	4.98709	4.72601	4.75301	5.10706	P	P	P	P	P	P	ASCRP3000060		25070500	chr15	-	55731669	55742565	exonic	NM_130810	DYX1C1	AAAAGAAGAAGAAAAGAACCCAGAATGGTTGAAGGATAAAGGAAAGGAGAAATTCAGAAA	256
hsa_circRNA_016363	300.5	1549	238	1331	430	359	8.51917	10.2688	8.10092	10.1831	8.63166	8.44832	P	P	P	P	P	P	ASCRP3000061	hsa_circ_0016363	circBase	chr1	-	211836114	211843749	exonic	uc021pir.1	NEK2	AAAAGAATTCTTCAGTTTCCCTGTGCCTCCATTTACAGCTTTTAGCCAGAAAGAACTCGC	1329
hsa_circRNA_092482	1271	584	1666	727	1591	1378	10.7214	9.01485	11.1133	9.36187	10.5873	10.4808	P	P	P	P	P	P	ASCRP3000062	hsa_circ_0001036	circBase	chr2	-	85554223	85554349	sense overlapping	NM_006464	TGOLN2	AAAAGACGTCCCTAACAAGTCGGGTTCGGAGGCGCAGACCACAAAAGATGTCCCTAATAA	126
hsa_circRNA_000572	76	45	58	52	49.5	102	6.55277	5.27482	6.17089	5.4934	5.73602	6.68133	P	P	P	P	P	P	ASCRP3000063	hsa_circ_0000572	circBase	chr14	-	104219336	104220581	exonic	NM_015316	PPP1R13B	AAAAGACTGTACCAAGAACTACAGGAACAGCGTTTACATTTTCTAAAGCAACAGGAGCGC	372
hsa_circRNA_087119	10433	28181	9410	30421	22748.5	19788.5	14.0342	14.6727	13.9136	14.5478	14.1594	14.3608	P	M	P	M	P	P	ASCRP3000064	hsa_circ_0087119	circBase	chr9	+	68409997	68413434	exonic	uc004aew.1	AK308561	AAAAGAGAGGCCGCCGCCTCTCTCTCCCTCTGGTTCTATTTCTCCATCCCTCTCTCCTTT	1596
hsa_circRNA_068784	112	245	139	178	136	150	7.0684	7.865	7.32761	7.35284	7.04127	7.24601	P	P	P	P	P	P	ASCRP3000065	hsa_circ_0068784	circBase	chr4	+	337570	338219	exonic	NM_003441	ZNF141	AAAAGAGCCCTACAATGTGAAGATACATAAGATCGTAGCCAGACCCCCAGGAACTCTTAA	223
hsa_circRNA_088439	119	73	175	75	171.5	169.5	7.13235	6.01417	7.66123	6.07071	7.34028	7.39666	P	P	P	P	P	P	ASCRP3000066	hsa_circ_0088439	circBase	chr9	-	126212971	126641300	exonic	NM_020946	DENND1A	AAAAGAGGTGAAAAACCGCTTGAAGCAAAAGGCAGAATCCAGAGACCACATTTGAAGTAT	1339
hsa_circRNA_105045	35	72	35	61	43	41	5.49606	6.01417	5.53548	5.67379	5.57385	5.57385	P	P	P	M	P	P	ASCRP3000067	hsa_circ_0092163	circBase	chrX	+	154317537	154319114	exonic	NM_024332	BRCC3	AAAAGAGTTCAGAATGTTCGCACACAAGCCATGTACCAGATGATGGATCAAGGCTTTGTA	145
hsa_circRNA_060539	171	201	183	217.5	377.5	227	7.70251	7.56896	7.71257	7.6424	8.46678	7.80229	P	P	P	P	P	P	ASCRP3000068	hsa_circ_0060539	circBase	chr20	-	43953928	43956055	exonic	NM_002999	SDC4	AAAAGATAATAAAACCTGGTACTTTCTAACTCTGATTGTGGGTGGCATCGTGGGCATCCT	2127
hsa_circRNA_000829	8063	19738.5	6404	23235	14441	9780.5	13.5112	13.9136	13.2778	14.0059	13.543	13.479	P	P	P	P	P	P	ASCRP3000069	hsa_circ_0000829	circBase	chr18	-	12506475	12535600	exonic	NM_020148	SPIRE1	AAAAGATACACCTTGCGAAAAGTGATGTTGTGTGCTGCTCATCTCCCTACTGAATCAGAT	369
hsa_circRNA_405678	51	118	38	89	52	54.5	6.00858	6.77103	5.64043	6.31376	5.81074	5.92001	P	P	P	P	P	P	ASCRP3000070		25070500	chr18	-	36782074	36788753	sense overlapping	NR_024391	LINC00669	AAAAGATGGAGAAGATTATTTCTGCTGGCCTCCAGGAAGCAGGGGGTACAAGCAATTTTC	6679
hsa_circRNA_405869	340	171.5	350	238	442	415	8.70997	7.32161	8.65137	7.76021	8.6723	8.67994	P	P	P	P	P	P	ASCRP3000071		25070500	chr2	+	44436353	44436466	intronic	ENST00000459690	PPM1B	AAAAGATTCAGAGTTGGATAAGCACTTGGAATCACGGGTTGAAGTCGAGATAACATGAGT	113
hsa_circRNA_407150	36.5	37	46	34	48	41	5.53548	5.05013	5.85295	4.94477	5.70869	5.51984	P	P	P	P	P	P	ASCRP3000072		25070500	chr9	-	5968018	5988545	exonic	NM_001017969	KIAA2026	AAAAGCAAAACACAAGAAGCACAAATCTGGCACTTGAGAGAAAAGACAACGATAGCAGTT	1619
hsa_circRNA_402810	581	716.5	527	634.5	693.5	613	9.50921	9.31658	9.27662	9.17369	9.3538	9.23473	P	P	P	P	P	P	ASCRP3000073		25242744	chr3	-	31725125	31774903	exonic	NM_017784	OSBPL10	AAAAGCAAGTTCATGGGCATGTCCGTGGGGGTCTCTATGATAGGGGAAGAAAACATCCTG	786
hsa_circRNA_068655	2248	898	2112	1567.5	2515	2579	11.6353	9.58865	11.5395	10.4258	11.2276	11.4824	P	P	M	P	P	P	ASCRP3000074	hsa_circ_0068655	circBase	chr3	-	196129822	196134264	exonic	NM_015562	UBXN7	AAAAGCAGGAAATACTGGTGGAACCAGAACCATTATTTGGTGGTGCAAGTGAAAGTGTAG	216
hsa_circRNA_400196	100	90	105	90	131.5	105	6.92934	6.36571	6.95669	6.34811	6.99396	6.74212	P	P	P	P	P	P	ASCRP3000075		25242744	chr1	+	36358157	36360870	exonic	NM_012199	AGO1	AAAAGCATACCTACCTTCCCCTAGAGGGAAGTGGTGGAATACATGGTCCAGCATTTCAAG	811
hsa_circRNA_006131	197	63.5	199	69	193.5	196	7.90116	5.79999	7.85153	5.95338	7.50288	7.60027	P	P	P	P	P	P	ASCRP3000076	hsa_circ_0006131	circBase	chr6	-	86328535	86329135	exonic	NM_006372	SYNCRIP	AAAAGCTCAGAGGCAAGCAGCAAAAAATCAAATGTAAAAGTGCTGTTTGTACGCAACCTT	272
hsa_circRNA_404245	109	110	87	106	95	115.5	7.00617	6.63974	6.6825	6.59069	6.59193	6.88628	P	P	P	P	P	P	ASCRP3000077		25242744	chr9	+	114289547	114296633	exonic	NM_133464	ZNF483	AAAAGCTCCCGACTAGTTTCTGCAGGACTGTAAACTGGATTCCTGGAACCTTTGATATTC	849
hsa_circRNA_006116	133	217	136	228	224.5	154	7.33879	7.68742	7.30802	7.70539	7.70654	7.2758	P	P	P	P	P	P	ASCRP3000078	hsa_circ_0006116	circBase	chr7	-	98718265	98718826	exonic	ENST00000472627	SMURF1	AAAAGCTGCTGCTGAGTGGGGCTTCCAGAATTCAAGGTCTAAATTGACATATTTGGGAAG	183
hsa_circRNA_406648	115	118	106	129	129.5	134.5	7.11944	6.78527	6.97018	6.89136	6.9673	7.07911	P	P	P	P	P	P	ASCRP3000079		25070500	chr5	+	112870001	112874878	exonic	NM_022828	YTHDC2	AAAAGGAAAAACAGCAAGGGTTTCTCCAAAGACACTTCTGACATTTTGTACTAATGGGGT	368
hsa_circRNA_001520	117	103	140	133	179	171.5	7.13919	6.58067	7.33879	6.91596	7.39345	7.41298	P	P	P	P	P	P	ASCRP3000080	hsa_circ_0001520	circBase	chr5	+	112321531	112339774	exonic	NM_152624	DCP2	AAAAGGAAAGCCGATTTATTTTGCATATTCCCAGCGAGGAAAGAGACAATGCAATCCGAG	889
hsa_circRNA_103519	45.5	160	48	134	61	53	5.75172	7.22084	5.95338	6.92835	6.0418	5.86538	P	P	P	P	P	P	ASCRP3000081	hsa_circ_0068075	circBase	chr3	+	179045348	179046139	exonic	NM_016331	ZNF639	AAAAGGAAGACTCTACACCCTTCTCGTTATTCAGGCATTTTTTACTGTCTACAGAAACTT	140
hsa_circRNA_103384	128	166	143	154	142	169.5	7.2602	7.27735	7.36529	7.1426	7.10292	7.40555	P	P	P	P	P	P	ASCRP3000082	hsa_circ_0065898	circBase	chr3	-	51454240	51456330	exonic	NM_014703	VPRBP	AAAAGGAGACATTGCCCACATTCCGTCCTATTTCAGTGTTCCGGGAAGCCAATGAAGATG	367
hsa_circRNA_102642	155	154.5	243	216.5	283	244.5	7.56325	7.18742	8.13039	7.6424	8.04852	7.90267	P	P	P	P	P	P	ASCRP3000083	hsa_circ_0003828	circBase	chr2	-	24046127	24046439	exonic	NM_017552	ATAD2B	AAAAGTGTTTCCTCATGCTGAAATTAGCCAGAGTGACAAAAAAGAAGGCTACTGTGGAGC	312
hsa_circRNA_405561	198	1122	184	1071	339	361	7.90267	9.85338	7.71257	9.89981	8.31725	8.47187	P	P	P	P	P	P	ASCRP3000084		25070500	chr17	+	29183972	29192818	exonic	NM_024857	ATAD5	AAAAGTTACATAGGGTGTTGTTTGTGGCATTTGAAACCACCCTCTTGTCCTCTCTTAACT	598
hsa_circRNA_047834	23	34	20	30	23	22	4.98709	4.93695	4.86863	4.83953	4.75301	4.74854	P	P	A	P	P	P	ASCRP3000085	hsa_circ_0047834	circBase	chr18	+	57567659	57571538	exonic	uc002lid.2	PMAIP1	AAAAGTTGATACTGTGGCAGTAAACTATTAAAAGTTTTCACTGTTCGACCGGCGGGTACG	1811
hsa_circRNA_406838	146	539	100	429.5	142	150	7.45435	8.91776	6.8766	8.6072	7.09062	7.23488	P	P	P	P	P	P	ASCRP3000086		25070500	chr6	+	125328677	125329118	intronic	ENST00000359704	RNF217	AAAAGTTGTAAAAATATGCTATAATAAAATTTATCCACTGCTCCTGGCTGACTTTGAGCA	441
hsa_circRNA_405727	41	46	37.5	38	49	55	5.68785	5.34157	5.65721	5.12094	5.76283	5.85295	P	P	P	P	P	P	ASCRP3000087		25070500	chr19	+	8539883	8540669	intronic	ENST00000325495	HNRNPM	AAAAGTTTCAGAAATCTGGCTTGGTAAAATGTTACTCAGAGCAGATTACCACCGTGCTCG	786
hsa_circRNA_031775	56	115	74	86	68	72	6.11127	6.75219	6.48191	6.30009	6.1337	6.23773	P	P	P	P	P	P	ASCRP3000088	hsa_circ_0031775	circBase	chr14	-	50050289	50052767	exonic	NM_001032	RPS29	AAAATAAACATTTGAAAAAACCCTTCATCGTGTCTGTTCAAACCGGCACGGTCTGATCCG	204
hsa_circRNA_017697	26	31	21.5	35	28.5	24	5.02081	4.83111	4.96801	4.97949	5.08597	4.885	P	P	P	P	P	P	ASCRP3000089	hsa_circ_0017697	circBase	chr10	+	11893995	11914276	exonic	NM_153256	PROSER2	AAAATAAATTTAAGAGTTTTTTCTTAAGAGTGAGCTGTTGCCGCAGAATGGGCTGCTGGC	3260
hsa_circRNA_403034	106	75	112	86	158	129.5	6.9916	6.0814	7.06032	6.25908	7.22928	7.0312	P	P	P	P	P	P	ASCRP3000090		25242744	chr3	-	182923663	182925611	exonic	NM_015078	MCF2L2	AAAATAATATCAAAGGACGATATTGGAAAACTAGGCAAGCTGTTGCTGCACGGCCCTTTC	388
hsa_circRNA_004520	120	177	129	179	167	200	7.1779	7.38412	7.23966	7.38556	7.30802	7.62728	P	P	P	P	P	P	ASCRP3000091	hsa_circ_0004520	circBase	chr9	-	136790964	136804341	sense overlapping	NM_003371	VAV2	AAAATACCAAAGTTTTCTGTGTTTGAAGAACATACGCACCTTCCTGAAAGTCTGCCACGA	13377
hsa_circRNA_003986	123.5	169	203.5	167	231.5	218.5	7.22607	7.30194	7.88548	7.26059	7.75493	7.76464	P	P	P	P	P	P	ASCRP3000092	hsa_circ_0003986	circBase	chr1	+	36282482	36292436	exonic	NM_017629	AGO4	AAAATACCGAGTTTGTAATGTGACTAGACGGCCAGCCAGTCATCAAACGACCTCCGGCTA	829
hsa_circRNA_100137	33	44	42	47	49	47.5	5.39683	5.27482	5.79567	5.37961	5.69715	5.72014	P	P	P	P	P	P	ASCRP3000093	hsa_circ_0011264	circBase	chr1	-	31740717	31764853	exonic	NM_004814	SNRNP40	AAAATAGCAGCTGGCTCAGCCGACAGTACTGTGGAATGTCTATGGTGACTGTGATAACTA	649
hsa_circRNA_101014	45	56	36	47	38	41.5	5.76946	5.61858	5.57132	5.37961	5.43346	5.56371	P	P	P	P	P	P	ASCRP3000094	hsa_circ_0008932	circBase	chr12	-	12332743	12340053	exonic	NM_002336	LRP6	AAAATATACTGGGGAGATGCCAAAACAGACAAGATTGAGGCAGGCAGTGGTTAAAGGTTC	898
hsa_circRNA_102356	109	99	165	116	179	135.5	7.05535	6.49663	7.58595	6.71491	7.39345	7.0915	P	P	P	P	P	P	ASCRP3000095	hsa_circ_0047552	circBase	chr18	-	43568667	43573669	exonic	NM_024430	PSTPIP2	AAAATCAATGGCATTTGAGGCTCAAGAATGTGAACGAATAAACTTCTTCCGGAATGCATT	371
hsa_circRNA_011933	92	81	116	79.5	129	147	6.83666	6.20714	7.08444	6.16588	6.97066	7.20911	M	P	P	P	P	P	ASCRP3000096	hsa_circ_0011933	circBase	chr1	+	41466700	41467926	exonic	NM_001905	CTPS1	AAAATCCAAGCAATTGCCTGGGCTCGGAATCAGAAAAAGCCTTTTTTGGTACATAGATTC	184
hsa_circRNA_403832	104	249	109	311	121	159	6.98164	7.88294	6.98259	8.17058	6.85962	7.29965	P	P	P	P	P	P	ASCRP3000097		25242744	chr7	-	72178578	72209578	exonic	NM_001145440	TYW1B	AAAATCTCCAGCTTCCTGGTCACAAATGCACAATTTCCTGCGGAAATCAGTCGATGCTCC	406
hsa_circRNA_000546	59	39	46	42	76	68.5	6.22493	5.1088	5.88586	5.18844	6.31828	6.17589	P	P	P	P	P	P	ASCRP3000098	hsa_circ_0000546	circBase	chr14	-	68234420	68236447	exonic	NM_015346	ZFYVE26	AAAATGAGCTGGTGCGGAGTGAATTTTACTATGAGCAGTTTAACAGGCGTCATCATTGTC	306
hsa_circRNA_047135	115	372	145	266	152.5	146	7.11944	8.43274	7.38412	7.94524	7.19112	7.20096	P	P	P	P	P	P	ASCRP3000099	hsa_circ_0047135	circBase	chr18	+	20570899	20576425	exonic	NM_002894	RBBP8	AAAATGGATGTTACTGTAATAGATACAAAGGAAACTCAAGGTCCCATGAGCCCCCTTGGT	1221
hsa_circRNA_104979	74	79	134	81	106	135	6.51383	6.12167	7.29277	6.21039	6.68133	7.05942	P	P	P	P	P	P	ASCRP3000101	hsa_circ_0007685	circBase	chrX	+	10031484	10035530	exonic	NM_015691	WWC3	AAAATGTGTGAGGATGACAGCCGCTCGTACGCCAGCTGATAACAAAGCCATTGACCTTTG	314
hsa_circRNA_006063	322	117	295	148	277.5	308	8.6374	6.75776	8.41277	7.08886	8.00963	8.22343	P	P	P	P	P	P	ASCRP3000102	hsa_circ_0006063	circBase	chr10	+	26789747	26792203	exonic	NM_019043	APBB1IP	AAAATTAAGCTGGCGCTGGAAAAACTGAAGGAGGCCAAGGTTAAGAAGAGTCCTTAAATG	371
hsa_circRNA_104496	118.5	201	103.5	211	137	132	7.16288	7.57338	6.93819	7.59841	7.04127	7.05942	P	P	P	P	P	P	ASCRP3000103	hsa_circ_0082440	circBase	chr7	+	132990630	133002144	exonic	NM_021807	EXOC4	AAAATTCCTTGATACCTCTCACTATTCTACTGCTGGAAGCTCAAGTGGTGTCAGCAGTTG	292
hsa_circRNA_101080	217	124	278	141	266	259	8.02679	6.87096	8.31838	7.02475	7.96101	8.00074	P	P	P	P	P	P	ASCRP3000104	hsa_circ_0008085	circBase	chr12	-	56742312	56743420	exonic	NM_005419	STAT2	AAAATTCTGGAGTTGGTACATGACCACCTGAAGGATCTCTGGAATGATGGACTCTGGTGG	515
hsa_circRNA_008091	53	110	63	121	82	87	6.08495	6.67075	6.23614	6.80905	6.39315	6.48191	P	P	P	P	P	P	ASCRP3000105	hsa_circ_0008091	circBase	chr2	-	207003208	207007555	exonic	NM_005006	NDUFS1	AAAATTCTTCAAGACATTGCTTCGGGAAGCCATCCATTTAGCCAGTTGCAGAGTTTTCAA	405
hsa_circRNA_026134	1872	8980	7453	19043	14256	10597	11.3365	12.7379	13.5265	13.7671	13.5265	13.6098	P	P	P	P	A	M	ASCRP3000106	hsa_circ_0026134	circBase	chr12	+	49658864	49667113	exonic	uc001rtt.1	TUBA1C	AAAATTGAAGTTTCCATTTACTACTTCTCCCCCGGACTCCTTGGTAGTCTGTTAGTGGGA	1553
hsa_circRNA_404086	87	115	233	111.5	208	117	6.74212	6.75776	8.08019	6.66484	7.612	6.88017	P	P	P	P	P	P	ASCRP3000107		25242744	chr8	-	103850971	103870378	exonic	NM_015878	AZIN1	AAAATTGCACGTAATCACCCAAATGCCAAGGCGAACTTTCTGACCAAGTATACAACTACC	828
hsa_circRNA_104750	122.5	107	136	166	217.5	151.5	7.20911	6.60681	7.29277	7.27191	7.67394	7.24006	P	P	P	P	P	P	ASCRP3000108	hsa_circ_0008678	circBase	chr9	+	20923658	20933102	exonic	NM_017794	FOCAD	AAAATTGCTGCTTTGACACTAGTCTTGAATACAAGGAGAGTCCGGTAGTGAAAGGCAATG	555
hsa_circRNA_102771	533	1157	441	1336.5	820	808	9.36506	9.89451	9.00775	10.1899	9.62016	9.67736	P	P	P	P	P	P	ASCRP3000109	hsa_circ_0055377	circBase	chr2	+	80772106	80783018	exonic	NM_004389	CTNNA2	AAAATTGCTTTCTGAAACAGGTTGCCAATTTGGCCTGTTCCATCTCCAACAATGAAGAAG	451
hsa_circRNA_404987	58.5	172.5	52	142.5	51	65	6.16922	7.32161	6.01231	7.03762	5.79567	6.11301	P	P	P	P	P	P	ASCRP3000110		25070500	chr12	-	29492783	29494151	sense overlapping	NM_016570	ERGIC2	AAACAAAATTCCAGGTTCCTTTTGAGGATGGCCACACAGACAACCACTTACCTCTTTTAG	1368
hsa_circRNA_104082	27	31	20	28	26.5	22	5.11054	4.83111	4.71689	4.72601	4.84373	4.62731	P	P	A	P	P	A	ASCRP3000111	hsa_circ_0075826	circBase	chr6	+	21979173	22020771	exonic	NR_015410	CASC15	AAACAAACAGACAGAAGAAGGAAGTGGCTAATGGTAAAATCTACTGGTGGAGTCACTCCA	322
hsa_circRNA_004561	177	354	221.5	579	728	391	7.75743	8.3669	8.00449	9.0493	9.42829	8.59201	P	P	P	P	P	P	ASCRP3000112	hsa_circ_0004561	circBase	chr8	-	93929156	93941802	intronic	ENST00000517540	TRIQK	AAACAAATTGGCAGTATAAATTTAATGTGTTGTTTTCAAGTGTGTCATGTGTCCAGATGC	12646
hsa_circRNA_104876	392	235	472.5	300	467	430	8.91004	7.80444	9.12252	8.12609	8.75838	8.72553	P	P	P	P	P	P	ASCRP3000113	hsa_circ_0088062	circBase	chr9	-	114911523	114919893	exonic	NM_022486	SUSD1	AAACAACAACAAGACATTCATTCCCAACGATGGCACCTTTTGTACAGGTTTAGACGTCTG	270
hsa_circRNA_103727	107.5	90	181	118	176.5	148	7.03579	6.36571	7.71257	6.75553	7.38124	7.20096	P	P	P	P	P	P	ASCRP3000114	hsa_circ_0008144	circBase	chr4	-	120460114	120488299	exonic	NM_001083	PDE5A	AAACAAGAGAGCTACAGTCGTTAGCGGTTGTTGGTGTAGCCCAGGCCATCAACAAGAAAT	801
hsa_circRNA_000980	55	113	42	92	50	53	6.13285	6.72971	5.72014	6.39315	5.76946	5.86538	P	P	P	P	P	P	ASCRP3000115	hsa_circ_0000980	circBase	chr2	+	19538077	19538212	antisense	ENST00000449124	AC092594.1	AAACAAGCATCATCCTCTTCTGAAGAAAGACAAGCATGAGGTGCTCCAACATTTTTCAGG	135
hsa_circRNA_102798	48	148	49	156	79	70.5	5.91205	7.10029	5.93385	7.15108	6.34071	6.21202	P	P	P	P	P	P	ASCRP3000116	hsa_circ_0009020	circBase	chr2	-	110321942	110323436	exonic	NM_144710	SEPT10	AAACAAGCCAGTCAGGGACAGTTGCCGTTTGCTGTTGTGGGAAGTATGGATGAGGTAAAA	266
hsa_circRNA_407330	1243	2571	978.5	2245	1635.5	1229.5	10.6854	10.9348	10.1709	10.939	10.6152	10.3038	P	P	P	P	P	P	ASCRP3000117		25070500	chrX	-	129799616	129813722	exonic	NM_006375	ENOX2	AAACAAGCTGAGATCTCCCACCTCCTGCAACCCGAGAAAGACCACCAGGATGCAAAACAG	761
hsa_circRNA_103352	82	192	69	180	103.5	101	6.64335	7.50156	6.39315	7.3682	6.68718	6.67075	P	P	P	P	P	P	ASCRP3000118	hsa_circ_0001292	circBase	chr3	-	47476497	47484581	exonic	NM_012235	SCAP	AAACAAGGAGAGCCTACTGAGCAGCCTGAGTGGGTACCTGCACATGTTGTTCTTTGTCAG	350
hsa_circRNA_091669	38	27	43	33	37	33	5.57132	4.69385	5.81928	4.86863	5.37961	5.27482	P	P	P	P	P	P	ASCRP3000119	hsa_circ_0091669	circBase	chrX	+	147733519	147744289	exonic	NM_002025	AFF2	AAACAAGTGAATCACTATGAACAAGACCGTAGTGCACTTAAAAAAAGGGAATGGGAGCGG	994
hsa_circRNA_101466	134	121	108	125	152	139	7.35357	6.80583	6.99772	6.85754	7.18783	7.13064	P	P	P	P	P	P	ASCRP3000120	hsa_circ_0005387	circBase	chr15	-	28505922	28508315	exonic	NM_004667	HERC2	AAACACATAGTGGGAATTGCCTGTGGGCCTGCCCAGGGCAAGTGTGGTCTTGGGGAGATG	446
hsa_circRNA_104385	161	69	196	87.5	159	116	7.60398	5.95338	7.82791	6.3258	7.25154	6.86942	P	P	P	P	P	P	ASCRP3000121	hsa_circ_0006365	circBase	chr7	+	65751497	65751696	exonic	NM_003596	TPST1	AAACACTCGAAGGAGTGGAGAGATCTACAGACCAAGTAATCAAGCCAGTCAATGTAGGAG	199
hsa_circRNA_404317	381	1391	291	1186	657	531	8.86769	10.13	8.39521	10.0314	9.27585	9.03562	P	P	P	P	P	P	ASCRP3000122		25242744	chrX	-	8553307	8565297	exonic	NM_000216	KAL1	AAACACTTCCGTTCTTCCAAAGCCTCTCTTCCCCAAGAAGAGCTACGAATGCTTGACCAG	538
hsa_circRNA_103433	110	88	78.5	116.5	123	115	7.0431	6.29398	6.53732	6.72971	6.92341	6.86942	P	P	P	P	P	P	ASCRP3000123	hsa_circ_0005332	circBase	chr3	-	114069120	114070725	exonic	NM_015642	ZBTB20	AAACAGAACTACGTCAAGCACATGTTCGTACACACAGGTGACATCAGTTGCAAGGGGATG	1605
hsa_circRNA_007074	66	186	69	153.5	89	95	6.31376	7.45983	6.41162	7.1426	6.47786	6.59877	P	P	P	P	P	P	ASCRP3000124	hsa_circ_0007074	circBase	chr1	-	54348615	54348949	exonic	ENST00000465897	YIPF1	AAACAGACCATTACTTTCCAATTTGGCAATGCAGCCACTTCTCTGACAGCAAACCCAGAT	253
hsa_circRNA_066869	144	218.5	164.5	266	234	190	7.43468	7.67806	7.57212	7.93471	7.75854	7.56325	P	P	P	P	P	P	ASCRP3000125	hsa_circ_0066869	circBase	chr3	-	119176864	119182471	sense overlapping	NM_018266	TMEM39A	AAACAGTGTGGTGGTATCCTTACAATCATCCTGCTTCTTGTACATCACTGACGTCTGCTC	5607
hsa_circRNA_101140	211.5	303.5	204	321	298	266.5	7.99486	8.1336	7.88954	8.22061	8.11962	8.03461	P	P	P	P	P	P	ASCRP3000126	hsa_circ_0002628	circBase	chr12	+	110778463	110780253	exonic	NM_001681	ATP2A2	AAACAGTTCATCCGCTACCTCATCTCGTCCAACGTCGGGGAAGTTGTCTGACCAATCTGA	557
hsa_circRNA_050999	44	52	42	48	42	60	5.80215	5.54065	5.75172	5.37961	5.5939	5.99356	P	P	P	P	P	P	ASCRP3000127	hsa_circ_0050999	circBase	chr19	-	39923846	39924401	exonic	NM_001020	RPS16	AAACAGTTTTTGAGGGATTTTAAAGTTTCAAGAACTGCTGGAGCCAGTTCTGCTTCTCGG	357
hsa_circRNA_020169	48	90	43.5	77	51	55.5	5.86125	6.34811	5.83832	6.1337	5.81074	5.94169	P	P	P	P	P	P	ASCRP3000128	hsa_circ_0020169	circBase	chr10	-	120927214	120936665	exonic	uc001lec.3	PRDX3	AAACATATTTTAAAACATTTGCATTTTACCACCAGTTGCCCGACATGTGAGTGCCATTCC	1512
hsa_circRNA_407303	147	361	146	336.5	186	176	7.47545	8.38607	7.40484	8.2835	7.45435	7.46324	P	M	P	P	P	P	ASCRP3000129		25070500	chrX	+	77264598	77275895	exonic	NM_000052	ATP7A	AAACATCAAAGGTGAGGGGAATGACGTGTGCCTCCTGCGTACATAAAATAGAGTCTAGTC	1074
hsa_circRNA_101293	101	102.5	103.5	126	130	108	6.93966	6.53278	6.93819	6.88017	6.98164	6.78527	P	P	P	P	P	P	ASCRP3000130	hsa_circ_0030764	circBase	chr13	+	100953713	101101559	exonic	NM_000282	PCCA	AAACATGAGCATTCAGTTTCTTGGTACAGTGGTTGAGCATCCTGTCACAGAATGCATTAC	834
hsa_circRNA_100555	40	84	37	69.5	48	47	5.67379	6.2583	5.64043	5.95338	5.74501	5.70408	P	P	P	P	P	P	ASCRP3000131	hsa_circ_0017803	circBase	chr10	-	13364834	13387028	exonic	NM_012247	SEPHS1	AAACATGTTCGGCCTCATGCACGGGACCTGCCCGGAGACTTCAGGTGGATCCATAAAGAA	1042
hsa_circRNA_062996	115	221	97	226	88	119.5	7.10379	7.72257	6.83139	7.70077	6.46567	6.89843	P	P	P	P	P	P	ASCRP3000132	hsa_circ_0062996	circBase	chr22	-	33260901	33265112	exonic	NM_003490	SYN3	AAACATTTTTCCCCAACCATAAGCCAATGCAGATCCTTCAAGCCAGACTTCATCCTGGTC	250
hsa_circRNA_003063	331	627	270	582.5	428.5	396	8.67789	9.11126	8.28061	9.05767	8.63861	8.62406	P	P	P	P	P	P	ASCRP3000133	hsa_circ_0003063	circBase	chr18	+	8076452	8114825	exonic	NM_002845	PTPRM	AAACCAAAATAGACTGTGTCCAAGTGGCCACAAAAGTCCCAGGTGCTGTTCCCACTGAAT	726
hsa_circRNA_075881	61	113	62.5	87	82	79.5	6.22493	6.6988	6.26378	6.28475	6.40028	6.38598	P	P	P	P	P	P	ASCRP3000134	hsa_circ_0075881	circBase	chr6	+	25605039	25606501	exonic	NM_017640	LRRC16A	AAACCAAGAACCGCCTCACGGCCTGAAGCTTGGGAATGATGCCGTATCCCAGGATTCTTC	295
hsa_circRNA_013959	702	558	455	496	492	683	9.81959	8.96135	9.0562	8.82432	8.83357	9.39314	P	P	P	P	P	P	ASCRP3000135	hsa_circ_0013959	circBase	chr1	-	147131761	147131890	exonic	NM_016361	ACP6	AAACCATATTCTCCTTACGACTCTCAATACCATGAGACCACCCTGAAGGTAGAGTGGAAC	129
hsa_circRNA_405639	186	179	135	135	132	168	7.81676	7.39345	7.27269	6.95282	6.99913	7.38484	P	P	P	P	P	P	ASCRP3000136		25070500	chr17	+	78593426	78617610	sense overlapping	NM_020761	RPTOR	AAACCATCGGTGCAAATTTACAGAAGCAGTACGAGAACTGGCAGCCAAGGCTCATTTGGT	24184
hsa_circRNA_026023	21	54.5	29	56	33	27	4.80124	5.56117	5.3025	5.63076	5.18017	5.01152	P	P	P	P	P	P	ASCRP3000137	hsa_circ_0026023	circBase	chr12	-	48457492	48495299	exonic	NR_051991	SENP1	AAACCATCTGAATTGGCTCAATGATGAGGACTTTGTATCTTTGCTAAAGTCAGTGATGTG	1582
hsa_circRNA_000078	49	94	59.5	90	95.5	64	5.97648	6.42568	6.22493	6.37588	6.60681	6.07071	P	P	P	P	P	P	ASCRP3000138	hsa_circ_0000078	circBase	chr1	+	62907865	62911100	exonic	NM_003368	USP1	AAACCCATAAACAAAGGTATTATATTTTTGTCCCGGTTTTAAATCTGGAGTAAAGCACTT	958
hsa_circRNA_000968	7879.5	15425.5	8002	17412	15592	11139	13.479	13.5112	13.5918	13.6763	13.6218	13.6955	P	P	P	P	P	P	ASCRP3000139	hsa_circ_0000968	circBase	chr19	+	58774155	58774397	intronic	ENST00000595981	ZNF544	AAACCCTATGAATGTGACCATTGCGAGAAAGCCTTTAGCCAACGGTCTCCCCTCATCATG	242
hsa_circRNA_404701	856.5	431	618	457.5	781	978	10.164	8.63499	9.50872	8.70176	9.54377	9.97125	P	P	M	M	P	P	ASCRP3000140		25070500	chr1	-	247319707	247323115	sense overlapping	NM_003431	ZNF124	AAACCCTATGACTATAAGCAATAAGAACTCGGTTGCCTTTGAGGATGTGGCTGTGAACTT	3408
hsa_circRNA_005287	24	30.5	25	29	33	30	4.98709	4.76632	5.10356	4.72601	5.29945	5.15171	P	P	P	P	P	P	ASCRP3000141	hsa_circ_0005287	circBase	chr16	+	21326631	21328447	sense overlapping	NR_026675	CRYM-AS1	AAACCCTCAAATGAAAGTATTTCCATGGGGATTGGGAAAGCTACTGGCAAGATTTACCTG	1816
hsa_circRNA_018168	212	148.5	336	170.5	194	209	8.00402	7.14473	8.6004	7.30041	7.51477	7.69033	P	M	P	P	P	P	ASCRP3000142	hsa_circ_0018168	circBase	chr10	-	34558584	34573173	exonic	NM_019619	PARD3	AAACCCTCACCTGTAGACAGGTTTGGCAAACATCGAAAAGATGACAAGATTGAGAAAACG	354
hsa_circRNA_103167	91.5	108	119	120	117.5	143	6.77871	6.63127	7.14175	6.76992	6.85235	7.17997	P	P	M	P	P	P	ASCRP3000143	hsa_circ_0008252	circBase	chr22	+	21965145	21965332	exonic	NM_003347	UBE2L3	AAACCGACCAAGGACAACCCTCCATATGATAAGGGAGCCTTCAGAATCGAAATCAACTTT	187
hsa_circRNA_400993	81	48.5	88.5	69	92	89	6.64335	5.41948	6.68951	5.9669	6.51383	6.51383	P	P	P	P	P	P	ASCRP3000144		25242744	chr12	-	72013094	72014095	exonic	NM_144982	ZFC3H1	AAACCGGGGTTTGAGAAGTATAATAACTTGGATCTGTTTCGATGCAGTGAAAGCTTGCAC	400
hsa_circRNA_104659	165	131	245	218	325.5	211.5	7.64601	6.95863	8.1398	7.65259	8.25644	7.70942	P	P	P	P	P	P	ASCRP3000145	hsa_circ_0085045	circBase	chr8	-	99718694	99761618	exonic	NM_006281	STK3	AAACCTCCTTATGCTGATATACATCCAATGAGGCCCATATGTTGTAAAGTACTATGGCAG	448
hsa_circRNA_406619	27	31	32	30	35	32	5.11054	4.83111	5.42229	4.80124	5.29945	5.19829	P	P	P	P	P	P	ASCRP3000146		25070500	chr5	+	68487621	68492936	exonic	NM_022909	CENPH	AAACCTGGAGAAAATTAGCAGACAGTCTAGGCTGAGAGCACAGACAAAACAACAACTCTT	237
hsa_circRNA_102878	117.5	96.5	286	79	128	216	7.15108	6.45749	8.36872	6.1337	6.94454	7.73729	P	P	P	P	P	P	ASCRP3000147	hsa_circ_0057551	circBase	chr2	+	196544755	196548630	exonic	NM_020342	SLC39A10	AAACCTGGTTCCTGAAGATGAGGCAAATATAGGGGCATCAGGAAAAATAGAAATGAAGGT	1227
hsa_circRNA_104348	234	276	291	255	239.5	290	8.14575	8.01429	8.39895	7.87425	7.80444	8.15042	P	P	P	P	P	P	ASCRP3000148	hsa_circ_0079891	circBase	chr7	-	37250990	37382367	exonic	NM_014800	ELMO1	AAACGCAAGTCCATGTACACGCGAGATTATAAGAAGCTTGGGTTCATTGTATAGACACGT	1159
hsa_circRNA_101996	317	260	474	252	470	375	8.6072	7.93839	9.12737	7.85179	8.75477	8.53238	P	P	P	P	P	P	ASCRP3000149	hsa_circ_0000745	circBase	chr17	+	20107645	20109225	exonic	NM_152904	SPECC1	AAACGGTGAAATTAAACATGTTTCCAGTCTGCTGGCCAAGGGGCCTTTACAACAACTAAA	1580
hsa_circRNA_102473	395.5	430	387	361	426	414	8.92755	8.63044	8.80509	8.36508	8.61887	8.66965	P	P	P	P	P	P	ASCRP3000150	hsa_circ_0003215	circBase	chr19	+	17267718	17270294	exonic	NM_004145	MYO9B	AAACGGTGACCGTCAACGACAAGCTTATCCTTCCCTACAGCCTCAGCGAGGATTTTTGCC	220
hsa_circRNA_100117	104	101.5	96	113	104	106.5	6.98164	6.56043	6.81867	6.68484	6.70572	6.77103	P	P	P	P	P	P	ASCRP3000151	hsa_circ_0007895	circBase	chr1	-	28362054	28384605	exonic	NM_001990	EYA3	AAACGTATGGACTACCTCCTTTTGATTGTGAAAACTGCTGAGAGAGACTTGCAATCCAGT	429
hsa_circRNA_011153	103	106	100.5	105	136	126.5	6.94698	6.56679	6.86787	6.55916	6.99913	6.98069	P	M	P	M	M	P	ASCRP3000152	hsa_circ_0011153	circBase	chr1	+	28887144	28887910	exonic	NM_017846	TRNAU1AP	AAACGTTTTAAACTGAACTATGCCACTTACGGGAAACAACCAGATAACAGGATCCCAGCT	153
hsa_circRNA_100865	248	97	194	90.5	197	264	8.23025	6.49663	7.80767	6.35693	7.52851	8.01499	P	P	P	P	P	P	ASCRP3000153	hsa_circ_0002038	circBase	chr11	+	68334481	68343511	exonic	NM_001164160	PPP6R3	AAACTAACAAGAGGAACACGGTAGATCTAAAAAGTGTGATGAAGACCACATGGGGTGTGC	570
hsa_circRNA_103745	251	144	243	157	225	228.5	8.24657	7.07019	8.12135	7.16288	7.70251	7.80444	P	P	P	P	M	P	ASCRP3000154	hsa_circ_0071036	circBase	chr4	-	143324090	143326477	exonic	NM_003866	INPP4B	AAACTAACAGTCTATGATGTCAAGGATAAGTCTCATGACACCCATGCAAGGATCTCGTGG	236
hsa_circRNA_104194	26	59.5	21	64	23	24	4.98709	5.70178	4.86863	5.81822	4.80984	4.86451	P	P	P	P	P	P	ASCRP3000155	hsa_circ_0004712	circBase	chr6	+	136468488	136476896	exonic	NM_018945	PDE7B	AAACTAACCACCATCTTGCAAACCTATATCAGGTACAACATACTCAGGGGAGATTGGCAC	545
hsa_circRNA_101224	168	131	237	140	259	217.5	7.6496	6.96922	8.09037	6.9996	7.91816	7.75159	P	P	P	P	P	P	ASCRP3000156	hsa_circ_0029614	circBase	chr13	-	20304378	20356931	exonic	NM_001042414	PSPC1	AAACTACATGGAAAATGCCTGTATCCGGTGTCCGAGGCGAACTCAGTAAGATGATGTTAA	1192
hsa_circRNA_090099	18.5	25	26	27	27.5	23	4.39563	4.59285	5.18514	4.64664	5.11402	4.885	A	P	P	P	P	P	ASCRP3000157	hsa_circ_0090099	circBase	chrX	+	23803636	23804327	exonic	uc004dau.3	SAT1	AAACTACTCTTTGATTTAAGCTTTGGCATAGGATCAGAAATTCTGAAGAATCTAAGCCAG	566
hsa_circRNA_100885	447	220.5	522	303	526	450	9.09398	7.71972	9.25199	8.13168	8.94607	8.79362	P	P	P	P	M	P	ASCRP3000158	hsa_circ_0004596	circBase	chr11	-	73418464	73429935	exonic	NM_002869	RAB6A	AAACTAGTGCAAAAGCTGGATACAATGTAAAGCAGATCAGGCTTCAGCTGTGGGATACTG	312
hsa_circRNA_088498	113	70	89.5	75	124	104	7.08089	5.97648	6.70572	6.04363	6.90044	6.69416	P	P	P	P	P	P	ASCRP3000159	hsa_circ_0088498	circBase	chr9	-	127115743	127174771	exonic	NM_002799	PSMB7	AAACTCAACTCAATAAAAAACAAAAACCAAATTGGGCAGCTGATTGTTGTGGTGCTGGGA	713
hsa_circRNA_404608	45	42	57	45	63.5	40	5.80215	5.24976	6.17089	5.25606	6.0418	5.41526	P	P	P	P	P	P	ASCRP3000160		25070500	chr1	+	171956795	171958288	exonic	NM_015569	DNM3	AAACTCAGATGCGCTGAAGCTAGCTAAAGAAGTTGATCCTCAAGAATATGCCGAGTTTCT	354
hsa_circRNA_087659	91.5	85.5	101.5	85	119	83	6.77871	6.30162	6.90044	6.25358	6.85962	6.42707	P	P	P	P	P	P	ASCRP3000161	hsa_circ_0087659	circBase	chr9	+	100109595	100112837	exonic	NM_020893	CCDC180	AAACTCCGCTACTCAAATATTGAGTTCATCAAACACTGCAGACTTCGAGCTGGCTTCTTC	504
hsa_circRNA_400732	96	292	114	209	120	146	6.86787	8.08085	7.07198	7.59841	6.87096	7.20911	P	P	P	P	P	P	ASCRP3000162		25242744	chr11	+	32987845	32995095	exonic	NM_001076786	QSER1	AAACTCTAAGGACTTCTAAAACAACCACCAAATCTGCACAAAATTTGAACCTCCCGCTCC	389
hsa_circRNA_103432	51.5	99	59	84.5	59.5	50	5.99356	6.51383	6.17089	6.23135	5.98409	5.79567	P	P	P	P	P	P	ASCRP3000163	hsa_circ_0006163	circBase	chr3	-	113207791	113225452	exonic	NM_144718	SPICE1	AAACTCTCAGTCTAACACGAATACAGACAGATGTCATTTGTCAGAGTGAACCGCTGTGGT	611
hsa_circRNA_403821	192.5	325.5	118	229	216.5	190	7.85387	8.22685	7.09942	7.72314	7.66509	7.55496	P	M	P	P	P	P	ASCRP3000164		25242744	chr7	+	65220766	65221561	exonic	NR_003110	CCT6P1	AAACTGATACAAGGGCCTTCATCCCAGAATAATCACTGAAGGATTTGAAGCTGTGAAGGA	279
hsa_circRNA_401846	32	36.5	37	37	58	41	5.37671	5.02081	5.60382	4.97949	5.9456	5.4934	P	P	P	P	P	P	ASCRP3000165		25242744	chr17	-	58257905	58263012	exonic	NM_032582	USP32	AAACTGCAAGTGGTACTGTTACAATGACAGCAGCTGTAAGGTTGTAGATGAGCATGAGAG	999
hsa_circRNA_102078	88	81	88	74	87	89	6.74212	6.20714	6.70572	6.03081	6.45475	6.53861	P	P	P	P	P	P	ASCRP3000166	hsa_circ_0043893	circBase	chr17	-	40858024	40860101	exonic	NM_001991	EZH1	AAACTGCAGCATCCAGCGTGGACTTAAGAAGATAACTCTTCCACACAAGTGTACAACTAC	305
hsa_circRNA_103556	69	88	101	75	99	96.5	6.4017	6.31828	6.89338	6.07071	6.63491	6.61419	P	P	P	P	P	P	ASCRP3000167	hsa_circ_0068629	circBase	chr3	-	195800800	195802231	exonic	NM_003234	TFRC	AAACTGGACAGCACAGACTTCACCGGCACCATCAATTTGGTGGAGAACCATTGTCATATA	398
hsa_circRNA_102324	228	268	178	353	281	368.5	8.11313	7.96317	7.68099	8.33151	8.02587	8.50385	P	P	P	P	P	P	ASCRP3000168	hsa_circ_0047151	circBase	chr18	-	21001330	21010641	exonic	NM_032933	TMEM241	AAACTGGGCTGGGTAGAGATCAACAGCAGTTCAAGTATGTGCTGTCTGTCTTGAAATTTA	125
hsa_circRNA_001196	62	81	163.5	75	80	108.5	6.24884	6.22493	7.56325	6.07071	6.36571	6.76219	P	P	P	P	P	P	ASCRP3000169	hsa_circ_0001780	circBase	chr8	+	17796781	17799020	intronic	ENST00000518930	PCM1	AAACTTAAAAGACTAAATATACTGCTGCTTGGAGGGGGATGGGGATTGGAAGGAAAGTGA	2239
hsa_circRNA_021003	45	128	34	116	59.5	51	5.80215	6.87096	5.48537	6.72403	5.98409	5.86538	P	P	P	P	P	P	ASCRP3000170	hsa_circ_0021003	circBase	chr11	+	6502986	6505911	exonic	NM_012192	TIMM10B	AAACTTCCATTGTGAATTACTGCGTGACTTCCTGTTGGTCTACAATCGGATGACAGAACT	2733
hsa_circRNA_001747	143	80	210	64	117	93	7.44507	6.16588	7.92213	5.77606	6.84609	6.58067	P	P	P	P	P	P	ASCRP3000171	hsa_circ_0000246	circBase	chr10	+	74468040	74475660	exonic	uc009xqp.1	MCU	AAACTTGAACATTCGCAGGGAGTGGAGGAAGAGGTGAAGATGTGGAAAGCCCAGAGAGTT	239
hsa_circRNA_103314	68	73	144	88	102	104	6.37877	6.03998	7.38412	6.30009	6.67075	6.74212	P	P	P	P	P	P	ASCRP3000172	hsa_circ_0064690	circBase	chr3	+	32745359	32750312	exonic	NM_015442	CNOT10	AAACTTTATCAGTTCATAGAGCCTTTTGATCAGGGAGCAGAGAAACATGAAGGCACAGGT	408
hsa_circRNA_046753	346	907	299	680	428	365	8.74752	9.60217	8.43205	9.27216	8.61887	8.48904	P	P	P	P	P	P	ASCRP3000173	hsa_circ_0046753	circBase	chr18	+	3252272	3256234	exonic	uc002kls.3	MYL12A	AAACTTTATGATAAAATAGCTGCTGAGCGGTTTTGCAGACTACCATCTTCCCTGCAACTC	900
hsa_circRNA_005880	61	71	56.5	100	72.5	89	6.20388	6.01417	6.14394	6.51383	6.19571	6.52562	P	P	P	P	P	P	ASCRP3000174	hsa_circ_0005880	circBase	chr5	+	68881420	68888157	sense overlapping	NM_001042490	GTF2H2C_2	AAACTTTTTGCTAAGAAAAGGCATTTGGATGGCAATACTGAGCCAGGGCTTACATTAGGA	6737
hsa_circRNA_045801	424	1309.5	272.5	1905.5	468	450	9.02827	10.0495	8.28947	10.7369	8.7524	8.80644	P	P	P	P	P	P	ASCRP3000175	hsa_circ_0045801	circBase	chr17	-	74385612	74397235	exonic	NM_022066	UBE2O	AAACTTTTTTTTACTTGCAGGTCTCTTCTTCGATGATTCCTATGGCTTCTACCCAGGCCA	4540
hsa_circRNA_406786	32	59	20.5	46.5	32	29	5.37671	5.71557	4.75301	5.34748	5.18017	5.05737	P	P	P	P	P	P	ASCRP3000176		25070500	chr6	+	56846508	56857353	exonic	NM_152731	BEND6	AAAGAAAACAGCCGACTTCGACAGTCTTTGGTCATGCTTCAAGGGAAAGCATTAACTTTT	398
hsa_circRNA_406197	22	30	24	29	23.5	26	4.86863	4.79692	5.05013	4.83953	4.69385	4.92116	P	P	P	P	P	P	ASCRP3000177		25070500	chr22	+	39104849	39106177	intronic	ENST00000418601	GTPBP1	AAAGAAACACTTTTCTTTGCTGAATGTAGGCTTTGTAAAGCCAGCTGGTTCTAGTGAGCC	1328
hsa_circRNA_400435	50.5	42.5	37	52	47	49	5.93188	5.27482	5.64043	5.52246	5.72014	5.76505	P	P	P	P	P	P	ASCRP3000178		25242744	chr1	+	230795209	230800333	exonic	NM_007357	COG2	AAAGAAACCTCTGCACTAGAAGCAAGCAGGAAGATTTCGATGTCGATCATTTTGTGTCTG	413
hsa_circRNA_002554	297	445.5	423	640	1179	699	8.50137	8.69249	8.94473	9.18417	10.1554	9.43438	P	P	P	P	P	P	ASCRP3000179	hsa_circ_0002554	circBase	chr3	-	53908237	53910107	exonic	NM_022899	ACTR8	AAAGAAACTTTTTGTCATTTAGATCAGGGATTGTGGTCCATCAGGAGTCTGTGTGTGCCA	287
hsa_circRNA_100676	52	53	42	69	64	60	6.02159	5.57385	5.73602	5.94169	6.0725	6.03815	P	P	P	P	P	P	ASCRP3000180	hsa_circ_0019799	circBase	chr10	-	105106994	105107207	exonic	NM_001011663	PCGF6	AAAGAAAGAGGTCTAGAAGTACCTAAACCTGGTTGGACCGACAGTTACAAGACATAGTGT	116
hsa_circRNA_000615	1723	895.5	2213	1323	2045	2470	11.2263	9.58239	11.6197	10.1771	10.8854	11.4125	P	P	P	P	P	P	ASCRP3000181	hsa_circ_0000615	circBase	chr15	+	64791491	64792365	sense overlapping	NM_015042	ZNF609	AAAGAAAGTCAAGTCTGAAAAGCAATGATGTTGTCCACTGGGCATGTACTGACCAATGTG	874
hsa_circRNA_009118	43	45.5	46	49	47	45.5	5.73602	5.29333	5.88586	5.37961	5.65721	5.64043	P	P	P	P	P	P	ASCRP3000182	hsa_circ_0009118	circBase	chr1	+	15860731	15874923	exonic	NM_015291	DNAJC16	AAAGAACATATAAACAGGCCTGCCGATGTTATCCAGGCATCCTGACAAAAACAAAGATCC	856
hsa_circRNA_407172	577	285	417	322.5	550	633	9.49328	8.06478	8.92025	8.22222	9.01868	9.27788	P	P	P	P	P	P	ASCRP3000183		25070500	chr9	-	35148956	35149174	sense overlapping	ENST00000439134	RP11-182N22.7	AAAGAACCTTGGAATGTGAAGAGACATGAGATGGTAGCTGAACCCCCATGTTGACATTTA	218
hsa_circRNA_401083	79	63	63	64	71	90	6.59069	5.84042	6.27392	5.81822	6.20551	6.55149	P	P	P	P	P	P	ASCRP3000184		25242744	chr12	-	121932381	122016851	exonic	NM_032590	KDM2B	AAAGAAGACTCCAAAGCGCCCGATTGACCGCCAGCGATACGACGAGAACGAGGACTTGTC	1608
hsa_circRNA_067524	121.5	217	147	260	193	159.5	7.20911	7.69382	7.41263	7.89157	7.50752	7.3321	P	P	P	P	P	P	ASCRP3000185	hsa_circ_0067524	circBase	chr3	-	138400808	138407816	exonic	NM_006219	PIK3CB	AAAGAAGCTGGTTTGGATCTTCGGTCAGAAGTGCACATTCCTGCTGTCTCAGTACAATTT	468
hsa_circRNA_001104	22	37.5	22	35	25.5	28.5	4.76632	5.02081	4.86863	4.92908	4.94477	5.12783	P	P	P	P	P	P	ASCRP3000186	hsa_circ_0001157	circBase	chr20	-	37600088	37600198	antisense	NM_021931	DHX35	AAAGAAGGCAGACAAGGGAACAGGAGGCATTTATAAGACTGGGTCTAAACAGAAGTGAAC	110
hsa_circRNA_404765	52	85	59.5	74	57	63.5	5.97648	6.24092	6.21364	6.04363	5.95338	6.08672	P	P	P	P	P	P	ASCRP3000187		25070500	chr10	-	70209784	70225569	exonic	NR_102264	DNA2	AAAGAATCAAATTCTATTGAACACCGTAGTCAGAGCTCTGATCCAGCCACACGCCAAATG	498
hsa_circRNA_405630	30	30	32	30	34	41	5.20808	4.75301	5.42229	4.75746	5.29945	5.4934	P	P	P	P	P	P	ASCRP3000188		25070500	chr17	-	74340751	74344662	exonic	NM_002766	PRPSAP1	AAAGAATCTGTTCGTGGCCAAGATATTTTCATTATACAGACAATACCCAGGCGCCTTGGT	120
hsa_circRNA_016681	769	299	635	371	610.5	845	9.98994	8.11768	9.55332	8.39503	9.16272	9.74883	P	P	P	P	P	P	ASCRP3000189	hsa_circ_0016681	circBase	chr1	-	226054811	226065294	exonic	NM_014698	TMEM63A	AAAGACCCGTATAGTTTTGGGAGGACAACAATAGCAAACCTACAGACTGAGGAAGACAGG	580
hsa_circRNA_102686	296	359	195.5	310	323	269.5	8.49605	8.3936	7.84056	8.16808	8.24459	8.03918	P	P	P	P	P	P	ASCRP3000190	hsa_circ_0053967	circBase	chr2	+	36668400	36749456	exonic	NM_016441	CRIM1	AAAGACCTGTCTTGAGAAAAGGCCAGTGTTGTCCCTACTGCATAGAAGAGAAGCCAGATT	1923
hsa_circRNA_104090	445	1172	256.5	1039	453	431	9.09002	9.91383	8.20379	9.86342	8.70393	8.72553	P	P	P	P	P	P	ASCRP3000191	hsa_circ_0006109	circBase	chr6	+	30618770	30619243	exonic	NM_145029	C6orf136	AAAGACGAGCATTACCGCTTCCCAAGCTCTTCCTTCAGTCCCACGACTACAGTCTGTATT	290
hsa_circRNA_039783	149	143	141.5	141	182	167	7.48555	7.05942	7.3609	7.01735	7.42457	7.38484	P	P	P	P	P	P	ASCRP3000192	hsa_circ_0039783	circBase	chr16	+	67070541	67100701	exonic	NM_001755	CBFB	AAAGACTGGATGGTATGGGCTGTCTGGAGTTTGATGAGGAGCGAGCCCAGGCTTTTGTGG	234
hsa_circRNA_002961	329	195.5	500	218	456	437.5	8.67156	7.52916	9.1884	7.65259	8.71541	8.74752	P	P	P	P	P	P	ASCRP3000193	hsa_circ_0002961	circBase	chr8	+	98698895	98703416	exonic	NM_178812	MTDH	AAAGACTGGGGAAGGAGTTGGAGTGACCGTTCAATATTTTCTGGCATTGTCAAAGAAAAA	565
hsa_circRNA_103943	49	62	34.5	56	45.5	45	5.94755	5.77606	5.54838	5.63076	5.68084	5.65482	P	P	P	P	P	P	ASCRP3000194	hsa_circ_0004345	circBase	chr5	+	134010304	134011815	exonic	NM_021982	SEC24A	AAAGACTTAGTGCAACACCACAGCTTACTAACAAGAATCCCAAAATGAGCCGAAGTGTTG	437
hsa_circRNA_405972	50	123	43	103	65.5	62	5.91205	6.86478	5.73602	6.53861	6.0814	6.0814	P	P	P	P	P	P	ASCRP3000195		25070500	chr2	-	150432224	150438785	exonic	NM_015702	MMADHC	AAAGAGAAGTGCTCTTAGAAAAGGTGCTTTGTAACAGAGCCAGACTGGTTTCCTATCTCC	600
hsa_circRNA_006811	37.5	27.5	35	29	52	53	5.51722	4.64664	5.57132	4.75746	5.81928	5.84042	P	P	P	P	P	P	ASCRP3000196	hsa_circ_0006811	circBase	chr4	+	154214133	154217188	exonic	NM_015271	TRIM2	AAAGAGAATCCCATCGAAGACGATTTGATCTTTCGAGTGGGTGATGGAATTTTACTGCCA	1057
hsa_circRNA_007260	23	29	24	29	25	26	4.86863	4.79692	4.98709	4.75746	4.80984	4.885	P	P	P	P	P	P	ASCRP3000197	hsa_circ_0007260	circBase	chr1	+	165854378	165855945	intronic	ENST00000367879	UCK2	AAAGAGATACAGAGAGGTAAAGTACATTTATGGAGAACATCGGGGTGAATGCCAAAGCGG	1567
hsa_circRNA_086376	61	109	64	106.5	64	65.5	6.18087	6.63974	6.26378	6.59069	6.02344	6.09554	P	P	P	P	P	P	ASCRP3000198	hsa_circ_0086376	circBase	chr9	-	14146687	14179779	exonic	NM_005596	NFIB	AAAGAGATCAAGATTCTGGACAATCAGGAAGTCCAAGCCACAATGATCCTGCCAAGAATC	363
hsa_circRNA_102890	11857	29560.5	9503.5	27202	24989.5	16049	14.1594	14.6992	13.9523	14.4034	14.2835	14.1762	P	P	P	P	P	M	ASCRP3000199	hsa_circ_0002867	circBase	chr2	-	200245086	200298237	exonic	NM_015265	SATB2	AAAGAGATGAACCAGAGCACATTAGCCAAAGAATGCCCTCTCTCCCAGGTTTGATGATTC	428
hsa_circRNA_067240	33.5	37	25	32	39	36	5.37671	5.05013	5.10356	4.885	5.4528	5.32966	P	P	P	P	P	P	ASCRP3000200	hsa_circ_0067240	circBase	chr3	+	128526385	128533641	exonic	NM_004637	RAB7A	AAAGAGATGAACGCAATGCCAATAAAATTGAACAAGAACAATGATGTGGCCACAAAGCGG	1601
hsa_circRNA_005828	108	195	94	180	141	124	7.01456	7.50818	6.77103	7.38556	7.08133	6.96442	P	P	P	P	P	P	ASCRP3000201	hsa_circ_0005828	circBase	chr10	-	88231964	88233730	exonic	NM_015045	WAPAL	AAAGAGCACTCAGCCTCTAAACACACGTTGCCTTAGTCACCCACAAAAGCTGTATATAAT	386
hsa_circRNA_102469	424	132.5	596	140	515	459	9.03241	6.97783	9.45953	7.0127	8.91029	8.82458	P	P	P	P	M	P	ASCRP3000202	hsa_circ_0008432	circBase	chr19	+	16192722	16197350	exonic	NM_003290	TPM4	AAAGAGGCCAAGCACATTGCGGAAGAGGCTGACCGCAAATACGAGGAGGCTGAAGGTGAT	252
hsa_circRNA_103795	31	46	42	50	49	46	5.37671	5.34157	5.75172	5.46101	5.65721	5.68084	P	P	P	P	P	P	ASCRP3000203	hsa_circ_0007638	circBase	chr5	+	14293120	14336836	exonic	NM_007118	TRIO	AAAGATCCTACTGGACATGTCAGTGTCCTTTCACACCCATGTGAAAGAGATGTTTGACTG	993
hsa_circRNA_102891	37	42.5	38	43	43	43	5.49606	5.16182	5.64043	5.22103	5.53029	5.57385	P	M	P	P	P	P	ASCRP3000204	hsa_circ_0003071	circBase	chr2	+	201283972	201284219	exonic	NM_015535	SPATS2L	AAAGATCTCGATACTTGAGGAACCTTCAAAGGCACTTCGTGGGGTCACAGAACAATAAAA	247
hsa_circRNA_002876	205	498	286	408	300	339	7.94962	8.82405	8.3738	8.53238	8.12566	8.36362	P	P	P	P	P	P	ASCRP3000205	hsa_circ_0002876	circBase	chr17	+	19213197	19232960	exonic	NM_014964	EPN2	AAAGATGACTTTTCTGAATTTGACAACCTTCGGACTTCAAAAAAAACAGCCACCTCCCCG	645
hsa_circRNA_101375	69	47	66.5	55.5	78	82	6.42288	5.35925	6.36425	5.61613	6.32879	6.42707	P	P	P	P	P	P	ASCRP3000206	hsa_circ_0032304	circBase	chr14	+	68290258	68292294	exonic	NM_002877	RAD51B	AAAGATGCAAACGGCATGGGTAGCAAGAAACTAAAACGAGTGGGTTTATCACAAGAGCTG	200
hsa_circRNA_100794	275.5	273	261	265	355.5	349.5	8.38697	7.99321	8.21839	7.93078	8.37923	8.40304	P	P	P	P	P	M	ASCRP3000207	hsa_circ_0003768	circBase	chr11	+	34978930	35006275	exonic	NM_003477	PDHX	AAAGATGCTGCTGCTAAAGGTATCCAGGAAATTGCTGACTCTGTAAAGGTTGAAGAAGGA	840
hsa_circRNA_104770	37	84	32	64	45	42	5.53548	6.28475	5.46101	5.81822	5.67379	5.57385	P	P	P	P	P	P	ASCRP3000208	hsa_circ_0086748	circBase	chr9	-	34269254	34271928	exonic	NM_194313	KIF24	AAAGATGGAAGGTGCAGAAATAAATCAGAGTCTACTGGCTGTGATCTTAAAGGGCAGCAA	228
hsa_circRNA_021832	79	152.5	98.5	109	90	100	6.57185	7.15615	6.85547	6.63248	6.49796	6.64335	P	P	P	P	P	P	ASCRP3000209	hsa_circ_0021832	circBase	chr11	+	46342260	46342972	exonic	uc001ncg.3	CREB3L1	AAAGCAAAACCAAAAAAAAAAAAAAAAAGATGCAGCATCAAGATCTGGGCCCCAACACCA	712
hsa_circRNA_079201	784	1407	635.5	1125.5	799	844.5	10.0228	10.1477	9.55756	9.96802	9.57311	9.75316	P	P	P	P	P	P	ASCRP3000210	hsa_circ_0079201	circBase	chr7	+	2638098	2644625	exonic	NM_152558	IQCE	AAAGCACATGGCTCAGAGCCACCCAGCGTGCCAGGCCTCCCAGACCAGGCCCAAGAGCTC	303
hsa_circRNA_001710	25	34	24.5	34	29	27	4.98709	4.9052	5.06816	4.94477	5.14493	5.01152	P	P	P	P	P	P	ASCRP3000211	hsa_circ_0001710	circBase	chr7	+	64275295	64291454	exonic	NM_001160183	ZNF138	AAAGCACCTAGAAGCCAGAAATAAAGATGGACCACTGACATTTATGGATGTGGCCATAGA	342
hsa_circRNA_000506	81	84	86	76	92	79	6.63248	6.2583	6.67016	6.1008	6.56425	6.36352	P	P	P	P	P	P	ASCRP3000212	hsa_circ_0000506	circBase	chr13	-	113845185	113854830	exonic	NM_018386	PCID2	AAAGCAGCAGAGTTACTGATGAGCTGTTTCCGGGTCTGTGCCAGCGACACGTGTACGAAG	431
hsa_circRNA_102781	125	237.5	148	203	213	162.5	7.24601	7.81836	7.4319	7.5434	7.64601	7.33879	P	P	P	P	P	P	ASCRP3000213	hsa_circ_0055605	circBase	chr2	-	96601201	96610922	exonic	uc010yug.1	DKFZp667P0924	AAAGCAGCCATGAGAAGGAAGGATTCACCACCTCCAGGAAAAGAATATTTCAGAACCATA	300
hsa_circRNA_002635	986	373	429	249	448	471	10.3463	8.43951	8.96544	7.84527	8.68682	8.85943	P	P	P	P	P	P	ASCRP3000214	hsa_circ_0002635	circBase	chr13	+	31789187	31803431	exonic	NM_194318	B3GALTL	AAAGCAGGCTGCAGATCTTACACAGCTTTTGGTTTGGCTTCTGAAGATACAAAGAAAGAG	200
hsa_circRNA_103868	392.5	226	511	341	480	611	8.90503	7.7541	9.22271	8.29637	8.79403	9.23234	P	P	P	P	P	P	ASCRP3000215	hsa_circ_0072797	circBase	chr5	+	68915840	68916286	exonic	uc010ixi.1	SMA	AAAGCAGGTCTTTTCTACACAGGGAGAACATTTTGTGAATTCCTGGGTCCAGAGAGAATT	172
hsa_circRNA_024067	63.5	51.5	66	54	77	86	6.28167	5.49873	6.3584	5.61613	6.27547	6.46567	P	P	P	P	P	P	ASCRP3000216	hsa_circ_0024067	circBase	chr11	+	95546095	95546753	exonic	NM_014679	CEP57	AAAGCATGCCGAAATGGAGAGGACATCTGTCTTAGAGAAACAACCATATTTTCTGCTCTT	302
hsa_circRNA_100018	1493	889	1870	1053	2091.5	1834	11.0033	9.56868	11.3129	9.87953	10.9257	10.9106	P	P	P	P	P	P	ASCRP3000217	hsa_circ_0009361	circBase	chr1	-	1749275	1770677	exonic	NM_002074	GNB1	AAAGCATGTGCAGATGCAACTCTCTCTCAGACAAATTTACATGTATTGGAGACCAGACCA	191
hsa_circRNA_406294	45	151.5	37	141	48.5	50	5.84565	7.14473	5.64043	7.02475	5.73602	5.76505	P	P	P	P	P	P	ASCRP3000218		25070500	chr3	-	65729590	65731263	intronic	ENST00000330909	MAGI1	AAAGCCCACACATAATCATGGTGTCTTGGTAAGGAATTACATTTGGTTCTGCCTGGTTTC	1673
hsa_circRNA_405479	37	42	46	47.5	48	56	5.53548	5.21457	5.88586	5.36801	5.67379	5.86538	P	P	P	P	P	P	ASCRP3000219		25070500	chr16	+	68961470	68961986	exonic	NM_024562	TANGO6	AAAGCCCTTGAGATGCAAGAGAAGCTTCTCAAGTTGAAGTCAAGTGATTTTGCTGTTCTG	516
hsa_circRNA_407327	56	88.5	66	141.5	84	65	6.08495	6.34071	6.33922	7.01735	6.39315	6.13199	P	P	P	P	P	P	ASCRP3000220		25070500	chrX	+	128691301	128692978	exonic	NM_000276	OCRL	AAAGCGAGAGAAAGAATATGTCAACATTCAGACTTTCAGGTGGCTGCAAAATTCGGGTTC	484
hsa_circRNA_104766	591	243	732.5	347	554	613	9.53537	7.83635	9.74449	8.31272	9.02458	9.23473	P	P	P	P	P	P	ASCRP3000221	hsa_circ_0001851	circBase	chr9	-	33971648	33973235	exonic	NM_018449	UBAP2	AAAGCTAGTAGTTTGGGAAGCTGCTCAGAATGGTGCAGATGAGGGAACTGGATTTGGACG	159
hsa_circRNA_405026	52.5	100	63.5	98	73.5	59.5	5.99356	6.52823	6.28321	6.42568	6.26925	6.00484	P	P	P	P	P	P	ASCRP3000222		25070500	chr12	+	70149163	70150443	exonic	NM_022456	RAB3IP	AAAGCTCAGAGGGTTATCTTATGATGAGGCTTTTGCTATGGCTAATGATCCCTTGGAAGG	535
hsa_circRNA_103630	23.5	79	22	55	26	24.5	4.83953	6.13199	4.92908	5.60135	4.97949	4.885	P	P	P	P	P	P	ASCRP3000223	hsa_circ_0069570	circBase	chr4	-	41145003	41145159	exonic	NM_004307	APBB2	AAAGCTCCTGTGAAAAGCTGAGGCTGACAATAATTTAAGCAAAATCAGGTTGGAGTTGCT	156
hsa_circRNA_101378	202	658	208	517	255	257	7.93004	9.19918	7.90868	8.8805	7.89561	7.98303	P	P	P	P	P	P	ASCRP3000224	hsa_circ_0032353	circBase	chr14	+	70170111	70171459	exonic	NM_014734	SUSD6	AAAGCTGAAGTCTTTCCATCATAGCAGTGTGCCCCCTACCACCGGAGCCAGAGAATGGTG	337
hsa_circRNA_102892	27	59.5	21	56	28	31	5.11054	5.77606	4.79692	5.63076	5.02081	5.23387	P	P	P	P	P	P	ASCRP3000225	hsa_circ_0057703	circBase	chr2	+	201303844	201305507	exonic	NM_015535	SPATS2L	AAAGCTGCCTTTGCTGAATTACACAACTGAAGGCAACAGACTACTGCAACAGAAACTATC	343
hsa_circRNA_105043	91.5	60.5	96	85	108	115.5	6.79396	5.7315	6.8026	6.25358	6.76108	6.88628	P	P	P	P	P	P	ASCRP3000226	hsa_circ_0007100	circBase	chrX	+	153996576	153997585	exonic	NM_001363	DKC1	AAAGCTGTTGACATCTCATAAACGGCTGGTTATGAAAGACAGTGCAGAATCTTTTGGGTG	275
hsa_circRNA_406051	182	166	237.5	201	249	241	7.79554	7.29506	8.10441	7.53241	7.85673	7.8903	P	P	P	P	P	P	ASCRP3000228		25070500	chr2	+	223781036	223789313	exonic	NM_004457	ACSL3	AAAGGACGTAATACTCCACTGTGCGACAGGTTATTCTTGGACAGTATAATTGGCTTTCCT	914
hsa_circRNA_102923	200	174	245	216	242	233	7.90718	7.3321	8.1449	7.64601	7.80927	7.82261	P	P	P	P	P	P	ASCRP3000229	hsa_circ_0058451	circBase	chr2	+	223782763	223789313	exonic	NM_004457	ACSL3	AAAGGACGTAATACTCCACTGTGCGACAGTTGTTACATTATATGCCACTCTAGGAGGTCC	736
hsa_circRNA_406107	218.5	264	277	240	275.5	355	8.03047	7.95859	8.31083	7.78767	8.01475	8.44038	P	P	P	P	P	P	ASCRP3000230		25070500	chr20	-	35693826	35696589	exonic	NM_002895	RBL1	AAAGGAGAATGCCTCCTGGACCTTTCAAGTTTTACTGATAATAGTTTAATACAATTTTTT	606
hsa_circRNA_404544	210	486.5	188	301.5	256.5	267	7.98374	8.79023	7.7474	8.12027	7.89561	8.03093	P	P	P	P	P	P	ASCRP3000231		25070500	chr1	-	86590527	86611866	exonic	NM_152890	COL24A1	AAAGGAGACACTGGACCTCCCGAAATCACTTCTTCATTTTATTGTACTATGTGTGGCTGG	1435
hsa_circRNA_400893	256.5	228	336.5	281	583.5	438	8.28697	7.7685	8.6035	8.01754	9.11539	8.75838	P	P	P	P	P	P	ASCRP3000232		25242744	chr12	+	19646733	19646920	exonic	NM_153207	AEBP2	AAAGGAGGAAATTAAAGAACAAAAGACGACGCTCATTACTGTGTTGTTGGTGGCTGCAAT	187
hsa_circRNA_405573	56	73	94.5	56.5	53	58	6.12339	6.01417	6.81119	5.64043	5.84461	5.95144	P	P	P	P	P	P	ASCRP3000233		25070500	chr17	+	37700501	37723145	sense overlapping	ENST00000558240	CDK12	AAAGGAGGAAGTAGGTTAGGGAATGGTAGGAGCAACGGTGGGAATGCCCTCTGAGGAATG	22644
hsa_circRNA_001635	368	190.5	524	264.5	656	503	8.8267	7.49691	9.26387	7.92708	9.27333	8.95942	P	P	P	P	P	P	ASCRP3000234	hsa_circ_0001635	circBase	chr6	-	108243000	108250718	exonic	NM_007214	SEC63	AAAGGAGGTGATGAGGTTATGTTCATGAGGATAGCAAAAGCTTATGCTGCAGCAAATTCG	328
hsa_circRNA_405908	34	34.5	39	38	38	39	5.41667	4.97949	5.64043	5.09655	5.36509	5.4528	P	P	P	P	P	P	ASCRP3000235		25070500	chr2	+	70092031	70098964	exonic	NM_178439	GMCL1	AAAGGATCAGGCCTCAAGAAATCAATAAAGAAGAACTAGAGGGAAACAGCATGAGGTGTG	310
hsa_circRNA_102766	127	569	103.5	575	145	151	7.25233	8.98337	6.91546	9.03241	7.13064	7.22607	P	P	P	P	P	P	ASCRP3000236	hsa_circ_0055251	circBase	chr2	+	74056531	74087278	exonic	NM_006463	STAMBP	AAAGGATTTCATCCACACAGCAAGGATCCACCTCTGTTCTGTATGCTGCATCCCCTTTTT	1336
hsa_circRNA_002102	137	65.5	130	76	118.5	136	7.36383	5.89397	7.23966	6.07071	6.87609	7.0981	P	P	P	P	P	P	ASCRP3000237	hsa_circ_0002102	circBase	chr3	+	40502897	40503739	sense overlapping	NM_003973	RPL14	AAAGGCATCTGGCAAGAAAGCATAAGTGGCAATCATAAAAATGCCCACCAGAAGTATGTC	842
hsa_circRNA_092535	77	70	101	62	122	116	6.54635	5.93385	6.8766	5.79783	6.91347	6.89237	P	P	P	P	P	P	ASCRP3000238	hsa_circ_0001379	circBase	chr3	-	195802074	195802221	intronic	ENST00000420415	TFRC	AAAGGCCAATGTCACAAAACCAAAAAGGTGTAGTGGAAAACCATTGTCATATACCCGGTT	147
hsa_circRNA_101527	108.5	221.5	97.5	182	128	149	7.03579	7.71028	6.86787	7.38556	6.9673	7.23488	P	P	P	P	P	P	ASCRP3000239	hsa_circ_0006380	circBase	chr15	+	57523349	57526305	exonic	NM_003205	TCF12	AAAGGCTTTGGCATCTGTATATGCACCATCCCCAAATTCAGATGATTTCAACCGTGAATC	456
hsa_circRNA_049704	76	233	71	209	97	101	6.53732	7.78876	6.46295	7.58908	6.60681	6.69764	P	P	P	P	P	P	ASCRP3000240	hsa_circ_0049704	circBase	chr19	+	14038705	14039001	exonic	NM_017721	CC2D1A	AAAGGGAAGGCCCCTCCTGTGCCTGCCCCTGCAAGGGAGTCAGGGAACAGGTCCTGGATG	203
hsa_circRNA_030448	153	51	47	56	38	39	7.53565	5.4934	5.93385	5.65721	5.46238	5.51984	P	P	P	P	P	P	ASCRP3000241	hsa_circ_0030448	circBase	chr13	+	76301164	76415337	exonic	NM_005358	LMO7	AAAGGGCCAAACAGGAGGCAGAGAGAGAGAATTCCAAGTACTTGGATGAGTTTGATTAAT	2533
hsa_circRNA_017037	154	120	189	113	183	218.5	7.54018	6.82079	7.75354	6.69937	7.42737	7.75854	P	P	P	P	P	P	ASCRP3000242	hsa_circ_0017037	circBase	chr1	-	235272657	235283214	exonic	NM_014765	TOMM20	AAAGGGCTTGGAGAATTACCTGACCTTAAAGATGCTGAAGCTGTTCAGAAGTTCTTCCTT	2991
hsa_circRNA_104751	63.5	79	165	83.5	132	91	6.28167	6.16588	7.58595	6.24092	6.98164	6.53213	P	P	P	P	P	P	ASCRP3000243	hsa_circ_0003762	circBase	chr9	+	33036571	33037113	exonic	NM_001539	DNAJA1	AAAGGGTCGCCTAATCATCGAATTTAAGACGAGGAGAAGACCTTTTCATGTGTATGGACA	217
hsa_circRNA_104883	32.5	33	34	34	36	48	5.35043	4.86863	5.46101	4.91719	5.39968	5.76505	P	P	P	P	P	P	ASCRP3000244	hsa_circ_0088090	circBase	chr9	+	115179120	115181238	exonic	NM_032303	HSDL2	AAAGGTGAAATTGCAGTCAATGCATTATGGCCTAAAACAGATCTAAAGCATGTATTCCTT	203
hsa_circRNA_103991	92	72	103	80	105	119	6.80098	6.03998	6.92241	6.18418	6.69416	6.90245	P	P	P	P	P	P	ASCRP3000245	hsa_circ_0006694	circBase	chr5	+	151176787	151178874	exonic	NM_005754	G3BP1	AAAGTACCAGCTTCACAGTAATGACATGGAAGAACATTTAGAGGAGCCTGTTGCTGAACC	304
hsa_circRNA_076654	37	34.5	35.5	31.5	32	35	5.57132	4.98709	5.58891	4.86451	5.21457	5.34453	P	P	P	P	P	P	ASCRP3000246	hsa_circ_0076654	circBase	chr6	+	44219735	44221614	sense overlapping	NM_007355	HSP90AB1	AAAGTATGCAAAATAAAGAATATGCCGTTTTGTGAGAGCAAAGAGCAGGTGGCCAACTCA	1879
hsa_circRNA_101648	385.5	374	353	456	430	460	8.88164	8.43726	8.66462	8.70017	8.63166	8.82869	P	P	P	P	P	P	ASCRP3000247	hsa_circ_0000651	circBase	chr15	+	90982563	90986710	exonic	NM_003870	IQGAP1	AAAGTCAATATTTGTACCTGTTCAAGCTAGGCCTGGCCCCTCAGATTCAAGACCTATATG	446
hsa_circRNA_034559	45	125	43	109	59	58	5.76946	6.85858	5.79567	6.61909	5.95338	5.97265	P	P	P	P	P	P	ASCRP3000248	hsa_circ_0034559	circBase	chr15	+	40313099	40318290	exonic	NM_001013703	EIF2AK4	AAAGTCACTGATGAAAGGAATGGCAGGTTACAATAAGCTCTTGTGACCTCCTGGTTGTAA	329
hsa_circRNA_100418	27	53	33	50.5	35	29	5.05737	5.52768	5.46101	5.46101	5.29945	5.15171	P	P	P	P	P	P	ASCRP3000249	hsa_circ_0015663	circBase	chr1	-	185094075	185106928	exonic	NM_030934	TRMT1L	AAAGTCAGTTTTCAATTCATGCATCTTCAAATGTCAACAAGCAAGAGCTGCAGCCCGATG	437
hsa_circRNA_089506	98.5	197	106	193	140	129	6.88017	7.53371	6.93278	7.4795	7.07198	7.0266	P	P	P	P	P	P	ASCRP3000250	hsa_circ_0089506	circBase	chr9	-	138824814	138847261	exonic	NM_016172	UBAC1	AAAGTCCCTTTTCCTATGTGCTCATGGGAGCTTAGAAGATCCCAAAAGTATAACCCATCA	1511
hsa_circRNA_100719	729	158.5	400	176.5	1053.5	726.5	9.89767	7.22084	8.8664	7.35724	9.96946	9.49011	P	P	P	P	P	P	ASCRP3000251	hsa_circ_0020390	circBase	chr10	+	128768965	128836080	exonic	NM_001380	DOCK1	AAAGTCGATGGTGGTGAAGTAGTGAAGCTTTTTATAACTATGATGCCAGAGGAGCGGATG	1901
hsa_circRNA_001220	27.5	43	20	35	27	29.5	5.18183	5.24976	4.86863	4.97949	4.92512	5.12783	P	P	P	P	P	P	ASCRP3000252	hsa_circ_0001220	circBase	chr22	-	30686343	30687176	intronic	ENST00000330168	RP1-130H16.18	AAAGTCTGAGCACTGGGCATTACTGGCTCAAGCACTTCCGGTCAAACAATAGCGCTATTC	833
hsa_circRNA_102013	73	73.5	62	61	56	64	6.46975	6.03998	6.25358	5.73602	5.91205	6.11301	P	P	P	P	P	P	ASCRP3000253	hsa_circ_0003481	circBase	chr17	-	27248705	27251320	exonic	NM_020889	PHF12	AAAGTCTGCTTCACGTGTAACAGAAACGAGAGCAGAAAAAGGAGCTGGGTCATGTCAATG	515
hsa_circRNA_104026	105	210	118.5	220	159	101.5	6.9996	7.64029	7.11598	7.66509	7.24601	6.68367	P	P	P	P	P	P	ASCRP3000254	hsa_circ_0005819	circBase	chr5	+	176671195	176673797	exonic	NM_022455	NSD1	AAAGTGAAAAATGATGACTCGTCAAAAGAGATTCCAGGCTCAGAGTGCTATGAAGCTGGT	195
hsa_circRNA_400694	306	193	373	197	438	478.5	8.54644	7.51706	8.74905	7.50818	8.66654	8.89193	P	P	P	P	P	P	ASCRP3000255		25242744	chr11	-	2985909	3000467	exonic	NM_005969	NAP1L4	AAAGTGAAATTTTCTGACCCTGGACAGCCTATGGGGATAAAAACATTCAGATGGCAGATC	623
hsa_circRNA_005248	26	63	26	57	36	30	5.05737	5.79242	5.15508	5.65721	5.29945	5.10706	P	P	P	P	P	P	ASCRP3000256	hsa_circ_0005248	circBase	chr1	+	183077410	183079789	exonic	NM_002293	LAMC1	AAAGTGCCAGTGAATGCCTGCGAATGGGTAACTGCCACTGACATCAGAGTAACTCTTAAT	298
hsa_circRNA_083824	102	85	102.5	103	114.5	99	6.93966	6.29398	6.92736	6.55916	6.81653	6.67075	P	P	P	P	P	P	ASCRP3000257	hsa_circ_0083824	circBase	chr8	+	28827559	28828036	exonic	NM_024567	HMBOX1	AAAGTGGAAGAATTAATGAGTTTGCTGGAAACCATGTCTCATTATACAGATGAACCCAGA	477
hsa_circRNA_405405	44	82.5	37	65	57	46	5.71786	6.2201	5.57132	5.81822	5.91205	5.65482	P	P	P	P	P	P	ASCRP3000258		25070500	chr15	+	79748439	79761487	sense overlapping	NM_015206	KIAA1024	AAAGTGTAGGGGAGCTGCCTGCTAACGATGTAAGAACTGACCTGAAGTTTCAGTGTAGTC	13048
hsa_circRNA_083815	315.5	1686.5	262	1440	378	369	8.60319	10.3996	8.23664	10.2941	8.46576	8.49605	P	P	P	P	P	P	ASCRP3000259	hsa_circ_0083815	circBase	chr8	-	28669843	28671129	exonic	NM_018250	INTS9	AAAGTGTCTTATGTCTCTGGATCCTCCTTGCTTACCACACACCCCCAGGCTGTTACCTTC	256
hsa_circRNA_000761	278	214	424	250	470.5	355.5	8.39948	7.66034	8.94717	7.84161	8.75672	8.43743	P	P	P	P	P	P	ASCRP3000260	hsa_circ_0000761	circBase	chr17	-	37455242	37457328	exonic	NM_032875	FBXL20	AAAGTTAAGTCTTCGTGGATGTCTTGGAGTGGGAGACAATGCATTAAGGCCTGGAATGTT	170
hsa_circRNA_102294	316	128	575	108	437	369.5	8.60133	6.89843	9.40365	6.61909	8.66269	8.51523	P	P	P	P	P	P	ASCRP3000261	hsa_circ_0000826	circBase	chr18	+	9182379	9221997	exonic	NM_015208	ANKRD12	AAAGTTACACAGATCCAGGATGAGAAGACTGATAAAAGAAGAAGCTAGCTGAACAGCTGT	994
hsa_circRNA_101978	267	186	361	206	341.5	360	8.34377	7.44955	8.698	7.56356	8.32889	8.45244	P	P	P	P	P	P	ASCRP3000262	hsa_circ_0005869	circBase	chr17	+	8347577	8363478	exonic	NM_030808	NDEL1	AAAGTTCTCTCGATCAGGGCATACATCTTTCTTCGACAAAGGGCTTTCTTGATCATGGAT	956
hsa_circRNA_056978	47	39	64	44	68	61	5.86125	5.1088	6.31527	5.31765	6.13199	6.03815	P	P	P	P	P	P	ASCRP3000263	hsa_circ_0056978	circBase	chr2	+	170747674	170753245	exonic	NM_172070	UBR3	AAAGTTGCCTTATTAAAAGTGAGCTACAAGGATGATCAGGATGGTAGTCAAGGTCTGGGC	427
hsa_circRNA_000521	37	27.5	33	31	34	38	5.49606	4.64664	5.49873	4.80124	5.33264	5.4528	P	P	P	P	P	P	ASCRP3000264	hsa_circ_0000521	circBase	chr14	+	20924072	20925019	exonic	NM_001641	APEX1	AAAGTTTCTTACGGCATAGAGCCAGAGGCCAAGAAGAGTAAGACGGCCGCAAAGAAAAAT	381
hsa_circRNA_405514	104.5	139	69	109	93	86	6.97305	7.0266	6.37588	6.63248	6.46567	6.4465	P	P	P	P	M	P	ASCRP3000265		25070500	chr17	-	421177	421699	intronic	ENST00000574029	VPS53	AAATAAAAATTTGCAAGGTGTCCACAGCACTTTCCAGCGTCATCTGAAATAGCAAAGGTG	522
hsa_circRNA_052153	52	59	71.5	60	71	60.5	5.97648	5.68785	6.43959	5.73602	6.20551	6.05994	P	P	P	P	P	P	ASCRP3000266	hsa_circ_0052153	circBase	chr19	+	54710420	54711515	exonic	uc002qec.3	RPS9	AAATAAACAGGATCAGCGCTTTACAACCCTCGGAGGTGATGGGTGTGAACTCACCCAGAG	422
hsa_circRNA_050054	222	674.5	178	597.5	277	271	8.06814	9.22552	7.68099	9.09508	8.0115	8.0641	P	P	P	P	P	P	ASCRP3000267	hsa_circ_0050054	circBase	chr19	+	17972902	17974124	exonic	ENST00000599898	RPL18A	AAATAAACTCAGGAACGCCCCGGTGTGTTTGAGAAGTCCCCCCTGCGGGTGAAGAACTTC	385
hsa_circRNA_047559	66	244	59	234	100.5	85.5	6.3273	7.85231	6.17089	7.74852	6.67075	6.47786	P	P	P	P	P	P	ASCRP3000269	hsa_circ_0047559	circBase	chr18	-	43664109	43667198	exonic	NM_004046	ATP5A1	AAATAAAGGTTCCATAATGCATAGTTGCTGTTGCTTACCGTCAGATGTCTCTGTTGCTCC	849
hsa_circRNA_051908	283	213	250	193.5	266	288	8.42751	7.66034	8.17017	7.48387	7.94231	8.13895	P	P	P	P	P	P	ASCRP3000270	hsa_circ_0051908	circBase	chr19	+	50000450	50002944	sense overlapping	NM_001015	RPS11	AAATAAAGTTATTTTCTCATTCCACTGAGCGTGCCTACCAAAAGCAGCCGACCATCTTTC	2494
hsa_circRNA_020960	524	1260.5	377.5	1333.5	730	669	9.33513	10.0015	8.77687	10.1824	9.43316	9.35894	P	P	P	P	P	P	ASCRP3000271	hsa_circ_0020960	circBase	chr11	-	5269501	5270820	exonic	NM_000559	HBG1	AAATAATAAATCTATTCTGCTGAGAGATCACGCTCCTGGTTGTCTACCCATGGACCCAGA	439
hsa_circRNA_089353	1087	5343.5	966	5349	1653	1456	10.5041	11.9173	10.1483	12.0115	10.6353	10.558	P	P	P	P	P	P	ASCRP3000272	hsa_circ_0089353	circBase	chr9	+	136217451	136218280	exonic	NM_000972	RPL7A	AAATAATACAAATTTTCCTTCCTGGTTGTCTTCTTGCCTGCCCTGTGTCGTAAAATGGGG	365
hsa_circRNA_008077	470	1687	591	1203	703	697	9.17369	10.4007	9.44804	10.0449	9.37342	9.42575	P	P	P	P	P	P	ASCRP3000273	hsa_circ_0008077	circBase	chrX	+	37245851	37285253	exonic	NM_000950	PRRG1	AAATAATGAAAAAACTGATGCTCACCCCATTTAGAGAAAGAAATCCACCTCCCCAACCCC	303
hsa_circRNA_034125	346	1026	286	752.5	454	472	8.74149	9.7466	8.36453	9.40631	8.70954	8.86188	P	P	P	P	P	P	ASCRP3000274	hsa_circ_0034125	circBase	chr15	+	25312558	25351441	exonic	uc001yxh.1	SNURF-SNRPN	AAATAATTCTGCCCTCCCATTCTCAAGGGCCAGGGGGAATTCAAATATTGCAGTTGTCAT	2555
hsa_circRNA_000562	31	35	34	40	43	33	5.29333	4.97949	5.49873	5.16852	5.5939	5.23387	P	P	P	P	P	P	ASCRP3000275	hsa_circ_0000562	circBase	chr14	-	93753822	93762503	intronic	ENST00000554565	BTBD7	AAATAATTTTAGTACACAGCATGGCTCAGCAAAATGGATGAAAAGAGGCTGCTGGATCCA	8681
hsa_circRNA_404660	34.5	56.5	33	50	28.5	34	5.51722	5.64765	5.49873	5.4934	5.06098	5.23387	P	P	P	P	P	P	ASCRP3000276		25070500	chr1	+	220934999	220943898	sense overlapping	NM_017898	MARC2	AAATACAGATGTTGGAGTAGAGACGGCAGAGTGGAGGATATTTGGCCTTGACATTAAAGG	8899
hsa_circRNA_103952	50.5	47	111	50.5	82	85	5.96112	5.34157	7.02475	5.46101	6.37588	6.42707	P	P	P	P	P	P	ASCRP3000277	hsa_circ_0074079	circBase	chr5	-	137320945	137346838	exonic	NM_016603	FAM13B	AAATACCCAGCATTTACACAGATGTGGAAGACATGAAAGAGCAAGAAATAGTGAGCAGGA	631
hsa_circRNA_400416	26	108.5	31	140.5	36	31	5.11054	6.64815	5.34453	7.00617	5.39968	5.12783	P	P	P	P	P	P	ASCRP3000278		25242744	chr1	+	225190484	225284941	exonic	NM_001373	DNAH14	AAATACGAAGGTCATTTTTGTACCACCATCTTTTTTTGGCTGATGACTTGTTTCAAACCT	2865
hsa_circRNA_401977	63	72	69	64.5	66	79	6.27392	5.99544	6.41162	5.81074	6.1008	6.37877	P	P	P	P	P	P	ASCRP3000279		25242744	chr18	+	55833019	55919286	exonic	NM_015277	NEDD4L	AAATAGACTGGGAGAGTCCCGTATTCTCAGAGTAAAAGTTGTTTCTGGAATTGATCTCGC	249
hsa_circRNA_039714	33.5	66	30.5	72	36	39	5.43346	5.88586	5.34453	5.98409	5.25606	5.4528	P	P	P	P	P	P	ASCRP3000280	hsa_circ_0039714	circBase	chr16	-	58752099	58753159	exonic	NM_002080	GOT2	AAATAGCAACAGTGGTGAAGTTTGTCACTGTGCAGACCATTTCTGGAACTGGAGCCTTAA	327
hsa_circRNA_401170	677	1948	585	1571.5	793	876	9.75344	10.5522	9.41954	10.4312	9.56583	9.80347	P	P	P	P	P	P	ASCRP3000281		25242744	chr13	+	78318417	78320990	exonic	NM_144595	SLAIN1	AAATAGGACCAATGGAGGTTACACTTCCAGGGGCTCCCCACTCAGTCCCCAGTCATCTAT	492
hsa_circRNA_101603	206.5	129	288	166	304	249	7.96606	6.93524	8.38427	7.26059	8.15401	7.93398	P	P	P	P	P	P	ASCRP3000282	hsa_circ_0006842	circBase	chr15	-	76566752	76585041	exonic	NM_000126	ETFA	AAATAGTAGCACCAGTGGCACAAGATCTCTGTAAAGTAGCAGGCATAGCAAAAGTTCTGG	630
hsa_circRNA_006345	97	100	90	118	108.5	101	6.85962	6.50128	6.72971	6.76992	6.74548	6.69416	P	P	P	P	P	P	ASCRP3000283	hsa_circ_0006345	circBase	chr9	+	4823547	4827033	exonic	NM_005772	RCL1	AAATAGTTCTACGAGGAGTGACCAATGATCAGGTTGACCCTTCAATTTTGAAGCCAGCTT	248
hsa_circRNA_061975	55	63.5	73	44	85.5	71	6.08495	5.76725	6.46295	5.25606	6.4465	6.22171	P	P	P	P	P	P	ASCRP3000284	hsa_circ_0061975	circBase	chr21	-	46225531	46229033	exonic	NM_006936	SUMO3	AAATATAGTTTGGTATTCTGTCGGCTTGTCAATGAGGCAGATCAGATTCAGGTTCGACGG	1496
hsa_circRNA_406259	40	73	41	76	46	52	5.67379	6.06533	5.72014	6.07071	5.67379	5.79567	P	P	P	P	P	P	ASCRP3000285		25070500	chr3	+	37440967	37458215	exonic	NM_178339	C3orf35	AAATATCTTTTGGAGCTGCTGGATCAAGTATCACTTGAAGGGGAGAAAGGGATGAGGATG	526
hsa_circRNA_405211	70	57	54.5	54	58	52	6.4017	5.63319	6.09378	5.53548	5.95338	5.86538	P	P	P	P	P	P	ASCRP3000286		25070500	chr14	+	40111916	40125012	intergenic			AAATATGAGAGCTACAGTTCTGAGATGAAACCACAGGAGGCTTCTGAGTGGTTCTTCTGC	13096
hsa_circRNA_086348	45.5	52.5	50	48	55	58	5.81928	5.49873	6.01231	5.41103	5.84461	5.98409	P	P	P	P	P	P	ASCRP3000287	hsa_circ_0086348	circBase	chr9	+	7128065	7165357	exonic	NM_015061	KDM4C	AAATATTTTGGATCAAATATTGCCCACATGTACCAGAAGTCCAAGGCTTGCGAGAAGGTC	291
hsa_circRNA_000449	132	209	95	203	184	167	7.29736	7.62179	6.78636	7.5434	7.43155	7.38915	P	P	P	P	P	P	ASCRP3000288	hsa_circ_0000449	circBase	chr12	-	121154725	121157906	antisense	NM_001080533	UNC119B	AAATCAAAGTCAAAGTTTTTCAGCAAGTGTTCCCGGAAATAGTGCCCTTCGATCATCTCC	3181
hsa_circRNA_102987	52	46	60	42.5	61	57	6.03632	5.32367	6.20388	5.20808	5.99544	5.95144	P	P	P	P	P	P	ASCRP3000289	hsa_circ_0002619	circBase	chr20	-	3274784	3275275	exonic	NM_001009984	C20orf194	AAATCAACACTACTCACAGAATAGAAAGTGACAAGGCACTCCAGTGCACAGAAGCTCTTC	220
hsa_circRNA_015871	70	124	54	114.5	64.5	70	6.42288	6.83666	6.10953	6.69416	6.06354	6.18418	P	P	P	P	P	P	ASCRP3000290	hsa_circ_0015871	circBase	chr1	-	201103899	201123087	exonic	uc001gvy.3	TMEM9	AAATCAAGGAAGCCATCATTAAATTGTTTTATTTCTCTCAGTGTCCGGCTTTGCTGGCCC	1479
hsa_circRNA_100058	70	53	76.5	53	76	93	6.44374	5.57385	6.52301	5.54581	6.27547	6.55149	P	P	P	P	P	P	ASCRP3000291	hsa_circ_0009986	circBase	chr1	+	12378128	12382803	exonic	NM_015378	VPS13D	AAATCAGAGAAGGGACAAGACACACCTTAGATCCTGTCTTGGATCTACCAAGGATTCCTC	767
hsa_circRNA_100067	132	66	176.5	95	124	181	7.32161	5.88586	7.671	6.42568	6.90044	7.49224	P	P	P	P	P	P	ASCRP3000292	hsa_circ_0000020	circBase	chr1	+	15964801	15978390	exonic	NM_032341	DDI2	AAATCAGCAGAGGATGCAGGCAACAGAACATTGAGGAAAACATGACAATAGCTATGGAAG	551
hsa_circRNA_102633	70	52.5	80	68	78	73.5	6.42288	5.41948	6.55788	5.84042	6.31376	6.26769	P	M	P	P	P	P	ASCRP3000293	hsa_circ_0005952	circBase	chr2	-	20454623	20455931	exonic	NM_015317	PUM2	AAATCAGGGGAAAGGTTTTAGCCCTGAGTCAACACAAATTTGCCAGAGTGAAATGGTAAA	386
hsa_circRNA_407001	34	74	25	67	33	36	5.37671	6.05813	5.10356	5.81822	5.25606	5.30858	P	P	P	P	P	P	ASCRP3000294		25070500	chr7	-	122019421	122047750	exonic	NM_001009571	CADPS2	AAATCATTTCACTGTTAGTTTCAAAGGCATTTGCCTGGTGGCCTGATTTATTGGCTGAAC	693
hsa_circRNA_002822	91	150	103	134	126	117	6.7572	7.14004	6.94698	6.94015	6.95282	6.90245	P	P	M	P	P	P	ASCRP3000295	hsa_circ_0002822	circBase	chr2	-	210993754	211019335	exonic	NM_152519	KANSL1L	AAATCCAACAACTAACAGACATTCACAGGCAAATTCGTGCCTCCAAGGTTTCCAATACTT	1259
hsa_circRNA_101081	45	49	36	43.5	34	41	5.83832	5.4082	5.60382	5.3025	5.27792	5.51984	P	P	P	P	P	P	ASCRP3000296	hsa_circ_0000408	circBase	chr12	-	56824664	56826308	exonic	NM_003920	TIMELESS	AAATCCATTGGGGAGAGGGACCTCATCTTTCACAAAGGCCTTCACAACAAGATTGATGAT	378
hsa_circRNA_404782	91	206.5	88	214.5	112.5	127	6.79396	7.62728	6.71262	7.62728	6.78527	6.99396	P	P	P	P	P	P	ASCRP3000297		25070500	chr10	-	79064144	79065150	intronic	NM_001271518	KCNMA1	AAATCCTGGGGTTAGGGGCCCCTCTGCTATGGAGTTGAGACCCATGCCCTCAACCTCAAA	1006
hsa_circRNA_405487	74	112	60	99	82	82	6.53732	6.68367	6.23614	6.46567	6.40809	6.396	P	P	P	P	P	P	ASCRP3000298		25070500	chr16	-	72318470	72342087	sense overlapping	NR_126330	LINC01572	AAATCGACTCTGACTCAATCCTTGAGGTCTGGCCTCATCAGTGAAAAGAAGGACTGACTT	23617
hsa_circRNA_103997	87	216.5	82	127	118	114	6.74212	7.67806	6.59318	6.85754	6.8335	6.85858	P	P	P	P	P	P	ASCRP3000299	hsa_circ_0074816	circBase	chr5	-	158204420	158223483	exonic	NM_024007	EBF1	AAATCTAAGCAGTTCTGCAAAGGAACACCAGGCAGATTCATTTATACAGCTACTCCCTGT	258
hsa_circRNA_057607	32	177	47	142	37.5	50	5.33264	7.39345	5.93385	7.0431	5.4528	5.76505	P	P	P	P	P	P	ASCRP3000300	hsa_circ_0057607	circBase	chr2	-	197755551	197763093	exonic	NM_024989	PGAP1	AAATCTACACTCATGTCTATTGTCAGAGCACTATGCTGAGTTCAGCAGTGCCTAAGACCT	366
hsa_circRNA_003251	593	356	525.5	480	621	621	9.5428	8.37923	9.27546	8.76807	9.19662	9.25416	P	P	P	P	P	P	ASCRP3000301	hsa_circ_0003251	circBase	chr12	+	1003727	1006847	exonic	NM_014823	WNK1	AAATCTAGTCGAAGCAGTTCCTTGGGGAATAAAAGCCCCCAGCTTTCAGTTTCTCAAGTC	939
hsa_circRNA_104213	158	466	184	393.5	226	198.5	7.57338	8.7464	7.72143	8.48753	7.71171	7.62484	P	P	P	P	P	P	ASCRP3000302	hsa_circ_0078165	circBase	chr6	+	147581750	147655358	exonic	NM_139244	STXBP5	AAATCTCCAACCTCTGGGTTACATTTTGCCATCTGCCTTTCCAGAGTAAGTGGCTCTATG	1715
hsa_circRNA_091722	41	175.5	34	146.5	46	42	5.67379	7.36747	5.49873	7.07911	5.61858	5.51984	P	P	P	P	P	P	ASCRP3000303	hsa_circ_0091722	circBase	chrX	-	151934651	151936377	exonic	NM_005362	MAGEA3	AAATCTGAATAAATAATTCTTCCTCTTCAGTTCTGAGGGGACAGGCTGACCTGGAGGACC	1646
hsa_circRNA_405239	154	123	79	119	120	172.5	7.54984	6.85858	6.56552	6.78418	6.87096	7.42387	P	P	P	P	P	P	ASCRP3000304		25070500	chr14	+	58965500	58979345	exonic	NM_014749	KIAA0586	AAATCTGATATTGCACCTTCACAGCAACAAGGACTTGGAAAACAGTGTGGGTGAACTTAG	439
hsa_circRNA_406640	101	144.5	99.5	127	122	128	6.93966	7.08709	6.88628	6.86839	6.91347	7.01642	P	P	P	P	P	P	ASCRP3000305		25070500	chr5	+	95966670	95970601	intronic	ENST00000505143	CAST	AAATCTTTGCATTCTGACTGTGCGATTTGGGAGATTCAGAAGAGCACTGGAGTCTCCACC	3931
hsa_circRNA_077879	98	219	104	188.5	137	129	6.87301	7.69672	6.93278	7.44645	7.05761	7.0266	P	P	P	P	P	P	ASCRP3000306	hsa_circ_0077879	circBase	chr6	+	133136110	133138703	exonic	NM_001016	RPS12	AAATCTTTGGCTCACACATTGCTGCTGGAGGTGTAATGGACGTTAATACTGCTTTACAAG	407
hsa_circRNA_006750	39.5	79	31	70	47	45	5.51722	6.17589	5.42229	5.98409	5.61858	5.60135	M	P	P	P	P	P	ASCRP3000307	hsa_circ_0006750	circBase	chr10	+	96234424	96260084	exonic	NM_015188	TBC1D12	AAATGAACTAAATATCACTCCTGGAATATGAAGCACGAACGGGGAGGACCTGTAAACCAC	424
hsa_circRNA_002912	64	155.5	55	137	73.5	67.5	6.29398	7.18122	6.0814	6.95282	6.21364	6.15579	P	P	P	P	P	P	ASCRP3000308	hsa_circ_0002912	circBase	chr3	+	44871462	44881948	exonic	NM_020242	KIF15	AAATGAGGCAACTAGAACATGTGATGGATTCTGCTGCTGAGGATCCCCAGAAAGTTGTAG	477
hsa_circRNA_027588	46.5	42	37	36	42	42	5.84565	5.24976	5.53548	5.05737	5.5939	5.57385	P	P	P	P	P	P	ASCRP3000309	hsa_circ_0027588	circBase	chr12	-	74526955	74551664	exonic	NR_038300	LOC100507377	AAATGATCTTGAAAAGCCAAAGCAATCCTAAGCAAGGCTGGTGTCAGAGAAGGCTGAATT	185
hsa_circRNA_103730	123	93	104.5	100	107	106.5	7.22607	6.43126	6.96345	6.48191	6.74212	6.74884	P	P	P	P	P	P	ASCRP3000310	hsa_circ_0005654	circBase	chr4	-	121675707	121732604	exonic	NM_018699	PRDM5	AAATGATGGACTGAAGATGCACATTCGTACTCACACCAGGGAGATCCTAAGAAAAAGCTT	758
hsa_circRNA_003033	44	64	63	81	68.5	60	5.80215	5.86332	6.27392	6.19078	6.15579	6.01417	P	P	P	P	P	P	ASCRP3000311	hsa_circ_0003033	circBase	chr4	+	99300167	99325753	exonic	NM_021159	RAP1GDS1	AAATGATTTTTGAAGTTCTTGCTCCATTGGCAGAAAATGATGAGGGCAGAAGTGCAGTTG	402
hsa_circRNA_000564	80	55.5	124	70	101.5	97	6.59069	5.5939	7.17624	5.9669	6.65771	6.63853	P	P	P	P	P	P	ASCRP3000312	hsa_circ_0000564	circBase	chr14	-	95606995	95608085	exonic	NM_030621	DICER1	AAATGCAGTTCAGACAAGAGCAACACAGAGATCTCAAACATTAAAACGGTTACCTAGGGT	167
hsa_circRNA_100167	70	135	71.5	120	68	74	6.46431	6.99207	6.46975	6.79612	6.11127	6.25673	P	P	P	P	P	P	ASCRP3000313	hsa_circ_0011572	circBase	chr1	-	35940405	35944813	exonic	NM_024874	KIAA0319L	AAATGCATATGTTCTCCAAGAACCACCTAAAGGTCCACAAGGCGATTACAATTTCCAGTC	349
hsa_circRNA_101805	373	261	529.5	412	700	542.5	8.84577	7.95496	9.28754	8.54483	9.36123	9.06263	P	P	P	P	P	P	ASCRP3000314	hsa_circ_0039261	circBase	chr16	+	47531309	47537001	exonic	NM_000293	PHKB	AAATGCATGAGAGGAATTCTCTACTGCTATATGCGTCAGGCCGATAAGGCTCAGTTTATG	329
hsa_circRNA_077745	24	31	40	39	32	35	4.98709	4.75301	5.73602	5.09655	5.14493	5.25291	P	P	P	P	M	P	ASCRP3000315	hsa_circ_0077745	circBase	chr6	-	121491550	121563485	exonic	NR_104452	TBC1D32	AAATGCTCAAGAAGAAAATATCTTGGAGATTTCTGAGAGCCACAGTATGGCTTGGGAAGA	932
hsa_circRNA_016661	48	132.5	46	129	63.5	62	5.90404	6.96442	5.93385	6.89136	6.0814	6.09554	P	P	P	P	P	P	ASCRP3000316	hsa_circ_0016661	circBase	chr1	-	225718255	225755116	exonic	NM_018212	ENAH	AAATGGCCCATCCCAAGAAGAATTGGAAATTCAAAGAAGTGAACAGAGTATCTGTCAGGC	429
hsa_circRNA_083127	205	284	240.5	208.5	248.5	218	7.94962	8.056	8.11833	7.58908	7.86009	7.7541	P	P	P	P	P	P	ASCRP3000317	hsa_circ_0083127	circBase	chr7	-	156619298	156626486	exonic	NM_022458	LMBR1	AAATGGCTCCCTGATTCATGATGAACAAGAAGATGAAGATGCCATCGTCAACAGGATTTC	180
hsa_circRNA_036127	72	112.5	57	85	76	79.5	6.46431	6.7229	6.13199	6.2201	6.27547	6.35547	P	P	P	P	P	P	ASCRP3000318	hsa_circ_0036127	circBase	chr15	+	71433787	72057538	exonic	NM_024817	THSD4	AAATGGTTTAGCACCGAATGGAGCATGGACTTGAACGCAACTCCCAATTGCAGAAAATTG	2848
hsa_circRNA_404401	218	152	269	180.5	173	243	8.04147	7.15108	8.27557	7.3816	7.33731	7.90618	P	P	P	P	P	P	ASCRP3000319		25242744	chrX	+	117676687	117680079	exonic	NM_144658	DOCK11	AAATGTAAATAGTACCATCACAGTAACCATGAAGGAAAAGGCCAAAGTTGTTGAGCCCCT	456
hsa_circRNA_031210	1231	2559.5	1255	2132	878	1045.5	10.6649	10.9281	10.5628	10.8854	9.70988	10.0631	P	P	P	P	P	P	ASCRP3000320	hsa_circ_0031210	circBase	chr14	-	23033806	23044133	exonic	NM_001344	DAD1	AAATGTAACCTTTTGCCTTCCAAATTAAAGAACTCCATGCCACTCCTCTTTGCCTGAGAA	406
hsa_circRNA_075083	24.5	37	25	34	27	35	5.02081	5.00966	5.10356	4.91719	5.06098	5.36801	P	P	P	P	P	P	ASCRP3000321	hsa_circ_0075083	circBase	chr5	+	175305910	175311023	exonic	NM_006650	CPLX2	AAATGTACAAAATCAACCATGACAACAAAGAAAAAGACCTTGTACAGCGGGCCACAAAGG	4349
hsa_circRNA_100594	738	334	637	575.5	771	914.5	9.92358	8.29254	9.55332	9.03859	9.52757	9.87768	P	P	P	P	P	P	ASCRP3000322	hsa_circ_0006820	circBase	chr10	+	51381438	51387763	exonic	NR_110767	TIMM23B	AAATGTACAGGATACAGATGAGTTTATTTTACCTACCGGAGCTAATAAAACCCGGGGCAG	349
hsa_circRNA_100356	535	650.5	366.5	623.5	423	508.5	9.36998	9.17961	8.71698	9.14923	8.61274	8.9652	P	P	P	P	P	P	ASCRP3000323	hsa_circ_0014624	circBase	chr1	-	155734790	155736500	exonic	NM_001282856	GON4L	AAATGTCATCAGCTTCTGAGGAATCTGTGCTTTCTGTCCCAGAACTCCAGGCCAGTCTGC	1710
hsa_circRNA_407231	27	33	28	30	38	30	5.05737	4.93695	5.25606	4.80124	5.39968	5.10706	P	P	P	P	P	P	ASCRP3000324		25070500	chr9	-	116091160	116094330	exonic	NM_145241	WDR31	AAATGTGGTGAAAAGGTTCAAAGGACATGAACATGAGATCACCAAGGGAACACAACTTCC	349
hsa_circRNA_004145	313.5	291	460.5	361	360	458	8.59046	8.08993	9.08228	8.3669	8.39127	8.82219	P	P	P	P	M	P	ASCRP3000325	hsa_circ_0004145	circBase	chr5	-	133493397	133509713	sense overlapping	NM_006930	SKP1	AAATGTTGTGCCTGACACTGTAACACTATGCCTTCAATTAAGTTGCAGAGTTCTGATGGA	16316
hsa_circRNA_406172	26	40	26	39.5	31	31	5.05737	5.18514	5.15508	5.10706	5.10356	5.10706	P	P	P	P	P	P	ASCRP3000326		25070500	chr22	-	21154082	21156260	intronic	ENST00000255882	PI4KA	AAATTAAAAAACAAAAAACCTATCTTGGTTTGATGCCTCAGTGGGAAGCTGGGCAAGTGG	2178
hsa_circRNA_103495	1081	595	1022.5	494.5	990	977	10.4927	9.03608	10.2338	8.81927	9.88755	9.96802	P	P	P	P	P	P	ASCRP3000327	hsa_circ_0001349	circBase	chr3	+	152132729	152150709	exonic	NM_021038	MBNL1	AAATTAATGCGAACAGACAGACTTGAGGGCCGTTGCTCCAGGGAGAACTGCAAATATCTT	375
hsa_circRNA_402418	94	147	85	140.5	109	90	6.85131	7.10379	6.66009	7.00617	6.7533	6.53861	P	P	P	P	P	P	ASCRP3000328		25242744	chr2	+	179455865	179465394	exonic	NR_038272	TTN-AS1	AAATTACAGACATCATCTCCTTTGAACAGGGAAAAGGTAACAGGTGGCTGCCATGAGATA	729
hsa_circRNA_103308	97	290	67.5	217	105	99	6.88628	8.08085	6.36425	7.65259	6.68718	6.63853	P	P	P	P	P	P	ASCRP3000329	hsa_circ_0064584	circBase	chr3	+	25622036	25622213	exonic	NM_000965	RARB	AAATTACCCTGCTGAAGGCCGCCTGCCTGGACATCCTGAATTCCAGTGCTGACCATCGAG	177
hsa_circRNA_054547	49.5	53	76	62	71	78	5.90404	5.54065	6.48191	5.77606	6.20551	6.33029	P	P	P	P	P	P	ASCRP3000330	hsa_circ_0054547	circBase	chr2	-	54119944	54120936	exonic	NM_014614	PSME4	AAATTATAGCTGGTTTAATCAGAGGTTCTAAGCACTGGACATTTGAAAAGGCAGAACAGA	279
hsa_circRNA_103492	1346	1409	1781	1593	1637	2132	10.819	10.15	11.2276	10.4538	10.6193	11.1567	P	P	P	P	P	P	ASCRP3000331	hsa_circ_0001346	circBase	chr3	+	149563797	149639014	exonic	NM_007282	RNF13	AAATTCAAGAAAGGTGATTTTACAACGAGATGCTGCTCTCCATAGGGATGCTCATGCTGT	716
hsa_circRNA_405568	70	64	88	67	66	87	6.44374	5.81715	6.69764	5.86538	6.09201	6.48191	P	P	P	P	P	P	ASCRP3000332		25070500	chr17	-	33805093	33807214	exonic	NM_001195790	SLFN12L	AAATTCAGCCACTGAGATATCACCTTCCAGAAAAGAATTTCTGCGTGGAAATGGCTTAGC	1190
hsa_circRNA_006861	37.5	60	36	54	49	41	5.58891	5.76725	5.53548	5.57132	5.74501	5.54452	P	P	P	P	P	P	ASCRP3000333	hsa_circ_0006861	circBase	chr6	+	64356431	64390062	exonic	NM_001290259	PHF3	AAATTCAGTGAGATCTCCAAGAAAATCACCTCGTTTAATGGCACAAGGGCTGAAAGACAC	624
hsa_circRNA_403874	355	115	286	125.5	328	258	8.76545	6.75776	8.36453	6.84609	8.26935	7.98303	P	P	P	P	P	P	ASCRP3000334		25242744	chr7	-	98643320	98645505	exonic	NM_020429	SMURF1	AAATTCCGTGGGGAAGAAGGTTTGGATTACGGTGGTGTGGCCAGTCACCAGTGCCAACTC	303
hsa_circRNA_104323	37	64.5	31	77.5	52	39	5.49606	5.82777	5.38249	6.12512	5.74501	5.43346	P	P	P	P	P	P	ASCRP3000335	hsa_circ_0079534	circBase	chr7	-	20193815	20201493	exonic	NM_182762	MACC1	AAATTCCTCATCGAGGAAACACTGGAGATGTTGCTGTTGAGGTGGAAAAATGCTAATCAC	2354
hsa_circRNA_406724	169	129	254	186.5	238.5	205.5	7.67982	6.92241	8.18924	7.44645	7.79905	7.65588	P	P	P	P	P	P	ASCRP3000336		25070500	chr5	+	179976936	179977117	intronic	ENST00000504343	CNOT6	AAATTCGTAGCTTACCCGCAGAACTCGGAAACATGGTATCACTCAGTAAGAAGCTTAAGC	181
hsa_circRNA_100517	831	507	652.5	484.5	858	921.5	10.1173	8.84185	9.59356	8.78765	9.68249	9.89008	P	P	P	P	P	P	ASCRP3000337	hsa_circ_0017348	circBase	chr1	-	247322307	247323115	exonic	NM_003431	ZNF124	AAATTCTTCAAGAAATCTAAGAACTCGGTTGCCTTTGAGGATGTGGCTGTGAACTTCACC	188
hsa_circRNA_406082	136	137.5	82	100.5	88	114	7.37111	7.01083	6.60681	6.52301	6.46567	6.83245	P	P	P	P	P	P	ASCRP3000338		25070500	chr20	+	9417648	9424890	exonic	NM_000933	PLCB4	AAATTCTTTAAAGAAGAAACATGCAAAGAGTGACATAGCCGACGTGCCCAGTGACACTTC	267
hsa_circRNA_007019	20	27	18	31	19	19	4.80124	4.64664	4.62731	4.80984	4.4896	4.47345	P	P	A	P	A	A	ASCRP3000339	hsa_circ_0007019	circBase	chr1	+	240421244	240555862	exonic	NM_020066	FMN2	AAATTGACCAAGAGGCAGAGGAAAATTCACTGACAGAGACTCATAAATGGTTGTCAAGTT	845
hsa_circRNA_087581	93	182	98	173	123	117	6.82079	7.40909	6.83771	7.32761	6.89439	6.90245	P	P	P	P	P	P	ASCRP3000340	hsa_circ_0087581	circBase	chr9	+	97207245	97213809	exonic	NM_032558	HIATL1	AAATTGCAGCATTCATAGCTATGGTAGGAATTCTGTCTATTGTGGCTCAGGTCTCAGCCA	405
hsa_circRNA_104882	115	93	100.5	100.5	130	170.5	7.1443	6.3831	6.88628	6.50724	6.97066	7.39666	P	P	P	P	P	P	ASCRP3000341	hsa_circ_0003597	circBase	chr9	+	115166274	115181238	exonic	NM_032303	HSDL2	AAATTGCAGTCAATGCATTATGGCCTAAAACAGGAGGCTGGCAGGATGTACAGTTTTTAT	581
hsa_circRNA_002481	106	70	101	85	113	122	6.9996	5.95338	6.89338	6.26925	6.8026	6.96442	P	P	P	P	P	P	ASCRP3000342	hsa_circ_0002481	circBase	chr18	+	43702432	43704859	exonic	NM_138443	HAUS1	AAATTGGAGTCCTATTTAGACTTAATGCCGGGATGTCAAGAAAGCAGAGTTGCATCTGTC	262
hsa_circRNA_100872	195	156	215	215	248	304.5	7.88548	7.19523	7.95956	7.62301	7.85101	8.21435	P	P	P	P	P	P	ASCRP3000343	hsa_circ_0000337	circBase	chr11	+	70200406	70202360	exonic	NM_003626	PPFIA1	AAATTGGGGGGACAGGCTGAAAAAAATCGTAAACTTCAAAAAAATTGCCACCTTCCAGAG	419
hsa_circRNA_004650	615	259	738	437	560	829.5	9.58959	7.93398	9.75539	8.63075	9.04248	9.72275	P	P	P	P	P	P	ASCRP3000344	hsa_circ_0004650	circBase	chr12	+	47497895	47501947	sense overlapping	NM_138371	PCED1B	AAATTGTTGACTTGCAAGATGATGAGGATTTCCAGATAGACACAGGTAATGAGAGGCCCT	4052
hsa_circRNA_007091	26	46	22	46	24	22	5.05737	5.34157	4.92908	5.34748	4.80984	4.74854	P	P	P	P	P	P	ASCRP3000345	hsa_circ_0007091	circBase	chr1	-	241094016	241100006	exonic	NM_002924	RGS7	AAATTGTTGGGAGCCGGAAAACACAGATTATGTGGAGGCGCTCCATTTGGGAACATTAAT	159
hsa_circRNA_104803	482	460	829.5	495	577	662	9.20734	8.72865	9.90784	8.81554	9.08505	9.33438	P	P	P	P	P	P	ASCRP3000346	hsa_circ_0087354	circBase	chr9	-	86292641	86292876	exonic	NM_013438	UBQLN1	AAATTTGGTGCCTGGAGTAGGAGTTTGGTGGTAATCCATTTGCTTCCTTGGTGAGCAATA	235
hsa_circRNA_005185	24	65	24.5	73	27	29	4.92908	5.88586	4.96801	5.99733	5.02081	5.15171	P	P	P	P	P	P	ASCRP3000347	hsa_circ_0005185	circBase	chr14	-	30093357	30105700	exonic	NM_002742	PRKD1	AACAAAACAAGAAAGCCAGCTTCGTAATGAGGTTGCAATTCTACAGATTTGCTTAGCCCT	920
hsa_circRNA_049637	390	796	1074	1162.5	808	917.5	8.89761	9.43889	10.323	10.0094	9.5955	9.88284	P	P	P	P	P	P	ASCRP3000348	hsa_circ_0049637	circBase	chr19	+	13049413	13055304	exonic	NM_004343	CALR	AACAAAATTTCTATTAAATTAAATTTTGTGTCTCCGCGGCGTCCGTCCGTACTGCAGAGC	1911
hsa_circRNA_101577	30	55	24	44	30	26	5.29333	5.63319	4.98709	5.31765	5.18017	4.885	P	P	P	P	P	P	ASCRP3000349	hsa_circ_0003166	circBase	chr15	+	69728476	69729061	exonic	NM_004856	KIF23	AACAAACAATCAAGTCATGAGATTTGCGGAAGTGACTCAAGAAGTTGAAGTAGCAAGACC	283
hsa_circRNA_003657	163.5	362.5	181	295.5	216.5	200.5	7.61996	8.40659	7.70251	8.09477	7.63697	7.61169	P	P	P	P	M	P	ASCRP3000350	hsa_circ_0003657	circBase	chr17	+	41576229	41577471	exonic	NM_004941	DHX8	AACAAACACTGGGTTGACCCTCTGCCTGATGATGAGGACCTTGAGATTGAATTGGTTGAG	246
hsa_circRNA_100093	302	177	408	185	405	393	8.52179	7.36346	8.88279	7.42072	8.56544	8.61274	P	P	P	P	P	P	ASCRP3000351	hsa_circ_0004808	circBase	chr1	-	22047528	22048257	exonic	NM_032236	USP48	AACAAAGCAACGGAAAGATGAACGGTAGCACCTTAAATAAAGTGAAAGCCCTGTGTAAGG	246
hsa_circRNA_061687	84	86	106	107	129	102	6.64335	6.27547	6.97018	6.59567	6.9499	6.70457	M	P	P	P	P	P	ASCRP3000352	hsa_circ_0061687	circBase	chr21	-	38610760	38612940	exonic	NM_006052	DSCR3	AACAAAGTTCTGTATGAGACGTATCATGGCGTGTTTGTCAACATTCAGGAAGTGCTCTCT	294
hsa_circRNA_402268	53	38	101	46	67	54	6.03632	5.06816	6.93278	5.41103	6.15073	5.91205	P	P	P	P	P	P	ASCRP3000353		25242744	chr2	+	61406115	61413632	exonic	uc002sbb.2	AHSA2	AACAAATAAGAAGATCATCATGAAATGGAGATGTGGGAACTGGCCAGAAGGACAGAGCGG	535
hsa_circRNA_104054	54	41.5	46	58.5	59	73.5	6.05813	5.27482	5.88586	5.67379	5.93581	6.23773	P	P	P	P	P	P	ASCRP3000354	hsa_circ_0075533	circBase	chr6	+	5404774	5431405	exonic	NM_006567	FARS2	AACAACAACTGGTCAATTCAGTTATTTGCTGGTATAAAGGATGGAGAAAGCCTGCAGCTC	292
hsa_circRNA_400980	66.5	126.5	83.5	130.5	98	97	6.36717	6.89034	6.61665	6.90647	6.62154	6.63853	P	P	P	P	P	P	ASCRP3000355		25242744	chr12	+	58339410	58347472	exonic	NM_033276	XRCC6BP1	AACAACACCACCAGATCCATATGTCAAACTTCTGCTTGATGCTATGAAACACTCAGGTTG	350
hsa_circRNA_404803	29	54	29	48	31.5	31	5.20808	5.60382	5.3025	5.43346	5.18017	5.19829	P	P	P	P	P	P	ASCRP3000357		25070500	chr10	-	103862116	103865001	intergenic			AACAACTGAGGCTGCCTGGAGGATGAGATCTGGCCAGCCTGAAGGACATTTACCAGCCAA	2885
hsa_circRNA_028826	2090	4944	1560.5	4402	3439	2422.5	11.5395	11.7809	10.957	11.7349	11.63	11.3752	P	P	P	P	P	P	ASCRP3000358	hsa_circ_0028826	circBase	chr12	-	120600873	120622046	exonic	NM_006836	GCN1L1	AACAACTGGCCCAGGAAATGCTGATCATCTCCCACCACCCATCCTTAGAGATGCAGCCTC	1853
hsa_circRNA_100613	40	102	50	112.5	63	67	5.60382	6.55405	6.03632	6.69416	6.09201	6.16588	P	P	P	P	P	P	ASCRP3000359	hsa_circ_0018611	circBase	chr10	+	70958127	70962799	exonic	NM_003171	SUPV3L1	AACAAGAAGCAGCCTTTTGTGTGTTCTTCACTGTTACAGGTTCGAGACTATAAGAGGCTT	753
hsa_circRNA_008945	53	68	63.5	68.5	61	66	6.03632	5.93385	6.28321	5.90605	5.99544	6.09554	P	P	P	P	P	P	ASCRP3000360	hsa_circ_0008945	circBase	chr14	-	51208299	51211083	exonic	NM_016350	NIN	AACAAGAAGTGATGTCTTTACATAAGCAACTTCAGAATGCTGGTGGCAAGCTGCACAGAT	384
hsa_circRNA_005995	81.5	44	69	60	93.5	86	6.62398	5.25606	6.39315	5.73602	6.57941	6.48191	P	P	P	P	P	P	ASCRP3000361	hsa_circ_0005995	circBase	chr1	+	150933038	150934634	exonic	NM_012432	SETDB1	AACAAGATGTCAGTGCAAAATCCTGACAGATGACTTTGCAGACAAGGAGGGTCTGGAAAT	658
hsa_circRNA_404177	460.5	1339	417.5	1036	617	638	9.13637	10.0854	8.92211	9.86342	9.17961	9.28551	P	P	P	P	P	P	ASCRP3000362		25242744	chr9	+	71668055	71679951	exonic	NM_000144	FXN	AACAAGCAAATCTGGCTATCTTCTCCATCCAGCTCTCTAGATGAGACCACCTATGAAAGA	219
hsa_circRNA_100080	720	271	925.5	426	855.5	1152	9.87352	7.99675	10.0861	8.59482	9.6759	10.2279	P	P	P	P	P	P	ASCRP3000363	hsa_circ_0005782	circBase	chr1	-	21097422	21100103	exonic	NM_016287	HP1BP3	AACAAGCACTGAAAAGAGAATTAAATAGAGGAGTCATCAAACAGTGAGAAAGATCAGTCT	304
hsa_circRNA_006238	38	38	40.5	45	46	36	5.60382	5.06816	5.72014	5.31765	5.67379	5.37961	P	P	P	P	P	P	ASCRP3000364	hsa_circ_0006238	circBase	chr12	+	49888523	49893988	exonic	NM_023071	SPATS2	AACAAGCCTTTGCTGAATTGGAGAGCTGAACAAAAAGAAGAAAAACAAACCGAAACCTGC	575
hsa_circRNA_017648	53	47	60	59	65	75	6.03632	5.32367	6.21364	5.70869	6.0725	6.27547	P	P	P	P	P	P	ASCRP3000365	hsa_circ_0017648	circBase	chr10	-	7409610	7423911	exonic	NM_001018039	SFMBT2	AACAAGGTGTTGATGCCGCCGGACGGTAATTTTTTCTGCAGGATGAATTAAGAGAAGAGA	487
hsa_circRNA_407083	20.5	69	20.5	60	22	22	4.76632	5.93385	4.9052	5.75729	4.69385	4.68453	P	P	P	P	P	A	ASCRP3000366		25070500	chr8	+	67786287	67796229	exonic	NM_173518	MCMDC2	AACAAGTGATACTCTACTCATAGACAGGTTTTCACATCCTTTCTATGAGTTTCGCCATCT	1161
hsa_circRNA_404643	573	543.5	1034.5	786	1027	1201	9.48391	8.92409	10.2585	9.46158	9.93953	10.282	P	P	P	P	P	P	ASCRP3000367		25070500	chr1	-	204396775	204397348	exonic	NM_002646	PIK3C2B	AACAATAAACTCTTCATCATGGTGATGCATATTCGGGGCTTGTGTGATTTGGTGTACACC	189
hsa_circRNA_002971	60	77	49	85	69	53	6.20388	6.09113	5.95338	6.30009	6.15073	5.88789	P	P	P	P	P	P	ASCRP3000368	hsa_circ_0002971	circBase	chr6	+	158288578	158296208	exonic	NM_016224	SNX9	AACAATCACCAGGCTCGGGTTATGTATGATTTTGCTGCTGAACCTGGAAATAATGAACTG	288
hsa_circRNA_004350	71	80.5	97.5	70	123	115	6.44374	6.19571	6.82398	5.9669	6.91347	6.85858	P	P	P	P	P	P	ASCRP3000369	hsa_circ_0004350	circBase	chr10	-	120832401	120833449	exonic	NM_003750	EIF3A	AACAATTCTAGAGTAGAGCGCCTGTACCATGATATTGCCCAGCAAGAATTTCTTGAGGTT	492
hsa_circRNA_103663	27	35	27	35.5	28.5	30.5	4.98709	4.93695	5.23067	4.92908	5.08597	5.12783	P	P	P	P	P	P	ASCRP3000370	hsa_circ_0070022	circBase	chr4	-	76885287	76903190	exonic	NM_018115	SDAD1	AACAATTTTGTTACCGACAAGAACTCTGGAGAAGTCATGACAGTAGGTTTCTACAGCAGT	1091
hsa_circRNA_008134	44	46	45	66	54	47.5	5.78916	5.34157	5.79567	5.84042	5.84461	5.69251	P	P	P	P	P	P	ASCRP3000371	hsa_circ_0008134	circBase	chr10	+	26994214	27009288	exonic	NM_014317	PDSS1	AACACACAGTTAATAAGATCTGGGGTGAAAAGAAGGTTTCATCACACAACCCCAGACAGT	382
hsa_circRNA_044014	141	358	142	307.5	214	170	7.42597	8.38966	7.36529	8.16011	7.63274	7.41298	P	P	P	P	P	P	ASCRP3000372	hsa_circ_0044014	circBase	chr17	-	42155867	42161222	exonic	NM_005474	HDAC5	AACACAGCCCCAGGCCCCATCAGCCAGAAGATGTATGCTGTGCTGCCTTGTGGGGGCATC	1024
hsa_circRNA_102491	92	178	68	152	90	86	6.8144	7.38412	6.3584	7.11944	6.51383	6.43959	P	P	P	P	P	P	ASCRP3000373	hsa_circ_0008135	circBase	chr19	-	19049161	19049858	exonic	NM_004838	HOMER3	AACACAGTCTACGGCCTGGGCTTTGCCTCTGAACAGCATCTGACACAGGGGCCAAACCAG	370
hsa_circRNA_040831	866.5	1389	563	1105	847	830	10.1873	10.13	9.37188	9.93806	9.6583	9.7209	P	P	P	P	P	P	ASCRP3000374	hsa_circ_0040831	circBase	chr16	+	88694029	88695262	exonic	NM_144604	ZC3H18	AACACATCCCCAGACCGAGGTCCCTGAGCGTGAGCAGCGTCTCCTCAGTGTCCAGTGCTA	458
hsa_circRNA_007239	45	30	46	38	42	48	5.83832	4.79692	5.85295	5.09655	5.46238	5.68084	P	P	P	P	M	P	ASCRP3000375	hsa_circ_0007239	circBase	chr7	-	130737183	130738224	intronic	uc011kpk.2	FLJ43663	AACACCCTGTAACAGCTGAAAGAAAATACCAATGAATCAATATTAGGAGACAGAAGCTGT	1041
hsa_circRNA_044904	213	380.5	261.5	329	249	272	8.01126	8.46576	8.22685	8.24499	7.85361	8.0641	P	P	P	P	P	P	ASCRP3000376	hsa_circ_0044904	circBase	chr17	+	58008982	58022879	exonic	NM_003161	RPS6KB1	AACACCTGTCAGCTTTTACTTGGCAGAAATCTCCATGGCTTTGGGGCATTTACATCAAAA	753
hsa_circRNA_104839	141	139	275	149	268	140.5	7.40909	7.01642	8.29905	7.07911	7.97134	7.15446	P	P	P	P	P	P	ASCRP3000377	hsa_circ_0087643	circBase	chr9	-	99301359	99304174	exonic	NM_003671	CDC14B	AACACTATGAAAGATGCTGCCTATGGAAGTTGCAATTTCTACATTACACTTCTTGACTGT	130
hsa_circRNA_103462	152.5	140	221	157	250.5	269	7.51411	7.03762	8.00776	7.17374	7.86397	8.04238	P	P	P	P	P	P	ASCRP3000378	hsa_circ_0007841	circBase	chr3	+	127778944	127779504	exonic	NM_013336	SEC61A1	AACACTGGCCGAGTATTTGGCATGATCATTACTATCGGCCAGTCTATCGTGTATGTGATG	264
hsa_circRNA_005208	28	40.5	41.5	43	34	40	5.24976	5.12783	5.77606	5.29333	5.27792	5.51984	P	P	P	P	P	P	ASCRP3000379	hsa_circ_0005208	circBase	chr7	+	92932771	92963509	exonic	NM_017667	CCDC132	AACAGAATACAAGAAAGCCTTATTGATCTAAACACGGCTCGATGAACTGAGAATGTTCTT	697
hsa_circRNA_401601	65	103	61	95	74	64	6.31376	6.56679	6.23614	6.44098	6.23135	6.11301	P	P	P	P	P	P	ASCRP3000380		25242744	chr16	+	47703125	47723086	exonic	NM_000293	PHKB	AACAGAATGGAAGGTAACTCTGGGTGCCTTTGGGCATGAAGAAGAAGTTATCTCTAATCC	338
hsa_circRNA_104081	21	27	20	30	22	22	4.47886	4.59285	4.71689	4.75746	4.75301	4.80124	A	P	P	P	P	P	ASCRP3000381	hsa_circ_0075825	circBase	chr6	+	21909700	22020771	exonic	NR_015410	CASC15	AACAGACAGAAGAAGGAAGTGGCTAATGGTGTGAATCATGGCAATACAGTGAAAGACAGT	456
hsa_circRNA_052254	127	286	77.5	221	103	116.5	7.2602	8.06769	6.53732	7.67218	6.68133	6.87404	P	P	P	P	P	P	ASCRP3000382	hsa_circ_0052254	circBase	chr19	+	56111729	56114504	exonic	uc002qlk.1	ZNF524	AACAGACCCTTGGAGGCAGGGGCTGTGGAAATAAATCTCTGCCTGCTGGCCCCGCGCGCG	1109
hsa_circRNA_405143	106.5	333	126	239.5	168	153	7.00617	8.27324	7.187	7.77071	7.30802	7.26411	P	P	P	P	P	P	ASCRP3000383		25070500	chr13	-	45910670	45911523	sense overlapping	NM_003295	TPT1	AACAGACTAGAGCCTGCAAGTTTGCCAGCCCCTGATTTAAAAGATGAAGTAACAAATGTG	853
hsa_circRNA_000166	29271	20835	20891	12120.5	26211.5	31836.5	14.9564	14.0059	14.9564	13.1744	14.3608	15.0091	P	P	P	P	P	M	ASCRP3000384	hsa_circ_0000512	circBase	chr14	-	20811282	20811436	sense overlapping	NR_002312	RPPH1	AACAGACTCACGGCCAGCGAAGTGAGTTCAATGGCTGAGGTGAGGTGAGTTCCCAGAGAA	154
hsa_circRNA_073630	21	36	17	39	20	21	4.92908	4.97949	4.2951	5.09655	4.63216	4.68453	P	P	A	P	P	P	ASCRP3000385	hsa_circ_0073630	circBase	chr5	+	113740134	113829169	exonic	NM_021614	KCNN2	AACAGAGGAAACTGAATGACCAAGCAAACACTTTGGTGGACTTGGCAAAGTTGTTCATGG	870
hsa_circRNA_400659	76	83	101	83.5	104	80	6.49796	6.22493	6.8766	6.25908	6.71605	6.37153	P	P	P	P	P	P	ASCRP3000386		25242744	chr10	-	119078382	119100613	exonic	NM_173791	PDZD8	AACAGAGGAGTTCTATTAAGACGGTTTAAGCCGTTTTTTCCATACCAGACCTTGCAAGGA	226
hsa_circRNA_080052	31	41	36	141	1462	69	5.29333	5.18514	5.57132	7.0127	10.462	6.18418	P	P	P	P	P	P	ASCRP3000387	hsa_circ_0080052	circBase	chr7	-	44620691	44621422	exonic	NM_182547	TMED4	AACAGATTCAGAAGGAGCAGGATTACCAAAGGGCAACTATCGTACCCAGATGTGGGATAA	374
hsa_circRNA_104450	72	115.5	65	109.5	78.5	76	6.46975	6.75219	6.3584	6.62398	6.31828	6.27547	P	P	M	P	P	P	ASCRP3000388	hsa_circ_0002747	circBase	chr7	+	102994367	102996240	exonic	NM_002803	PSMC2	AACAGCCTTTACAGGTTGCCAGCTCTGGATGAGGGGGATATTGCCTTGTTGAAAACTTAT	220
hsa_circRNA_102517	191	146	209.5	214.5	264	286.5	7.84422	7.0915	7.91193	7.62728	7.95108	8.14108	P	P	M	P	P	P	ASCRP3000389	hsa_circ_0005325	circBase	chr19	+	34921480	34925873	exonic	NM_005499	UBA2	AACAGCTGGGTATCTTGGACAAGTAACTACTATCAAAAAGATTGATCTGGATACTATTGA	321
hsa_circRNA_062439	95	138	131.5	152.5	164	139	6.84609	7.01642	7.26763	7.13064	7.27425	7.13064	P	P	P	P	P	P	ASCRP3000390	hsa_circ_0062439	circBase	chr22	-	22142545	22162135	exonic	NM_002745	MAPK1	AACAGGCTGTTCCCAAATGCTGACTCCAAAGCTCTGCTTATGATAATGTCAACAAAGTTC	737
hsa_circRNA_079614	143	115	209.5	120.5	158.5	245.5	7.44507	6.72971	7.93053	6.8026	7.24601	7.91716	P	P	P	P	P	P	ASCRP3000391	hsa_circ_0079614	circBase	chr7	+	24613084	24708279	exonic	uc003swx.3	MPP6	AACAGGTTCATAGTATTGAATCCCACTAGATTTGGAACTACGGTGCCATCAACTACGAGC	1413
hsa_circRNA_002084	187	226	190	219	211	199	7.83108	7.7541	7.78468	7.65856	7.62667	7.62301	P	P	P	P	P	P	ASCRP3000392	hsa_circ_0002084	circBase	chr19	+	49416267	49416821	exonic	NM_006184	NUCB1	AACAGGTTTAACCCCAAGACCTTCTTCATACTGCATGGCCACCCGGGACCTTGCCCAGTA	277
hsa_circRNA_405399	31	31	32.5	32	30	37	5.24976	4.79692	5.44178	4.83953	5.21457	5.37961	P	P	P	P	P	P	ASCRP3000393		25070500	chr15	-	77576224	77578846	exonic	ENST00000567337	PEAK1	AACAGTAACAAAGAGGAAAAGAATACTTGAGATCCATTTGTAAGGAAAGAAAAGGAAGCA	351
hsa_circRNA_407276	58	59.5	56	82.5	71.5	72	6.15579	5.7315	6.10953	6.2201	6.23135	6.23773	P	P	P	P	P	P	ASCRP3000394		25070500	chrX	-	19983161	19988416	exonic	ENST00000379682	CXorf23	AACAGTAGATACATTCAGTGTAAAAAGTGGATAGTGGCTCACGTGTCAAAGGATGGCACG	1308
hsa_circRNA_002509	36	101	36.5	95	38	38	5.49606	6.55405	5.58891	6.40738	5.4528	5.41526	P	P	P	P	P	P	ASCRP3000395	hsa_circ_0002509	circBase	chr14	+	68582535	68582829	intronic	ENST00000390683	RAD51B	AACAGTGAGGAAGTGGAAGCAAGAAAAATGATTCACAAGACTAGCTCTGTGCATCACAGA	294
hsa_circRNA_100224	73	66	128	104	134.5	150	6.46431	5.91205	7.22286	6.55916	7.01363	7.22607	P	P	P	P	P	P	ASCRP3000396	hsa_circ_0012421	circBase	chr1	-	51860052	51866625	exonic	NM_001981	EPS15	AACAGTTGTTGCAGCAAGCGATTCAGGTGATCCTTTCAAGGATGATCCTTTTGGAAAAAT	237
hsa_circRNA_100837	101.5	107	164	77	145	136	6.92241	6.62276	7.57653	6.1337	7.13064	7.08886	P	P	P	P	P	P	ASCRP3000397	hsa_circ_0022537	circBase	chr11	-	62594626	62595103	exonic	NM_003164	STX5	AACATATATCATCAAACAGAATGGAATCCAGACAAATAAGCCAGCTTTGCGTGCTGTCCG	198
hsa_circRNA_103339	159.5	186	156	210	188	190.5	7.59593	7.44955	7.48555	7.59219	7.46868	7.56483	P	P	P	P	P	P	ASCRP3000398	hsa_circ_0005870	circBase	chr3	-	47079155	47088111	exonic	NM_014159	SETD2	AACATATGATGAAAACCCCATGAAGAGTTATGCCCAGCCAAGTCTTCAGTATATCCAGGG	387
hsa_circRNA_405983	34	32	45.5	45	64.5	32	5.45828	4.86863	5.86538	5.31765	6.0725	5.27482	P	P	P	P	P	P	ASCRP3000399		25070500	chr2	-	165378489	165383645	exonic	NM_004490	GRB14	AACATCAAAGAAAGAACAATAGAAGACCACGAACTGGTGATTGAAGTGCTATCCAACTGG	335
hsa_circRNA_406603	40	58	52.5	66	55	46	5.67379	5.65959	6.04363	5.91205	5.79567	5.65482	P	P	P	P	P	P	ASCRP3000400		25070500	chr5	-	54562965	54566534	exonic	NM_019030	DHX29	AACATCACTGTTAACCCTAGAGGTACCATGAAAGCAGTCAGATGAGTTCTTTGGTGGAGA	661
hsa_circRNA_101204	49	32.5	39	42	58	76.5	5.91205	4.92116	5.60382	5.22103	5.93581	6.28475	P	P	P	P	P	P	ASCRP3000401	hsa_circ_0029346	circBase	chr12	-	125296415	125302253	exonic	NM_005505	SCARB1	AACATCAGCAGGATCCACCTCGTGGACAAGTGGAACGGGCTGAGCAAGAACGTGCGCATC	600
hsa_circRNA_101526	30	33	35	37	36.5	35	5.22586	4.9052	5.53548	5.02081	5.34453	5.37961	P	P	P	P	P	P	ASCRP3000402	hsa_circ_0035403	circBase	chr15	-	56434975	56471501	exonic	NM_022841	RFX7	AACATCCGGAGACTTCACTGCCCAAACAGGAAGTCTATGATGAGTACAACAAAACTGTAC	240
hsa_circRNA_000010	126	355	87.5	247	125	123	7.23966	8.37253	6.67664	7.82791	6.93475	6.95185	P	P	P	P	P	P	ASCRP3000403	hsa_circ_0000263	circBase	chr10	+	125120834	125121663	exonic	ENST00000448347	RP11-282I1.1	AACATCCTTTTGGCCTCACCCAATGACCTGGCTGAAGAAGAGCCCAAGGACCGTAGCAAG	491
hsa_circRNA_102821	29	28.5	23	26	27.5	24	5.20808	4.63216	5.05013	4.68453	5.00217	4.86451	P	P	P	P	P	P	ASCRP3000404	hsa_circ_0056472	circBase	chr2	+	131796425	131799517	exonic	NM_015320	ARHGEF4	AACATCGACAAGATTGCTCAGTGGCAGAGCTCCATAGAGGACTGGGAGCTCATCAGCGAT	900
hsa_circRNA_023305	21	34	20	34.5	25	26	4.61755	4.86863	4.79692	4.92908	4.9052	4.98709	P	P	P	P	P	P	ASCRP3000405	hsa_circ_0023305	circBase	chr11	+	69457798	69469242	exonic	NM_053056	CCND1	AACATGAAAGTCTAGAAATAAAACTGGTAAAACCCCAGTCTGCGAGGAACAGAAGTGCGA	3882
hsa_circRNA_092392	181	1571	6753	250	348	224	7.79554	10.2851	13.3833	7.83635	8.36106	7.80229	P	P	P	P	P	P	ASCRP3000406	hsa_circ_0000368	circBase	chr11	+	128628009	128638167	exonic	NM_002017	FLI1	AACATGACCACCAACGAGAGGAGAGTCATCGTCCCCGCAGGAGGCTCTGTCGGTGGTGAG	367
hsa_circRNA_062160	47	126	41	115	52	51.5	5.88789	6.88221	5.75172	6.68484	5.83832	5.79567	P	P	P	P	P	P	ASCRP3000407	hsa_circ_0062160	circBase	chr22	+	17976434	17984048	exonic	NM_001290046	CECR2	AACATGATCGCCCAGAAGGCCTCAGACATTCCACAGCTACCTAGAGGACATCATCAACTA	649
hsa_circRNA_102245	60.5	49	55.5	61	80.5	86	6.21364	5.45005	6.11648	5.73602	6.34811	6.48191	P	P	P	P	P	P	ASCRP3000408	hsa_circ_0046448	circBase	chr17	+	80714040	80755678	exonic	NM_005993	TBCD	AACATGGAAAACGTGAAGACTGTTTGCCCTATGTAATAATGGACAAATACCAGGAGCAGC	633
hsa_circRNA_405979	25	46	23	41	29	29	4.98709	5.37671	4.98709	5.22103	5.10356	5.15171	P	P	P	P	P	P	ASCRP3000409		25070500	chr2	-	160824049	160843869	exonic	NM_007366	PLA2R1	AACATGGAACGTGTCCCAAAGGATGGCTATATTTTAACTATAAGGCTACAGTGGTGGCTG	1070
hsa_circRNA_405119	22.5	30	23.5	55	30	28.5	4.83953	4.79692	5.10356	5.60135	5.10356	4.98709	P	P	P	P	P	P	ASCRP3000410		25070500	chr13	-	21729831	21732264	exonic	NM_145061	SKA3	AACATGGACAGAACATCCGAGATGTCAGCAACAAAGAAAACTGGTATCCACAAATTACCC	323
hsa_circRNA_002953	166	1003	161	1238	240	204	7.65915	9.72275	7.54984	10.0854	7.80927	7.65915	P	P	P	P	P	P	ASCRP3000411	hsa_circ_0002953	circBase	chr21	-	11011437	11029717	exonic	uc002yis.1	TPTE	AACATTCAAGGGATGGTGATATGGATGATAGTCGAGGAGGCTTGGAGTACCCATAATACA	1215
hsa_circRNA_016458	25	63	23	63	28	29.5	5.05737	5.81715	5.05013	5.79783	5.06098	5.12783	P	P	P	P	P	P	ASCRP3000412	hsa_circ_0016458	circBase	chr1	+	215259710	215260021	exonic	NM_014217	KCNK2	AACATTCCTGTGTCAATTCGACGGAGCTGGATGAACTCATTCAGTGGCGGCACCTGACTT	311
hsa_circRNA_038480	56	45	56	56	69	74	6.13285	5.30554	6.15242	5.65721	6.15073	6.25673	P	P	P	P	P	P	ASCRP3000413	hsa_circ_0038480	circBase	chr16	+	21985216	21994668	exonic	NM_003366	UQCRC2	AACATTCTGTTTAAGTTTCTGCATTTAATGCCAGTTACTCAGATTCTGGACTCTTTGGGA	572
hsa_circRNA_406905	33	30.5	46	34	39	46	5.33264	4.80554	5.89599	4.91719	5.36509	5.68084	P	P	P	P	P	P	ASCRP3000414		25070500	chr7	+	6175471	6180615	exonic	NM_032172	USP42	AACATTGGAGATAAAGGTCATGCAGAAGGCTTTTGTATGATGTGTACAATGCAAGCACAT	353
hsa_circRNA_103029	135	111	149.5	130	195	168	7.35357	6.67075	7.44679	6.90044	7.51082	7.37473	P	P	P	P	P	P	ASCRP3000415	hsa_circ_0059955	circBase	chr20	+	33057852	33059320	exonic	NM_031483	ITCH	AACATTGTTTGAGGATTCCTTTCAACAGAGACAATGGACCTCAGATAGCCTATGTTCGGG	145
hsa_circRNA_031830	44	104	41.5	102.5	51	44.5	5.73602	6.58569	5.79567	6.55149	5.79567	5.66671	P	P	P	P	P	P	ASCRP3000416	hsa_circ_0031830	circBase	chr14	-	50647289	50667802	exonic	NM_006939	SOS2	AACATTTCAATAAATTGATGGCCAGACCTGCAGTTGCTCTACACTTTCAGGAGCGAGTTC	756
hsa_circRNA_031831	36	118	42	124	53.5	44.5	5.45828	6.78527	5.79567	6.80905	5.86125	5.64043	P	P	P	P	P	P	ASCRP3000417	hsa_circ_0031831	circBase	chr14	-	50647289	50671127	exonic	NM_006939	SOS2	AACATTTCAATAAATTGATGGCCAGACCTGCAGTTGCTCTACACTTTCAGGTTCAGGAAC	882
hsa_circRNA_101089	587	1069	699.5	943.5	593	577	9.523	9.8003	9.67369	9.72438	9.13519	9.14063	P	P	P	P	P	P	ASCRP3000418	hsa_circ_0027261	circBase	chr12	+	57891939	57892406	exonic	NM_004990	MARS	AACATTTCGTTTGATATTTTTGGTCGCACCACCACTCCACAGCAGACCAAGTTGCCTGTG	321
hsa_circRNA_009181	725	458.5	1023.5	607.5	1311	877.5	9.88424	8.7261	10.229	9.11539	10.3171	9.81326	P	P	P	P	P	P	ASCRP3000419	hsa_circ_0009181	circBase	chr1	-	667396	678730	exonic	uc002khh.3	LOC100133331	AACATTTGGAATTTTCGTATACGTGGATTCTAGAGGGGTGACAGCGAAACCTGGATCTAC	547
hsa_circRNA_042280	32	29	35.5	32	40	35	5.39683	4.75301	5.51984	4.86863	5.46238	5.34453	P	P	P	P	P	P	ASCRP3000420	hsa_circ_0042280	circBase	chr17	+	18111532	18113267	exonic	NM_017758	ALKBH5	AACCAAATCTAATATATTTTGAAGCCACGGATCCTGGAGATGGACAAGGAAGAGAACCGG	1735
hsa_circRNA_103845	55	186	35.5	121.5	41	50	6.08495	7.43364	5.51984	6.78636	5.49606	5.79567	P	P	P	P	P	P	ASCRP3000421	hsa_circ_0072568	circBase	chr5	-	58476420	58511794	exonic	NM_006203	PDE4D	AACCAACCATCCATCAACAAAGCCACCATAACAGTTTTGATGTGGACAATGGCACATCTG	353
hsa_circRNA_102984	1000	1548	919	1316	1068.5	979	10.3729	10.2669	10.0772	10.1709	9.99324	9.97663	P	P	P	P	P	P	ASCRP3000422	hsa_circ_0006117	circBase	chr20	+	2944917	2945848	exonic	NM_002836	PTPRA	AACCACTCCAGAAACTTTCCCTCCTTCAGATAAGCATGGATTCCTGGTTCATTCTTGTTC	421
hsa_circRNA_001126	592.5	1329.5	506	1071	585	497	9.53861	10.0759	9.21423	9.89741	9.11484	8.9385	P	P	P	P	P	P	ASCRP3000423	hsa_circ_0001126	circBase	chr20	+	2903852	2945848	exonic	NM_002836	PTPRA	AACCACTCCAGAAACTTTCCCTCCTTCAGGTGACACAACTAAAAAAAAACAAAGGTATTT	543
hsa_circRNA_100499	421	346.5	383	563	510	595	9.02135	8.34118	8.79674	9.00377	8.90628	9.1921	P	P	P	P	P	P	ASCRP3000424	hsa_circ_0004039	circBase	chr1	+	236969443	236979843	exonic	NM_000254	MTR	AACCACTCTGGAATACTTGCTGGCTGGGGCAGATATCATTGAAACAAATACTTTTAGCAG	515
hsa_circRNA_404704	35	44	28.5	44	41	38	5.49606	5.27482	5.28101	5.25606	5.46238	5.39683	P	P	P	P	P	P	ASCRP3000425		25070500	chr10	-	355970	415573	exonic	NM_014974	DIP2C	AACCACTGTCTACGTGGACATGAGAGCCCTGAGACACGACAGGCCCACGGATGACAGTAA	1995
hsa_circRNA_404337	94.5	134	112.5	188	138	126	6.83666	6.96922	7.02936	7.44955	7.06032	6.98402	P	P	P	P	P	P	ASCRP3000426		25242744	chrX	-	20211604	20213263	exonic	NM_004586	RPS6KA3	AACCAGAAAATTCGAGACCGAGTTCGGACAAAAATGGAACGTGATATCTTGGTAGAGGTT	268
hsa_circRNA_088749	44	87.5	38	82	63	62	5.80215	6.31828	5.60382	6.23135	6.03632	6.01417	P	P	P	P	P	P	ASCRP3000427	hsa_circ_0088749	circBase	chr9	+	131001723	131002058	exonic	uc022bnx.1	DNM1	AACCAGATGAACAAGAAGAAGACTTCAGGGAACCAGGTCATGCTTCTCATCGATATCGAG	123
hsa_circRNA_005432	127	70	162	82	168	162	7.2602	5.95338	7.54179	6.21039	7.32386	7.34472	P	P	P	P	P	P	ASCRP3000428	hsa_circ_0005432	circBase	chr9	+	91943574	91943801	exonic	NM_024077	SECISBP2	AACCAGCTGCAGTGTTATCAAAGATGGTTACCATAAGCGAACAGACAGGAAATCCAGAAT	227
hsa_circRNA_100735	128	83	238	104	186.5	195	7.2602	6.24092	8.08152	6.55916	7.45435	7.59531	P	P	P	P	P	P	ASCRP3000429	hsa_circ_0020749	circBase	chr11	+	1000431	1003804	exonic	NM_012305	AP2A2	AACCAGCTGCTTCAAATTGGACTTAAGTCTGAATTTCGGCAGAATTTAGTCTACGCCTTC	250
hsa_circRNA_104191	27	91	23	84	26	27	5.05737	6.36571	4.96801	6.21039	4.94477	5.05737	P	P	P	P	P	P	ASCRP3000430	hsa_circ_0077913	circBase	chr6	-	135679269	135716034	exonic	NM_017651	AHI1	AACCATCAGGTAGATACAGCACCAACGGTCAACAAAAATCTCTCATTTACTTCACCACCA	177
hsa_circRNA_406216	126	105.5	100.5	95	103	141	7.2602	6.60063	6.8766	6.44098	6.70572	7.1409	P	P	P	P	P	P	ASCRP3000431		25070500	chr3	-	4344838	4346286	intronic	ENST00000448413	SUMF1	AACCATGTAAGATGAAGAAACTCAGGCTCTGGGAAGTAGCTAAGATGTCTAAGCTCCGAA	1448
hsa_circRNA_404878	36	72	41	62	43	47	5.49606	6.01417	5.76505	5.77606	5.56625	5.70408	P	P	P	P	P	P	ASCRP3000432		25070500	chr11	-	34904879	34916657	sense overlapping	NM_015957	APIP	AACCATGTGAGACAAGGAGCATCCAAGATACCTGATCCCAGAACTTTGCAAACAGTTTTA	11778
hsa_circRNA_401976	4607	11955	4411	9543	7927	5626	12.7379	13.1744	12.719	12.8448	12.719	12.6441	P	P	P	P	P	P	ASCRP3000433		25242744	chr18	+	55398645	55399255	exonic	uc002lgv.1	LOC100505549	AACCATTCAGTACTGATTAAATGCTTGGAACTTGTCAGATATGCTCTCCCAGCCCTTCTT	610
hsa_circRNA_022382	179.5	129	196.5	134.5	205.5	171.5	7.77071	6.90947	7.82208	6.94698	7.5872	7.43086	P	P	P	P	P	P	ASCRP3000434	hsa_circ_0022382	circBase	chr11	+	61605249	61608197	exonic	NM_004265	FADS2	AACCCAAGTGGAACCACCTTGTCCACAAATTCGTCATTGGCCACTTAAAGGATGCCTTCC	411
hsa_circRNA_102618	66.5	60	91	63.5	85	87	6.30162	5.73827	6.74212	5.82777	6.44098	6.51383	P	P	P	P	P	P	ASCRP3000435	hsa_circ_0052612	circBase	chr2	-	10784445	10794673	exonic	NM_024894	NOL10	AACCCCCAAGATGGGCATCTATTACATTCCAGGAAAAATATTTACTTCCTTGGAGCCAGA	120
hsa_circRNA_100576	42	59	46	53	47.5	55	5.76946	5.71557	5.86538	5.52246	5.63319	5.86538	P	P	P	P	P	P	ASCRP3000436	hsa_circ_0018037	circBase	chr10	+	27458872	27460012	exonic	NM_032844	MASTL	AACCCCTACTCAAAAAAGAAGATCCTGTATGCCACATCAGGAAAGTGATGAAGCATTGGG	1140
hsa_circRNA_005303	112.5	98.5	82	102.5	68	111	7.09766	6.50128	6.60681	6.52301	6.11127	6.79667	P	P	P	P	P	P	ASCRP3000437	hsa_circ_0005303	circBase	chr1	-	41651792	41660071	sense overlapping	NM_012236	SCMH1	AACCCCTAGACCGGTTTTTAGTCCATTGACTATGCAGCCTAATGATTTCTACATCGTACT	8279
hsa_circRNA_043650	1746	5033	1886	4666	2682	2636	11.2374	11.8156	11.3462	11.8085	11.3167	11.535	P	P	P	P	P	P	ASCRP3000438	hsa_circ_0043650	circBase	chr17	+	39845126	39847898	exonic	NM_005801	EIF1	AACCCTTATTTAAATAAAACTTGTTTTCAGAAATACCGCCCCTCTGCCCCAGTCACTGAG	1326
hsa_circRNA_007011	493	1815	339	1517	664	631	9.24547	10.4672	8.60766	10.3653	9.28802	9.26885	P	M	P	P	P	P	ASCRP3000439	hsa_circ_0007011	circBase	chr2	+	181846744	181848820	exonic	NM_006357	UBE2E3	AACCCTTGATCCTCCTCCTAATTGCAGTTTTCCAAGAGATAACTTCACCAAGATGTCCAG	270
hsa_circRNA_100808	832	1070	636.5	1015	910	913.5	10.1219	9.80448	9.55756	9.82861	9.76191	9.87134	P	P	P	P	P	P	ASCRP3000440	hsa_circ_0003110	circBase	chr11	-	46529740	46534363	exonic	NM_017749	AMBRA1	AACCGACTTGGAATTTGAGGACTTTGAGAGGCTGCTGGAATCTTCCCTCATTTCATTATC	267
hsa_circRNA_101904	577	346	578	446	546	601	9.49861	8.34118	9.40985	8.65719	8.99967	9.19611	P	P	P	P	P	P	ASCRP3000441	hsa_circ_0040827	circBase	chr16	+	88066714	88071617	exonic	NM_017869	BANP	AACCTCCAGATCCATCACGTGGGGCAGGACGGTCAGAGCCGATGATGAGCACCCCACCTC	248
hsa_circRNA_002197	25.5	39	23	39	30	30.5	5.05737	5.05013	4.92908	5.09655	5.15508	5.19829	P	P	P	P	P	P	ASCRP3000442	hsa_circ_0002197	circBase	chr21	-	34906884	34911662	exonic	NM_000819	GART	AACCTGAAGAAGCCTGCAGCTTCATTTTGAGGTTTCATTTTCCTTTGGAATTTCTGCTTT	457
hsa_circRNA_101661	174.5	559	128	478	224	217	7.71171	8.96568	7.20749	8.766	7.70654	7.7474	P	P	P	P	P	P	ASCRP3000443	hsa_circ_0037078	circBase	chr15	+	101550654	101551042	exonic	NM_024652	LRRK1	AACCTGAAGGTGTTTCCAGATCCCTGGGCCTGCCCTTTGGCTACTTGAAATTGACATTTC	292
hsa_circRNA_092498	706	451	1407	703	1409	1298	9.82795	8.70263	10.7865	9.31922	10.4133	10.3851	P	P	P	P	P	P	ASCRP3000444	hsa_circ_0001104	circBase	chr2	+	227729319	227729842	exonic	NM_032276	RHBDD1	AACCTGACTTCAAAAGGAGCTGTGCTGTAGGTTTCTCAGGTTCAGCCGTCTGTATATCTC	523
hsa_circRNA_039400	145	232	150.5	199	105	197	7.45983	7.78031	7.45572	7.52132	6.72403	7.61169	P	P	P	P	P	P	ASCRP3000445	hsa_circ_0039400	circBase	chr16	+	53907697	53968021	exonic	NM_001080432	FTO	AACCTGAGGAGAGAATGGCATGCCAGATGATCTCAATGCCACCCACCAACACTGTGTTTT	469
hsa_circRNA_100757	23	86	26	84	31	30	4.96416	6.29398	5.10356	6.26925	5.21457	5.15171	P	P	P	P	P	P	ASCRP3000446	hsa_circ_0021110	circBase	chr11	-	8832793	8860897	exonic	NM_005418	ST5	AACCTGGACAGGCAGCAAGATTTCACACCCTTTGGAGAGTTTCTTTCTTGGATAATTCAG	130
hsa_circRNA_009068	252	278.5	274.5	350	364.5	301	8.25997	8.03277	8.29676	8.32233	8.42227	8.19868	P	P	P	P	P	P	ASCRP3000447	hsa_circ_0009068	circBase	chr17	+	45668082	45682918	exonic	NM_006310	NPEPPS	AACCTGGAGAAGGAATGGTGGACTCATCTTTGGTTAAATGAAGGTTTTGCATCCTGGATT	1000
hsa_circRNA_405110	69	39.5	38	35.5	47	59.5	6.39315	5.12783	5.60382	4.92908	5.67379	6.00484	P	P	P	P	P	P	ASCRP3000448		25070500	chr12	-	133242062	133244088	intronic	ENST00000320574	POLE	AACCTGGGCTATTGACTTTGTAGAATGTGAAATGGAAGAATCTGTGAGGTGAGCTCTGAG	2026
hsa_circRNA_003673	139	246	107	192	136	151	7.39702	7.85828	6.96345	7.48756	7.04992	7.24601	P	P	P	P	P	P	ASCRP3000449	hsa_circ_0003673	circBase	chr4	-	107216250	107230146	exonic	NM_033115	TBCK	AACCTGTGAGATTATCTTAGAAGACCTAGGACTCCAAAAATGTTTCCCCTGAAGGACGCT	295
hsa_circRNA_100076	28	29	26	28	27.5	31	5.15508	4.75301	5.20808	4.68453	4.9052	5.05737	P	P	P	P	P	P	ASCRP3000450	hsa_circ_0010430	circBase	chr1	-	21024871	21031392	exonic	NM_020816	KIF17	AACCTGTGATCCAGCATGACGTGGAGGCCGAGAAGCAGCTGATCCGGGAGATGAGCGGGG	563
hsa_circRNA_102951	87	307	62	249	96	92	6.74212	8.15948	6.25358	7.83635	6.60681	6.55149	P	P	P	P	P	P	ASCRP3000451	hsa_circ_0058805	circBase	chr2	+	236706402	236708166	exonic	NM_014914	AGAP1	AACCTGTTCACCTTGCCCAGAAGATTGTTGCCACAAGGAAGAAGCAGCAGCTGTCCATAG	284
hsa_circRNA_011898	200.5	214	374	249	373	273	7.92658	7.65379	8.75922	7.84527	8.45689	8.07038	P	P	P	P	P	P	ASCRP3000452	hsa_circ_0011898	circBase	chr1	+	40872407	40882768	exonic	NM_022733	SMAP2	AACCTTACTCAGGGCCGCGATGGGCCTCTTGGAACATTGGTGTGTTCATCTGCATTCGAT	1061
hsa_circRNA_043285	92	63.5	131	87.5	115	105.5	6.80098	5.79999	7.23966	6.31073	6.82186	6.76219	P	P	P	P	P	P	ASCRP3000453	hsa_circ_0043285	circBase	chr17	+	35804797	35822225	exonic	NM_001488	TADA2A	AACCTTAGAAAGTTTCAATGAATTTGACAATTATGCAGAATGGGACTTGAGAGACATTGA	181
hsa_circRNA_104924	147	590	116	403	160.5	150.5	7.48017	9.02827	7.0915	8.52326	7.26255	7.22044	P	P	P	P	P	P	ASCRP3000454	hsa_circ_0008240	circBase	chr9	+	129102786	129157976	exonic	NM_033446	MVB12B	AACCTTCCCAGGACCAGTCCACCATGCCTGAAGTCAAAGACCTCTCAGAAGCCTTGCCAG	581
hsa_circRNA_104531	244	221	558	311	550	647.5	8.19089	7.71343	9.35894	8.17724	9.01868	9.30826	P	P	P	P	P	P	ASCRP3000455	hsa_circ_0001771	circBase	chr7	+	155457868	155473602	exonic	NM_053043	RBM33	AACCTTTAGATGAATTTACAATGATGACTTTGACCAGTTTGATAAGCCTGGCGCGGAACG	524
hsa_circRNA_091725	24	46	19.5	40	23	26	4.86863	5.37671	4.75301	5.15508	4.75301	4.92116	P	P	A	P	P	P	ASCRP3000456	hsa_circ_0091725	circBase	chrX	-	151995870	151998304	exonic	NM_004344	CETN2	AACCTTTCTCAGTTTGAAGCCTCCAACTTTAAGAAGGCAAACATGGCATCAAGTTCTCAG	1030
hsa_circRNA_002416	224	110.5	316	149.5	242	310	8.08396	6.69416	8.50567	7.10292	7.82075	8.24459	P	P	P	P	P	P	ASCRP3000457	hsa_circ_0002416	circBase	chr2	-	53977919	53992722	exonic	NM_016115	ASB3	AACGACACCATTGTTTTTAGACTGGTCAAACAAATGGATTTTACAGAGGCTTACGCGGAC	368
hsa_circRNA_406261	29	128	25	120	36	37	5.20808	6.90947	5.05013	6.76992	5.36509	5.34453	P	P	P	P	P	P	ASCRP3000458		25070500	chr3	+	39939338	39942417	sense overlapping	NM_015460	MYRIP	AACGACTAAGGTTTGATATGATCAAAGCTGTCACTTCAGTCTTTCACTAACTGGGCTCCT	3079
hsa_circRNA_075671	204	130	318.5	157	323	248	7.93717	6.92241	8.5065	7.15108	8.25427	7.94451	P	P	P	P	P	P	ASCRP3000459	hsa_circ_0075671	circBase	chr6	+	15374347	15410596	exonic	NM_004973	JARID2	AACGATGTTAGTTCTTCAGATTTTGAAGAAGGGCCGTCGAGGAAAAGGATGACAGTGATG	278
hsa_circRNA_101914	44	81.5	37	69	52	41.5	5.80215	6.2201	5.60382	5.94169	5.76946	5.53548	P	P	P	P	P	P	ASCRP3000460	hsa_circ_0041019	circBase	chr16	-	89824984	89833645	exonic	NM_000135	FANCA	AACGCACTGATGGATTTCCACCAAAGATTTTGTACAGCAGCAATTTCTTACTCTCTCTGC	477
hsa_circRNA_100568	49	132.5	41	125.5	49	49	5.91205	6.95863	5.76505	6.844	5.72014	5.70408	P	P	P	P	P	P	ASCRP3000461	hsa_circ_0017979	circBase	chr10	-	24880815	24883968	exonic	NM_020824	ARHGAP21	AACGCTCATCCAGCACATTCACGATTTGCCTGAACATCATTATGAAACACTTAAGTTCCT	216
hsa_circRNA_100258	39	42.5	42.5	43	43	47	5.53548	5.20156	5.77606	5.22103	5.54838	5.70408	P	P	P	P	P	P	ASCRP3000462	hsa_circ_0008433	circBase	chr1	+	66378927	66384518	exonic	NM_002600	PDE4B	AACGCTTCCAAGCATTGCTATTACAACTGTAAGCCAGGAGTGGTATTAAAAAGTGTCAGC	351
hsa_circRNA_104403	247	133	266	166	314	345.5	8.21658	6.98259	8.26701	7.24839	8.21009	8.38193	P	P	P	P	P	P	ASCRP3000463	hsa_circ_0080628	circBase	chr7	-	74239461	74251505	exonic	NM_173537	GTF2IRD2	AACGGAAATACTCAGGAAGGCAGTGGAGGACTATTTCTGCTTTTGTTATGGGATCATGGC	363
hsa_circRNA_004087	271.5	111	368	162	272.5	376	8.36799	6.69416	8.73304	7.22044	7.98517	8.53643	P	P	P	P	P	P	ASCRP3000464	hsa_circ_0004087	circBase	chr16	-	80718434	80719026	exonic	NM_152342	CDYL2	AACGGGCTCGGTTGAAAGGATTGTAGACAAGAGGAAGAACAAGAAAGGAAAATGGGAGTA	592
hsa_circRNA_406311	26	67	22	74	31	29	5.11054	5.91205	4.92908	6.04363	5.14493	5.05737	P	P	P	P	P	P	ASCRP3000465		25070500	chr3	+	99742117	99744402	intronic	ENST00000421999	CMSS1	AACGGGGAAAGATGTTATACTCGAATCCCTGAGTGCTTGTCAAAATGCTATGACAACTGA	2285
hsa_circRNA_100662	77	55	108	53	85	105.5	6.56298	5.60382	6.98259	5.54581	6.45475	6.76219	P	P	P	P	P	P	ASCRP3000466	hsa_circ_0006654	circBase	chr10	+	102683731	102685776	exonic	NM_018121	FAM178A	AACGTCTAGTGAAGGAAATGGAAGACACACAAAGCAGGCTCTAAGCAGAATAAATTCCCT	1069
hsa_circRNA_001062	309	116	255	97	250.5	263.5	8.56877	6.74212	8.1997	6.44098	7.87169	8.01754	P	P	P	P	P	P	ASCRP3000467	hsa_circ_0001062	circBase	chr2	+	113057425	113057606	exonic	NM_198581	ZC3H6	AACGTGAGAAACATAAGAGAAGATGGCGAATTAGAAGATGGTGAAATAGACGATGCAGGA	181
hsa_circRNA_100343	100	72	87	72.5	113.5	106	6.92934	5.99544	6.69764	5.99733	6.81653	6.77103	P	P	P	P	P	P	ASCRP3000468	hsa_circ_0014295	circBase	chr1	+	153724754	153730239	exonic	NM_023015	INTS3	AACGTGCACGTTCATGGAATGTCTGATGATTGGTCGGGATCTCGTAAGACTACTTCAGAA	420
hsa_circRNA_035861	98.5	248	84	241	123.5	116	6.90747	7.865	6.63974	7.78767	6.90647	6.89237	P	P	P	P	P	P	ASCRP3000469	hsa_circ_0035861	circBase	chr15	+	65223019	65226434	exonic	NM_182703	ANKDD1A	AACGTGGTTGATCATGAGGGGAACACTGCCCTTCATCTGGCTGCTGGTCGGGGCCATATG	297
hsa_circRNA_103990	287	462.5	283	460	387	381.5	8.44072	8.74107	8.35134	8.71498	8.49238	8.56004	P	P	P	P	P	P	ASCRP3000470	hsa_circ_0003967	circBase	chr5	+	151169883	151170623	exonic	NM_005754	G3BP1	AACGTTTGTCCTTGCTCCTGAGATTTTATGGAAAGAACTCTTCTTATGTCCATGGGGGAT	256
hsa_circRNA_059963	31	35	28	31	30	37.5	5.29333	4.93695	5.20808	4.83953	5.15508	5.46918	P	P	P	P	P	P	ASCRP3000471	hsa_circ_0059963	circBase	chr20	+	33104203	33128762	exonic	uc002xal.3	DYNLRB1	AACTAAAAATAACCAAAATGCTTACGCAGAAAGGCACAGGACTCGCTAAGTGTTCGCTAC	685
hsa_circRNA_059847	44	43.5	47	53.5	61	62.5	5.81928	5.29333	5.93385	5.58641	5.99544	6.0509	P	P	P	P	P	P	ASCRP3000472	hsa_circ_0059847	circBase	chr20	-	31946646	31962018	exonic	uc002wzc.2	CDK5RAP1	AACTAAGGTTGTTCTGCAGCTGATTCATGAGAGAGATAACATCTGTAAACAGATCCACCT	2086
hsa_circRNA_005593	97	252.5	75	240	125	110	6.85962	7.89763	6.48191	7.78767	6.95282	6.8069	P	P	P	P	P	P	ASCRP3000473	hsa_circ_0005593	circBase	chr5	+	52899281	52900725	exonic	ENST00000502423	NDUFS4	AACTAATCCTGAGGACTTCATCCGGTCACCATCTACCTATTCTTCAAATGGTCGTTGAGG	168
hsa_circRNA_061343	682	2095	548.5	2026	893	820	9.77994	10.6576	9.3381	10.819	9.73239	9.69604	P	P	P	P	P	P	ASCRP3000474	hsa_circ_0061343	circBase	chr21	-	27347382	27369731	exonic	NM_000484	APP	AACTACATCACCGCTCTGCAGGCTGTTCCTCCTCGGTGTCCCAAAGTTTACTCAAGACTA	425
hsa_circRNA_061900	97	101	153.5	100	201	117	6.87301	6.55405	7.48017	6.51383	7.55719	6.89237	P	P	P	P	P	P	ASCRP3000475	hsa_circ_0061900	circBase	chr21	+	45165959	45172510	exonic	NM_003681	PDXK	AACTACCTGATTGTGCTGGGGAGTCAGAGGAGGATGTGTGATCCAGTCTTGGGTGACAAG	291
hsa_circRNA_087856	927	496	922	451	1182	1154.5	10.2803	8.81714	10.0825	8.67569	10.1567	10.2367	P	P	P	P	P	P	ASCRP3000476	hsa_circ_0087856	circBase	chr9	+	110062421	110084399	exonic	NM_002874	RAD23B	AACTACGACAGCAACAACTACAACAACAAGTTCTGGAGGTGAAAGCACTGAAAGAGAAGA	751
hsa_circRNA_406327	80	64	73.5	95	105	98	6.60681	5.84042	6.48191	6.39315	6.71605	6.64815	P	P	P	P	P	P	ASCRP3000477		25070500	chr3	-	114069116	114070725	intronic	ENST00000479879	ZBTB20	AACTACGTCAAGCACATGTTCGTACACACAGGTGAGTGACATCAGTTGCAAGGGGATGAC	1609
hsa_circRNA_100780	130	293	73	243	106	103	7.30194	8.1042	6.46295	7.80901	6.71605	6.69416	P	P	P	P	P	P	ASCRP3000478	hsa_circ_0021569	circBase	chr11	+	32948702	32949669	exonic	NM_001076786	QSER1	AACTACTCTCTTACCACAATTCAGGGCTCCATCCTGGCAGACAGTTTAAGCTATGAAGAA	275
hsa_circRNA_105023	101	63	79	78	63	129.5	6.92934	5.79999	6.53732	6.1337	6.05723	7.02383	P	P	P	P	P	P	ASCRP3000479	hsa_circ_0002153	circBase	chrX	+	107083899	107097934	exonic	NM_012216	MID2	AACTAGAAAATCAAATGGCCAAACTAATACAGATCTGCCAGCAGGTTGAGGTGAAAGCCC	812
hsa_circRNA_405402	69.5	114	49.5	111.5	68	62	6.36717	6.74212	5.99733	6.68133	6.11127	6.03815	P	P	P	P	P	P	ASCRP3000480		25070500	chr15	+	78885433	78893729	sense overlapping	NM_000745	CHRNA5	AACTAGAGCTTCTCGTGAGGTTGTTGAAGATTGGAAATTCATAGCCCAGGTTCTTGATCG	8296
hsa_circRNA_103563	191	459	137.5	413	238	207	7.84422	8.72865	7.32761	8.54965	7.78767	7.65915	P	P	P	P	P	P	ASCRP3000481	hsa_circ_0008583	circBase	chr3	-	196817782	196846401	exonic	NM_004087	DLG1	AACTAGCCAGAAGCGATCCCTCTATGTCAGCTTCTTCTCAGCCTGTTGATAACCATGTTA	496
hsa_circRNA_068465	1802.5	647	2426	1049	2152	2812.5	11.295	9.16785	11.7666	9.87211	10.985	11.6721	P	P	P	P	P	P	ASCRP3000482	hsa_circ_0068465	circBase	chr3	+	186504915	186505671	exonic	NM_001967	EIF4A2	AACTATATTCACAGGAATGGAAGTTGGATACACTTTGTGACTTGTACGAGACACTGACCA	308
hsa_circRNA_066556	24	77.5	25	54.5	33	31	5.05737	6.13199	5.10356	5.61613	5.21457	5.15171	P	P	P	P	P	P	ASCRP3000483	hsa_circ_0066556	circBase	chr3	+	77147164	77147491	exonic	NM_002942	ROBO2	AACTATCTTGGTGAAGCAGTGAGTCGAAATGCGTCTCTGGAAGTGGCATGATCGCGTCTT	327
hsa_circRNA_406886	68.5	159	57	119	81	71	6.39315	7.23687	6.13199	6.76108	6.34811	6.18418	P	P	P	P	P	P	ASCRP3000484		25070500	chr6	+	157469757	157471987	sense overlapping	NM_017519	ARID1B	AACTATGGCAACTCTCAGGCTCCCATGGTGCACCAGCCTGACCAGTACGGGTAACTACTC	2230
hsa_circRNA_002837	466	472	283	521	496	444	9.14892	8.75672	8.35923	8.89383	8.84446	8.77796	P	P	P	P	P	P	ASCRP3000485	hsa_circ_0002837	circBase	chr19	-	41847787	41848152	exonic	NM_000660	TGFB1	AACTATTGCTTCAGGGGAAATTGAGGGCTTTCGCCTTAGCGCCCACTGCTCCTGTGACAG	226
hsa_circRNA_058060	42	131.5	33	128	49.5	44	5.67379	6.94844	5.46101	6.85962	5.76946	5.65482	P	P	P	P	P	P	ASCRP3000486	hsa_circ_0058060	circBase	chr2	+	216177220	216200847	exonic	NM_004044	ATIC	AACTATTGTGTCCTTCAGCCTTATTTAGTGTCTCTGACAAAACCGGCCTTGTGGAATTTG	1079
hsa_circRNA_101608	333.5	221.5	428	332	549	385.5	8.68696	7.71972	8.95724	8.25309	9.00985	8.57225	P	P	P	P	P	P	ASCRP3000487	hsa_circ_0036408	circBase	chr15	-	76580186	76588078	exonic	NM_000126	ETFA	AACTATTTATGCAGGCCTCATTGCTACGATTTCAGAGTACCCTGGTAATAGCTGAGCATG	412
hsa_circRNA_018758	381	272	385	375	461	314.5	8.8759	7.99675	8.80159	8.41383	8.73092	8.26467	P	P	P	P	P	P	ASCRP3000488	hsa_circ_0018758	circBase	chr10	+	74474868	74644140	exonic	NR_073062	MCU	AACTCAAGGATGCAATTGCTCAGGTCTTTCACTACCATTCCTACAGTGATTGGCAAGATA	993
hsa_circRNA_101754	116	68.5	109	78	129	133.5	7.13235	5.92001	6.99772	6.15242	6.96153	7.07243	P	P	P	P	P	P	ASCRP3000489	hsa_circ_0038465	circBase	chr16	+	21973780	21983443	exonic	NM_003366	UQCRC2	AACTCAGCAGCCATTTGATTGTGACCGCAACAAGGGAAAACATGGCTTATACTGTGGAAT	634
hsa_circRNA_022149	83	294	69.5	262	85.5	95	6.66009	8.09323	6.41162	7.91218	6.41585	6.57438	P	P	P	P	P	P	ASCRP3000490	hsa_circ_0022149	circBase	chr11	-	57258696	57268516	exonic	NM_003627	SLC43A1	AACTCAGGGCACTGTCCTCGGAGATGCCAGTGCCTGCTTCACTGCGTCCTGCACCCTCAT	861
hsa_circRNA_009044	204.5	385	200	370.5	409	299	7.95787	8.48636	7.86809	8.40322	8.57572	8.18965	P	P	P	P	P	P	ASCRP3000491	hsa_circ_0009044	circBase	chr1	-	227213755	227223308	exonic	NM_003607	CDC42BPA	AACTCCATGGAATGGATTCAGACTCTTCCTCTCAAAAAGTGTGTGGATTCTCATGCCATA	1331
hsa_circRNA_403834	189	92	245	104	240	252	7.84422	6.40028	8.1398	6.55916	7.80175	7.96076	P	P	P	P	P	P	ASCRP3000492		25242744	chr7	-	72863871	72865324	exonic	NM_032408	BAZ1B	AACTCCCGTGGCAGGTTGCATCTGCACTGGAGAAATGGAAGACAGCAATCCGGGAAGCTC	296
hsa_circRNA_105005	125	76	230.5	119	185	235	7.23488	6.09113	8.06051	6.76992	7.4385	7.85413	P	P	P	P	P	P	ASCRP3000493	hsa_circ_0090879	circBase	chrX	-	64743439	64752510	exonic	NM_031206	LAS1L	AACTCCTTCGGATGTTTGTGAATCTTATCTCAGAGAGGAAGACAAAGTTTGCCAAGGTCC	1086
hsa_circRNA_100740	88	311	67	303	106	100.5	6.74212	8.17704	6.36425	8.14108	6.72971	6.68133	P	P	P	P	P	P	ASCRP3000494	hsa_circ_0006430	circBase	chr11	-	3712576	3716836	exonic	NM_016320	NUP98	AACTCTACAGTGACAGGGGATCATCGTCTTGCTCTTCTTTTATCTCAGTTTGTGGGTAGC	445
hsa_circRNA_102027	712.5	306.5	848.5	608	1049	963	9.85026	8.15126	9.95874	9.11539	9.96802	9.93806	P	P	P	P	P	P	ASCRP3000495	hsa_circ_0042961	circBase	chr17	+	30267304	30267505	exonic	NM_015355	SUZ12	AACTCTTACTTACATGTCTCATCGAAACTCCAGAACAAACATCAAAAGAGCCAACACAGA	112
hsa_circRNA_404035	60	56.5	44	61	51	63	6.20388	5.5939	5.81928	5.75729	5.79567	6.0814	P	P	P	P	P	P	ASCRP3000496		25242744	chr8	-	54682177	54684727	exonic	NM_015941	ATP6V1H	AACTCTTGAAAACTTTTTAGAAAAATCAACTGAAAGAGAAACTCGCCAAGAATATGCCCT	305
hsa_circRNA_103740	1046.5	554.5	1581	1207	819	1996	10.4355	8.95724	10.9942	10.056	9.61756	11.035	P	P	P	P	P	P	ASCRP3000497	hsa_circ_0001439	circBase	chr4	-	129913321	129925031	exonic	NM_144643	SCLT1	AACTGAACAAAGTGTGATAATCGAACAACTCCGAAAAAAACTTAGGTTGCACAGTGAATT	396
hsa_circRNA_102672	221.5	180	342.5	265.5	325	297	8.05667	7.38412	8.62497	7.93471	8.25053	8.17475	P	P	P	P	P	P	ASCRP3000498	hsa_circ_0003195	circBase	chr2	+	32858942	32865477	exonic	NM_017735	TTC27	AACTGACAGCTATTCAGACAACAGTTGATATTTCTACTTGGTGTGAGCAGTTTGCAACTT	271
hsa_circRNA_007468	38	41.5	49	53.5	66	52	5.64043	5.16182	6.01231	5.53548	6.12167	5.86538	P	P	P	P	P	P	ASCRP3000499	hsa_circ_0007468	circBase	chr12	-	108136973	108140201	exonic	NM_012406	PRDM4	AACTGATGAAAATGAATGTAATTGGATGATGTTTGTGCGCAAAGCCAGGGTGTACTCTGT	355
hsa_circRNA_103424	70	175.5	73	174.5	100	99	6.4017	7.3521	6.46975	7.35724	6.64455	6.64815	P	P	P	P	P	P	ASCRP3000500	hsa_circ_0066642	circBase	chr3	+	100013930	100018175	exonic	NM_018309	TBC1D23	AACTGCTTTCCACTTAGATTCAGACCTGCTTGGAAGTCTTTTTGCATGTTACTGTTCCAC	492
hsa_circRNA_003200	52.5	49	61	50	66	62	6.04727	5.43346	6.19407	5.43346	6.11127	6.05994	P	P	P	P	P	P	ASCRP3000501	hsa_circ_0003200	circBase	chr14	+	74358729	74364965	exonic	NM_021188	ZNF410	AACTGGCAAAGAATGCAAAAACCAGCAGCAATGGTTACATTGATTACCCACCTAGTACAA	729
hsa_circRNA_000958	25	55	23.5	50	27	32	4.98709	5.60382	5.12439	5.48537	4.92512	5.10706	P	P	P	P	P	P	ASCRP3000502	hsa_circ_0001506	circBase	chr5	-	79505531	79506139	intronic	ENST00000507668	SERINC5	AACTGTAAGAGTAAGATAAGCAAGAGTCAGCTTATCCTTTCATTTTGATTCTTTGCCCCG	608
hsa_circRNA_101406	256	132.5	260	172	246	267	8.2837	6.96442	8.22383	7.29583	7.84422	8.03506	P	P	P	P	P	P	ASCRP3000503	hsa_circ_0000557	circBase	chr14	-	75576387	75577074	exonic	NM_033116	NEK9	AACTGTACACTTGGGTGAGAGATGGAGGAAAAAGTCACTCTGCTTAATGCACCTACAAAG	244
hsa_circRNA_407149	42	83.5	49	85	54	44.5	5.68785	6.19571	5.9456	6.26925	5.84461	5.58891	P	P	P	P	P	P	ASCRP3000504		25070500	chr9	-	5954015	5988545	exonic	NM_001017969	KIAA2026	AACTGTCATAAAGTCACCTACTGTACCAGAGTTTCAGGCACTTGAGAGAAAAGACAACGA	1699
hsa_circRNA_101619	24	37	18	38.5	23	23	4.98709	5.05737	4.47345	5.10706	4.80984	4.74854	P	P	A	P	P	P	ASCRP3000505	hsa_circ_0036516	circBase	chr15	+	80743220	80767564	exonic	NM_014862	ARNT2	AACTGTGCACCTCAGAAAACTCAATGACAGAAATGGCTTCAGACATACCTGGATCTGTGA	591
hsa_circRNA_406565	22	44	18	43	21	26	4.73732	5.27482	4.71689	5.25606	4.56772	4.86451	P	P	A	P	P	P	ASCRP3000506		25070500	chr4	+	177069283	177073118	exonic	NM_170710	WDR17	AACTTATGGTTGAACTTGGAGAGTACCGTTCGAATCTGGGATTATACTCAGGATGCTTGC	766
hsa_circRNA_000224	88	113	106	129.5	136	113.5	6.75219	6.6988	6.94698	6.88628	7.02844	6.86272	P	P	P	P	P	P	ASCRP3000507	hsa_circ_0000224	circBase	chr10	+	20436712	20466338	exonic	NM_032812	PLXDC2	AACTTCAAAGGCACAGCACTTGTGGTCCAGTGGGACCATGTACATCTCCAGGATAATTAT	397
hsa_circRNA_083423	232	232	320.5	260.5	280	310	8.13125	7.78713	8.52571	7.90492	8.01754	8.23883	P	P	P	P	P	P	ASCRP3000509	hsa_circ_0083423	circBase	chr8	+	17137883	17143936	exonic	NM_152415	VPS37A	AACTTCAGCAGGCGATAGCAATGCACAGCCAATTTCATGCTCCACTATAGTATGAATTAC	294
hsa_circRNA_101335	45	46.5	62.5	48	61.5	65	5.73602	5.32367	6.26378	5.37961	6.02344	6.11301	P	P	P	P	P	P	ASCRP3000510	hsa_circ_0031482	circBase	chr14	-	31596990	31641328	exonic	NM_015382	HECTD1	AACTTCCAGTGAGAGTGACACAGGTCAGGAAGCAGAATATTCCTTATATGCCTTTGAAGT	3825
hsa_circRNA_000859	204	144	154.5	142	171	186	7.94962	7.08089	7.49157	7.0431	7.33172	7.52198	P	P	P	P	P	P	ASCRP3000511	hsa_circ_0000859	circBase	chr18	+	77208781	77211816	exonic	NM_006162	NFATC1	AACTTCCTGCAGGACTCCAAGGTCATTTTCGTGGAGAAAGCCCCAGCTGCATGGCTACTT	517
hsa_circRNA_070829	30	44	29	54	32	33.5	5.11054	5.30554	5.3025	5.53548	5.21457	5.21457	P	P	P	P	P	P	ASCRP3000512	hsa_circ_0070829	circBase	chr4	-	122754385	122756438	exonic	NM_018190	BBS7	AACTTGAAAGTACCTACAGATTCGCTCAATTGAAGGCCAGTATGGCACACTACAAGCATA	305
hsa_circRNA_103361	1948.5	2070	2155	3119.5	5497	3469.5	11.4215	10.6456	11.5737	11.3167	12.2636	11.9765	P	P	P	P	P	P	ASCRP3000513	hsa_circ_0001296	circBase	chr3	-	47719687	47727660	exonic	NM_003074	SMARCC1	AACTTGACTGGAGATGTGTGTGCTGTGATGAGGAAGATGAAGATCCTGCCAAAGGTGATC	308
hsa_circRNA_405928	92	114	85.5	127	99	111	6.82928	6.72971	6.63974	6.88017	6.65771	6.82079	P	P	P	P	P	P	ASCRP3000514		25070500	chr2	-	95814629	95819004	sense overlapping	NM_032788	ZNF514	AACTTGTACTGGAGAGAAATCCTACAAGTGTGGACCTGATGACATTTGAAGATGTGGCTG	4375
hsa_circRNA_102927	4071	6030.5	4089.5	5657	5925	5732	12.5401	12.1011	12.6054	12.1277	12.3334	12.6902	P	P	P	P	P	P	ASCRP3000515	hsa_circ_0058493	circBase	chr2	+	227729319	227732034	exonic	NM_032276	RHBDD1	AACTTGTGGCTATTCATTTATTCTCACCAGGGTTCAGCCGTCTGTATATCTCCCCAGATA	656
hsa_circRNA_406694	29	54	36.5	57	39	39	5.24976	5.60382	5.6259	5.65721	5.43346	5.41526	P	P	P	P	P	P	ASCRP3000516		25070500	chr5	-	145083537	145083858	intronic	ENST00000510259	PRELID2	AACTTTAACCACAAAACCTGCTTCTGAACCAACTGAGGAAGACACCTCAGGTTGCAGCTG	321
hsa_circRNA_001526	1232	916.5	902	851	1441	1681	10.6772	9.61449	10.056	9.57366	10.4503	10.7623	P	P	P	P	P	P	ASCRP3000517	hsa_circ_0001526	circBase	chr5	-	131822730	131823714	sense overlapping	NM_002198	IRF1	AACTTTCGCTGTGCCATGAACTCCCTGCCAGATATCGAGGAGGAGATGATCTTCCAGATC	984
hsa_circRNA_104975	38	46	31	45	39	40	5.60382	5.30554	5.42229	5.31765	5.4528	5.51984	P	P	P	P	P	P	ASCRP3000518	hsa_circ_0089823	circBase	chrX	-	2871183	2873578	exonic	NM_000047	ARSE	AACTTTTGCAAAAATACTGAAAGAGAAAGGCTATGCCACTGGACTCATTGGACTCCGAAT	245
hsa_circRNA_048410	408.5	97	93.5	72	170.5	378	8.96279	6.46567	6.79504	5.9669	7.34435	8.54612	P	P	P	P	P	P	ASCRP3000519	hsa_circ_0048410	circBase	chr19	-	2428163	2431900	exonic	ENST00000325327	LMNB2	AACTTTTTTGTACAACACTCCAATAAACATTTTGATTTTAGTGTGGGCAGCTGGTGCGGG	3018
hsa_circRNA_018634	104	131	163	159	177	170	6.9673	6.95863	7.54984	7.19195	7.37473	7.40909	P	P	P	P	P	P	ASCRP3000520	hsa_circ_0018634	circBase	chr10	-	71913593	71921687	exonic	NM_020150	SAR1A	AAGAAAAACTCCGTGAGATATTTGGGCTTTATGGACAGACCACAGGAAAGGTAGTAAGCA	496
hsa_circRNA_406730	173	728	139	710	250.5	220	7.72427	9.34237	7.34472	9.33224	7.87169	7.7685	P	P	P	P	P	P	ASCRP3000521		25070500	chr6	-	1099947	1101761	sense overlapping	NR_027115	LOC285768	AAGAAAAATGAAAGGGTCCTGCCTACCCATCTGAGGACATGTCTGCTCATCACCCATGTG	1814
hsa_circRNA_405841	82.5	181.5	92	158	122	113.5	6.63248	7.40484	6.77103	7.17374	6.90044	6.83771	P	P	P	P	P	P	ASCRP3000522		25070500	chr2	+	28210859	28218323	sense overlapping	NM_004899	BRE	AAGAAAAATGTTTACAGGGTCTGGCCCCCGCTTCATAAACAGGGGGATATCATTTTCAAT	7464
hsa_circRNA_005585	178.5	116	130	97	137	161	7.7674	6.74212	7.23966	6.44098	7.04127	7.32611	P	P	P	P	P	P	ASCRP3000523	hsa_circ_0005585	circBase	chr5	+	43675612	43704502	sense overlapping	NM_012343	NNT	AAGAAAACATGTGACGCGCTCCAGGCGAAAGTTAGAGAATCCTATCAGAAGCAATGAATC	28890
hsa_circRNA_004580	80	51	86	53	89.5	102	6.60681	5.46101	6.67016	5.54581	6.50856	6.69416	P	P	P	P	P	P	ASCRP3000524	hsa_circ_0004580	circBase	chr20	-	13539654	13568017	exonic	NM_017714	TASP1	AAGAAAAGAAGACAATCAAGTGAGAAGGATTCTCCTTTTACAAATGCAGGAATGGGATCT	393
hsa_circRNA_001985	234.5	170	320.5	210	312	317	8.14957	7.31709	8.52571	7.59219	8.19417	8.27596	P	P	P	P	P	P	ASCRP3000525	hsa_circ_0001985	circBase	chr3	-	33450727	33467233	exonic	NM_014517	UBP1	AAGAAAAGTATCAGCCGTCCTATGATACCACAATCCTCACAGAGTGATGTCTTGGCATTG	706
hsa_circRNA_092566	91	86	108.5	96	93	104	6.80098	6.28475	7.00617	6.46567	6.57941	6.72914	P	P	P	P	P	P	ASCRP3000526	hsa_circ_0001678	circBase	chr7	+	8043537	8099878	exonic	NM_138426	GLCCI1	AAGAAAATAATGGGAAGGAAGAAGTATCCAAGCGGACAAGGCAAAATCTCAGCAAGTTCG	509
hsa_circRNA_104672	69.5	91	200	89.5	201	109	6.41162	6.36571	7.86035	6.3258	7.56388	6.79667	P	P	P	P	P	P	ASCRP3000527	hsa_circ_0003304	circBase	chr8	-	103850971	103855975	exonic	NM_015878	AZIN1	AAGAAAATTGCACGTAATCACCCAAATGCCAATTTGTTGCATATTCTAAGGACCCAGACA	544
hsa_circRNA_015524	318	168	331	211	287	493	8.61381	7.30802	8.57541	7.60707	8.06141	8.9294	P	P	P	P	P	P	ASCRP3000528	hsa_circ_0015524	circBase	chr1	-	180953812	180957481	exonic	NM_005819	STX6	AAGAAACTTGCAAAAGTATCTCATATGACCAGTGTTGATCGTGGAACAGCAGGATGAGCA	202
hsa_circRNA_092436	117	87	117.5	104	116	130	7.1443	6.33029	7.10379	6.57312	6.8026	7.04856	P	P	P	P	P	P	ASCRP3000529	hsa_circ_0000709	circBase	chr16	+	67660457	67663436	exonic	NM_006565	CTCF	AAGAAAGAAGATTCCTCTGACAGTGGTGTCCACTTGCGAAAGCAGCATTCCTATATTGAG	480
hsa_circRNA_407079	68	102	82.5	83	72	61	6.42288	6.55405	6.61665	6.25358	6.20551	6.03815	P	P	P	P	P	P	ASCRP3000530		25070500	chr8	+	61653817	61693989	exonic	NM_017780	CHD7	AAGAAAGCAAAAACTGCCACGCCAAAACCCAAATCCAGCAAAAAGTCAAGGACCTATATC	2270
hsa_circRNA_104210	188	335	329	337	382	295	7.83108	8.27906	8.55765	8.28601	8.48803	8.16473	P	P	P	P	P	P	ASCRP3000531	hsa_circ_0007828	circBase	chr6	+	147581750	147588303	exonic	NM_139244	STXBP5	AAGAAAGCCGACTACAGATACACATATGATGAGGGTTACATTTTGCCATCTGCCTTTCCA	283
hsa_circRNA_104782	52	94	59	89.5	49	64	6.05813	6.45749	6.19407	6.34071	5.65721	6.03081	P	P	P	P	P	P	ASCRP3000532	hsa_circ_0087071	circBase	chr9	+	37495165	37495983	exonic	NM_022490	POLR1E	AAGAAATACTGAAGATGATTGAGGAGAACAGCTCTGGTCAGCGATGCTATCCACAATGAC	205
hsa_circRNA_406798	31	82	31	65	40	45	5.29333	6.22493	5.38249	5.86538	5.48537	5.6259	P	P	P	P	P	P	ASCRP3000533		25070500	chr6	-	74345104	74351647	exonic	NM_012434	SLC17A5	AAGAAATCAGGGTAAGAAGTACCAATGGGATGCAGAAACTCAAGGATGGATTCTCGGTTC	528
hsa_circRNA_400584	130	89.5	147	109.5	173.5	163	7.28508	6.3584	7.40484	6.64815	7.34583	7.34472	P	P	P	P	P	P	ASCRP3000534		25242744	chr10	+	72604229	72610967	exonic	NM_003901	SGPL1	AAGAAATGTTTTAAGCTCACCAGGAAGATGCCCATTATTGGTCGTAAGAAGGCCTTTGAG	234
hsa_circRNA_034693	23	28	24	31	27	31	4.92908	4.71689	5.10356	4.83953	5.02081	5.10706	P	P	P	P	P	P	ASCRP3000535	hsa_circ_0034693	circBase	chr15	+	41648236	41650456	exonic	NM_016359	NUSAP1	AAGAACACAATTCCATGAATGAACTGAAGGTAACAGAGATTCAAAGGTACCTTCAGAAGG	212
hsa_circRNA_102032	304	204	561	263.5	481.5	437.5	8.53757	7.58751	9.36606	7.91567	8.79687	8.76448	P	P	P	P	P	P	ASCRP3000536	hsa_circ_0008604	circBase	chr17	+	30498061	30503232	exonic	NM_018307	RHOT1	AAGAACAGACAAAGACAGCAGCTAGAGTTGGGAAGACATCACTGATTATGTCTCTGGTCA	292
hsa_circRNA_001937	1329	695	772	636.5	1168.5	1002.5	10.795	9.267	9.81219	9.18024	10.1384	10.0045	P	P	P	P	A	P	ASCRP3000537	hsa_circ_0000700	circBase	chr16	+	53155459	53155541	intronic	ENST00000447540	CHD9	AAGAACAGCTCTCTGGCTGAACATATCCCTTGGATACTCTAAGACCTGACCCTGATTAAG	82
hsa_circRNA_030431	87	228.5	73	200.5	106.5	92	6.72971	7.75771	6.42707	7.52525	6.74548	6.58067	P	P	P	P	P	P	ASCRP3000538	hsa_circ_0030431	circBase	chr13	-	75936161	75936743	exonic	NM_014832	TBC1D4	AAGAACAGGACCATGCTCTTCCAGGTTCCTGATGTTATTAGCAGCATAAGGCAATTATCT	582
hsa_circRNA_092519	191	235	189	266	257	224	7.85673	7.81142	7.76905	7.93766	7.90216	7.78767	P	P	P	P	P	P	ASCRP3000539	hsa_circ_0001233	circBase	chr22	-	40825609	40859290	exonic	NM_020831	MKL1	AAGAACATCCTTCCTGTTGAGTCCAGCCTGAAGGAAGCCATCATTGTGCTACAGTTGAAA	360
hsa_circRNA_405113	193	130	215	141	214.5	232.5	7.86242	6.92241	7.96221	7.03258	7.64601	7.83188	P	P	P	P	P	P	ASCRP3000540		25070500	chr13	-	20315704	20333558	exonic	NR_003272	PSPC1	AAGAACTCAGAAACCAAGAGTTGCAAAAACGGAAGCAAATACAACTAAGGACCCCTCGTC	378
hsa_circRNA_000464	182	102.5	186.5	116.5	195.5	207.5	7.78767	6.56043	7.75075	6.72971	7.52459	7.67806	P	P	P	P	P	P	ASCRP3000541	hsa_circ_0000464	circBase	chr13	-	20315704	20356931	exonic	NM_001042414	PSPC1	AAGAACTCAGAAACCAAGAGTTGCAAAAACGGAAGCAAATACAACTAAGGCCTGTATCCG	1086
hsa_circRNA_063453	131	88	126.5	88	112.5	109	7.30802	6.31376	7.21317	6.31376	6.8069	6.79179	P	P	P	P	P	P	ASCRP3000542	hsa_circ_0063453	circBase	chr22	-	40859224	40948371	exonic	NM_020831	MKL1	AAGAACTGGTGAGCCAAGGGATCATGCCGCATTGCCATCACGAAAGCCAAAGTGGATTTC	328
hsa_circRNA_042079	97.5	156	126	148	162	126	6.86787	7.1679	7.187	7.09942	7.27425	6.99396	P	P	P	P	P	P	ASCRP3000543	hsa_circ_0042079	circBase	chr17	-	9843442	9850300	exonic	NM_003644	GAS7	AAGAACTTAGCTAAGCTCTCTCAGAACTCCTTGGCTTCACAGGAGGAAGGATAAACTGTG	281
hsa_circRNA_101034	888.5	1919	1026	1671	1094	1517	10.2185	10.5324	10.2443	10.5406	10.0508	10.62	P	P	P	P	P	P	ASCRP3000544	hsa_circ_0007723	circBase	chr12	+	28458581	28460682	exonic	NM_018318	CCDC91	AAGAACTTCAGTATCTGGAGTCCATCTTTCACCATCTTCTCCTGAGATTGTACTGGACCG	467
hsa_circRNA_006192	28	43	31	42	31.5	34	5.15508	5.23067	5.42229	5.22103	5.21457	5.29333	P	P	P	P	P	P	ASCRP3000545	hsa_circ_0006192	circBase	chr20	-	39896102	39897723	exonic	uc002xjt.1	ZHX3	AAGAACTTTATCCCCAGGATCTAAACCAGTGCTGGACAATAGATGCTCAGACTGAAATGC	244
hsa_circRNA_079279	23	30	19	29	23	24	4.86863	4.76632	4.71689	4.80124	4.63216	4.885	P	P	A	P	P	P	ASCRP3000546	hsa_circ_0079279	circBase	chr7	+	5643126	5643248	exonic	NM_003088	FSCN1	AAGAAGAATGGGCAGCTGGCCGCCTCGGTGGAGACAGCAGGAATGCCAGCTGCTACTTTG	122
hsa_circRNA_047448	42	123	36	118	49	52	5.68785	6.84609	5.57132	6.76992	5.74501	5.84042	P	P	P	P	P	P	ASCRP3000547	hsa_circ_0047448	circBase	chr18	+	33783075	33840138	exonic	NM_017947	MOCOS	AAGAAGAGAAATGGGATGAGATTTCAATTGGCTCTTTGCGTTTCCAGGTTTGAAGATGGC	1468
hsa_circRNA_104084	67	120.5	39	105	42	61	6.3584	6.81333	5.65721	6.57312	5.5939	6.05994	P	P	P	P	P	P	ASCRP3000548	hsa_circ_0075829	circBase	chr6	+	22020567	22056919	exonic	NR_015410	CASC15	AAGAAGAGAGCCAGCCAGGATCTGCATTTACTGCTCAACCACATCTAATTTGATGTCCTC	349
hsa_circRNA_103514	613.5	351	581.5	398	801	679	9.58247	8.35409	9.4176	8.50567	9.5849	9.38489	P	P	P	P	P	P	ASCRP3000550	hsa_circ_0006156	circBase	chr3	+	171965322	171969331	exonic	NM_022763	FNDC3B	AAGAAGCAGCCCAAAGTCGAATGATTCAGACTTGCAAGGTGATTGAAGATAGTACTGGAG	526
hsa_circRNA_101992	51	113	47	86	77	64	5.97648	6.71491	5.93385	6.27547	6.27547	6.0814	P	P	P	P	P	P	ASCRP3000551	hsa_circ_0002896	circBase	chr17	+	18607931	18608477	exonic	uc002guf.2	TRIM16L	AAGAAGCAGCTGTACACAACCCCATGCAGGTGTTTCAGGGCTTTACGTCATTCAAGGATG	249
hsa_circRNA_092416	181	261.5	211	242	228	251	7.77949	7.94499	7.93447	7.79554	7.74572	7.95496	P	P	P	P	P	P	ASCRP3000552	hsa_circ_0000593	circBase	chr15	+	41988272	42005694	exonic	NM_001080541	MGA	AAGAAGCTAGAATACATCTTATTGCCAGCAGTTTTGAAGATGACTCCCGTGTAGCCTCAC	2366
hsa_circRNA_090797	110	60	106	61	143	150.5	7.04856	5.76725	6.96345	5.70869	7.11944	7.2688	P	P	P	P	P	M	ASCRP3000553	hsa_circ_0090797	circBase	chrX	-	53654360	53674517	exonic	NM_031407	HUWE1	AAGAAGGAGAGGAAATGGAAACTGATATGGATGTGCGAGTTATATCACTGGGTGGACCTG	1345
hsa_circRNA_406091	457.5	1088	349	710	554.5	474.5	9.12306	9.82278	8.64763	9.32804	9.02689	8.86743	M	P	P	P	P	P	ASCRP3000554		25070500	chr20	-	25000645	25004277	exonic	NM_032501	ACSS1	AAGAAGTATGATCGCTCCTCCCTGCGGACCCTGGGGTCAGCCAAGTGCAAGGTGGTTATC	615
hsa_circRNA_102346	50	135	35	149	61	57	5.94755	6.98259	5.53548	7.07377	5.99544	5.93286	P	P	P	M	P	P	ASCRP3000555	hsa_circ_0047398	circBase	chr18	-	33058245	33060527	exonic	NM_194281	INO80C	AAGAAGTATTCTGATGTTTCAGGTCTGCTTGGTATCAGCATGGAAGCCATGAGTGAGAAT	291
hsa_circRNA_101825	288	144	396	204.5	380	353	8.45415	7.07019	8.8506	7.56579	8.47187	8.42996	P	P	P	P	P	P	ASCRP3000556	hsa_circ_0008242	circBase	chr16	-	66759730	66763002	exonic	NM_006141	DYNC1LI2	AAGAAGTCAGCTGGTCCACGACAAAGAGTTGGCAGCAGAAGATGAGCAGGTGTTCCTAAT	337
hsa_circRNA_002567	38	55	35	53.5	36	34	5.57132	5.57385	5.53548	5.52246	5.33264	5.27482	P	P	P	P	P	P	ASCRP3000557	hsa_circ_0002567	circBase	chr18	-	66364462	66369027	exonic	NM_019022	TMX3	AAGAAGTGGTTCCTGAGGCATTGCTTCAGAGTTTGGAGTTCGAGGTTATCCAACAATTAA	305
hsa_circRNA_101630	105	256	95	248	129.5	115	6.9996	7.92213	6.78636	7.82128	6.97497	6.86942	P	P	P	P	P	P	ASCRP3000558	hsa_circ_0036627	circBase	chr15	+	85656607	85669605	exonic	NM_002605	PDE8A	AAGAATATTTTTCTCAGTTTCCAGCCAGAGACGACACTCTTCCATGGCCCGGATACATTC	1139
hsa_circRNA_007258	198	150	188.5	151.5	208	221	7.90718	7.15108	7.76905	7.11424	7.62057	7.77401	P	P	P	P	P	P	ASCRP3000559	hsa_circ_0007258	circBase	chr16	+	29847024	29848279	exonic	NM_005115	MVP	AAGAATCAGCTGGGGCAGAAGCGCGTGGTCAAGGGGAAGAATGGCTGGTCACCACAGTAG	332
hsa_circRNA_406699	34	61	28	46	34	36	5.41667	5.81715	5.3025	5.34748	5.21457	5.37961	P	M	P	P	P	P	ASCRP3000560		25070500	chr5	+	151326199	151327356	intergenic			AAGAATCTCATCTTGTATAAAGACAGACCAAGCTCCGTTCCTGTGAGGGAAGGGAGAGAA	1157
hsa_circRNA_001830	30.5	84	25	73	28	30	5.26547	6.2583	5.10356	6.04363	5.06098	5.19829	P	P	P	P	P	P	ASCRP3000561	hsa_circ_0001370	circBase	chr3	-	183448510	183448699	antisense	NM_018023	YEATS2	AAGAATGACAGCAAGAGTTATGGTAGAGAGAAAATCAGTAAACCAGCCATCACTGCTCTT	189
hsa_circRNA_407136	168	157.5	315.5	152.5	353	270	7.66952	7.19112	8.49255	7.11424	8.37053	8.04238	P	M	P	M	P	P	ASCRP3000562		25070500	chr8	+	142170730	142173528	exonic	NM_014957	DENND3	AAGAATTTCTCAAAACCAGGGCTCCAGGGGACCATCAGTTTTATAAGCAGGGTGCAGAGC	253
hsa_circRNA_101890	56	136	54.5	98.5	64	61	6.13285	6.99207	6.04363	6.45886	6.0725	6.01417	P	P	P	P	P	P	ASCRP3000563	hsa_circ_0040708	circBase	chr16	+	84806146	84808831	exonic	NM_005153	USP10	AAGAATTTTAAATGCCACCGAACCTATCGGCTCTTTGCAGGTTGAGATAAGTCGAAGAGT	211
hsa_circRNA_101355	26	57	24	52	25	25	4.9052	5.65959	5.05013	5.50536	4.92512	5.01152	P	P	P	P	P	P	ASCRP3000564	hsa_circ_0031933	circBase	chr14	-	52520296	52527074	exonic	NM_007361	NID2	AAGACAACATAGGTTCCAACACCGAGGCTGAACACTTTCCAGGCAGTTTTGGCATCTGAT	895
hsa_circRNA_101129	453	216	715	253	822	485	9.1182	7.67424	9.70052	7.85932	9.6229	8.90653	P	P	P	P	P	P	ASCRP3000565	hsa_circ_0007007	circBase	chr12	-	109052513	109055934	exonic	NM_014325	CORO1C	AAGACAAGAAAGTGAGAGTCATTGATCCCAGGAAACAAGAGATTGTTGCTGTATGGCAGA	312
hsa_circRNA_062557	125.5	218.5	141	203	176	161	7.22928	7.69672	7.35431	7.54823	7.39345	7.34472	P	P	P	P	P	P	ASCRP3000566	hsa_circ_0062557	circBase	chr22	-	24108020	24109780	exonic	NM_213720	CHCHD10	AAGACACAAATGTGCAATTAAAAGTTTATTTTAGACCACACCGCCCAGCCGCGCCCTCTG	561
hsa_circRNA_102750	165	163	160.5	169	155	138	7.62606	7.25941	7.53565	7.28623	7.21317	7.13064	P	P	P	P	P	P	ASCRP3000567	hsa_circ_0055004	circBase	chr2	+	66739280	66775151	exonic	NM_002398	MEIS1	AAGACACGGGACTCACCATCCTTCAAGTGAACAATTGGTGATGGCTTGGACAACAGTGTA	223
hsa_circRNA_405401	21	27	19	29	20	25	4.80124	4.67515	4.79692	4.80124	4.63216	4.96993	A	P	A	P	A	P	ASCRP3000568		25070500	chr15	+	78805425	78807449	exonic	NM_001013619	HYKK	AAGACACTGCAGACATAATGTCAAGTGGAAACTATCAGCAGTCAGAGGCTCTTAGCAAAC	482
hsa_circRNA_401988	46.5	120	50	117	56	58	5.84565	6.81333	5.95338	6.72403	5.88789	5.93286	P	P	P	P	P	P	ASCRP3000569		25242744	chr18	+	60497267	60497464	exonic	NM_194449	PHLPP1	AAGACAGCTTGACCGGAAAGATGCATGTTCTGCCACTAATTGGTGGAAAAGAAAACCTCA	197
hsa_circRNA_104424	29	47	35	42	45	47	5.20808	5.34157	5.53548	5.22103	5.64525	5.68084	P	P	P	P	P	P	ASCRP3000570	hsa_circ_0008751	circBase	chr7	+	90585011	90613556	exonic	NM_012395	CDK14	AAGACATTCAGGATCAACTTGAACGAATATTTCTGGTCTTGCAAGAGCAAAATCCGTCCC	215
hsa_circRNA_405334	23	65.5	20	59.5	27	24	4.86863	5.87361	4.79692	5.67379	5.00217	4.68453	P	P	P	P	P	P	ASCRP3000571		25070500	chr15	-	48691188	48691736	intergenic			AAGACATTTCTGGCTGAGAAGAACCAGAGTAAACATGCAGAATTGGGAAGGTGTTCCTGG	548
hsa_circRNA_103179	120	163	92	147.5	100	121	7.18907	7.25154	6.75553	7.07377	6.65294	6.90245	P	P	P	P	P	P	ASCRP3000572	hsa_circ_0062593	circBase	chr22	+	24509532	24530382	exonic	NM_012295	CABIN1	AAGACCAATTTCTTCAACACCGAAGCCAGGACAGCACAGCCGTAGCACTCTCAGACTCTA	629
hsa_circRNA_102674	281	170	490	126	717	138	8.41788	7.32386	9.17005	6.86839	9.4125	7.08886	P	P	P	P	P	P	ASCRP3000573	hsa_circ_0053932	circBase	chr2	+	33525517	33525640	exonic	NM_000627	LTBP1	AAGACCAGTGTGAAGATATTGATGAATGTCAGCAAGGGAATCTATGTGTAAACGGGCAGT	123
hsa_circRNA_405736	58	59	56	56	57	64	6.18087	5.63319	6.09378	5.60135	5.91205	6.11301	P	P	P	P	P	P	ASCRP3000574		25070500	chr19	-	13064495	13065340	sense overlapping	NM_052850	GADD45GIP1	AAGACCCAGACAGGGAGCAGCACATCGCAGAGTGCATGGCCAAGATGCCACAGATGATTG	845
hsa_circRNA_100445	1956.5	6546	1878	4479.5	2515.5	2286	11.429	12.1945	11.3346	11.7666	11.2305	11.2851	P	P	P	P	P	P	ASCRP3000575	hsa_circ_0016404	circBase	chr1	+	212977661	212977993	exonic	NM_001042552	TATDN3	AAGACCTACCATCAACCTTTTACAAGAGCAAGGTTGGACTAGATTTCTCCCCCAGATTTG	166
hsa_circRNA_102459	58	82.5	44	70.5	52	52.5	6.15579	6.2201	5.81928	5.98409	5.79567	5.82777	P	P	P	P	P	P	ASCRP3000576	hsa_circ_0049613	circBase	chr19	+	12962747	12963209	exonic	NM_014975	MAST1	AAGACGATCTCTCTGAGGCCTATGAACGCTCTGAGAGCTTGGAGGTGGCCTTCGTTACTC	303
hsa_circRNA_405953	74.5	147.5	50.5	111	74	76	6.52823	7.10379	5.99733	6.65771	6.25673	6.27547	P	P	P	P	P	P	ASCRP3000577		25070500	chr2	+	122797766	122800683	intergenic			AAGACTAATTACCCAACTGCCTCCGACTGACAAGATTGAGCATTTACAGAAGCAGGAATC	2917
hsa_circRNA_407076	30	65.5	24	47	33	33.5	5.24976	5.87361	5.05013	5.37961	5.29945	5.34453	P	P	P	P	P	P	ASCRP3000578		25070500	chr8	+	54852135	54866870	exonic	NM_003702	RGS20	AAGACTACATTTCTATACTTTCTCCTAAGGAGCAGATGGGATCAGAGCGGATGGAGATGC	468
hsa_circRNA_100213	301	356	330	308	451	327.5	8.50385	8.37253	8.56497	8.15295	8.70393	8.31688	M	P	M	P	P	P	ASCRP3000579	hsa_circ_0000069	circBase	chr1	-	47745912	47748131	exonic	NM_003035	STIL	AAGACTACTTCAGGCACAGGTCTTCCCAAAAGTTATCTTCTGGGAAGATGCCAATACATG	1084
hsa_circRNA_400270	23	26	20	24	19	21	4.86863	4.63216	4.82688	4.53179	4.56772	4.74854	P	P	A	P	P	P	ASCRP3000580		25242744	chr1	+	76269415	76282231	exonic	NM_002440	MSH4	AAGACTATAGGTTCATACTTTGGAAACAAAAGAGCTTATGCAGAAAACACAGTTGCATCA	745
hsa_circRNA_002979	20.5	31	19.5	30	25	22	4.69385	4.79692	4.67044	4.80124	4.75301	4.74854	P	P	A	P	P	P	ASCRP3000581	hsa_circ_0002979	circBase	chr19	+	45211132	45211459	exonic	NM_001039213	CEACAM16	AAGACTGAGACACTGGAAGTGGAGCTGCAGGTGGCCCCTGCAGCAGTTGCCACGATGATC	327
hsa_circRNA_017215	1594	719	3316	951.5	3215	1970	11.0756	9.31422	12.2345	9.73352	11.5463	11.0254	P	P	P	P	P	P	ASCRP3000582	hsa_circ_0017215	circBase	chr1	-	243242289	243265046	exonic	NR_029401	LINC01347	AAGACTTCTGAATCCAGGAAGAGAAACTGACTGGGCAACATGTTATTCAGGCGACGTCAG	1921
hsa_circRNA_092470	194.5	171.5	140	136	170	177	7.86809	7.32836	7.34472	6.95282	7.33172	7.48017	P	P	P	P	P	P	ASCRP3000583	hsa_circ_0000941	circBase	chr19	+	45781180	45781873	exonic	NM_031417	MARK4	AAGAGAATTGGAGCTGCGGGAGCGAGTACTCAGAGGGAAGTACCGGGTCCCTTTCTACAT	220
hsa_circRNA_000931	294	843	270.5	675	325	351.5	8.48435	9.50962	8.27732	9.26446	8.2584	8.42157	P	P	P	P	P	P	ASCRP3000584	hsa_circ_0001045	circBase	chr2	-	95756566	95756769	intronic	ENST00000272418	MRPS5	AAGAGACGTGTCCCTCCATCCTTAGTTAAATGAGTCTGGGGGGAGACCCCCCAAGATTTA	203
hsa_circRNA_102726	174.5	116	172	148	262	203	7.72882	6.74212	7.62728	7.08886	7.93004	7.62484	P	P	P	P	P	P	ASCRP3000585	hsa_circ_0001009	circBase	chr2	-	58449076	58459247	exonic	NM_018062	FANCL	AAGAGATAGGAACTCTTGGTTGGGATAAGGAAGAGACTTCCACCTTAGGATAGTGTTGCC	278
hsa_circRNA_074018	39	93	33.5	65	42	39	5.57132	6.41585	5.48537	5.82777	5.53029	5.41526	P	P	P	P	P	P	ASCRP3000586	hsa_circ_0074018	circBase	chr5	+	134153185	134153404	exonic	NM_014829	DDX46	AAGAGATATGAAGAAGAATTAGAGATCAATGACTTCCCACAGGATGTGATGCAGCAGGCC	219
hsa_circRNA_007672	199	379	244	388	310	257.5	7.91567	8.46576	8.12674	8.4586	8.18098	7.9899	P	P	P	P	P	P	ASCRP3000587	hsa_circ_0007672	circBase	chr7	+	65705311	65706257	exonic	NM_003596	TPST1	AAGAGATGATTGGGAAAGCTGGGGGAGTGTCTCTGTCAAAATGTTGGTTATCTTTCTGAA	946
hsa_circRNA_407261	70	49	93	61	77	80	6.43265	5.43346	6.77103	5.74052	6.32879	6.42707	P	P	P	P	P	M	ASCRP3000588		25070500	chrX	-	2828699	2856298	sense overlapping	NM_000047	ARSE	AAGAGATGGACACAGCCAGTTAGGGGGATGGAACGGAATTTACAAAGGTGGGAAGGGCAT	27599
hsa_circRNA_101343	88	63	107.5	104.5	123.5	122	6.7572	5.79999	6.96345	6.56679	6.90647	6.92736	P	P	P	P	P	P	ASCRP3000589	hsa_circ_0031632	circBase	chr14	-	35261980	35331528	exonic	NM_013448	BAZ1A	AAGAGCAACTAACTGATGCTGACACCAAAGTGACTTTTTTGAACGAACCATTCTGTGCAA	1397
hsa_circRNA_101382	185	160	189.5	147	207	196	7.81676	7.22728	7.77291	7.07911	7.60522	7.59531	P	P	P	P	P	P	ASCRP3000590	hsa_circ_0008682	circBase	chr14	+	71428942	71445365	exonic	NM_014982	PCNX	AAGAGCAAGATGCAGTCAGTGGAGTGATCCTGGTGGAGGGATTGAAATGTCTGAGTTCAT	1949
hsa_circRNA_102823	55.5	66	69	75	65	74	6.09817	5.91205	6.41162	6.03632	6.09201	6.31376	P	P	P	P	P	P	ASCRP3000591	hsa_circ_0002291	circBase	chr2	+	135848567	135851263	exonic	NM_012233	RAB3GAP1	AAGAGCACATTGCCTGGTAAGATGGGTATATTTACTTCTGGCACATGGGAAGAGAAATCA	212
hsa_circRNA_103676	125	436	110.5	390	186	142	7.22607	8.656	7.01363	8.4766	7.44679	7.16036	P	P	P	P	P	P	ASCRP3000592	hsa_circ_0070133	circBase	chr4	+	79229219	79258971	exonic	NM_025074	FRAS1	AAGAGCAGTTCCTCAACCTCGTGGGATACTGTGCTGTCTGCCATGAGTCCTGTGCAGGTT	888
hsa_circRNA_058188	224	682	162.5	682	309.5	327	8.06814	9.24517	7.55464	9.27934	8.19417	8.31688	P	P	P	P	P	P	ASCRP3000593	hsa_circ_0058188	circBase	chr2	+	217329319	217332769	exonic	NM_014140	SMARCAL1	AAGAGCTTGAGAGAAAGAAACAGCAGCAGAAAGATGCCCTCATTCTCTTCTTCAACAGAA	174
hsa_circRNA_039934	417.5	221	639	291	499.5	565	9.00436	7.70222	9.56947	8.07485	8.84145	9.10691	P	P	P	P	M	P	ASCRP3000594	hsa_circ_0039934	circBase	chr16	+	68215377	68217269	exonic	NM_004555	NFATC3	AAGAGGAAAAAAAGCCAGTCTCAACGTTTTACTTATACACCAGATGGACGACCTCAGTGG	183
hsa_circRNA_404729	414	206	626	264	498	601	8.99284	7.62179	9.52725	7.92213	8.85904	9.20163	P	P	P	P	P	P	ASCRP3000595		25070500	chr10	+	26789747	26802589	exonic	NM_019043	APBB1IP	AAGAGGAGAAATATGCTGTATTTAAAAACCCCCAGAGTCCTTAAATGCACTGGAAGACCA	653
hsa_circRNA_002115	159.5	113	173	128.5	190	269	7.56896	6.71491	7.63274	6.87301	7.4999	8.05464	M	P	P	P	P	P	ASCRP3000596	hsa_circ_0001676	circBase	chr7	+	7826418	7841374	sense overlapping	NM_001302348	UMAD1	AAGAGGCAAAACTTCGGACATAGAGGCCAACCAACCTTTGGAGAGTGAAGAGAGAACCTG	14956
hsa_circRNA_002004	76	54	103.5	69	97	102	6.52823	5.56117	6.93819	5.91205	6.62154	6.70457	P	P	P	P	P	P	ASCRP3000597	hsa_circ_0002004	circBase	chr3	+	180665652	180667131	exonic	NM_005087	FXR1	AAGAGGCCACTAAGCATTTAGAAGTATATTCAAGAGCAAATGACCAAGAGCCATGTGGGT	432
hsa_circRNA_104371	666	254.5	552	401	558.5	666.5	9.72602	7.91368	9.34098	8.50782	9.03631	9.34819	P	P	P	P	P	P	ASCRP3000598	hsa_circ_0001708	circBase	chr7	+	50358643	50367353	exonic	NM_006060	IKZF1	AAGAGTGACAGAGTCGTGGATAACCTGAGGACCATGGATGCTGATGAGGGTCAAGACATG	174
hsa_circRNA_100363	495	162	592.5	397	476	407	9.25248	7.24601	9.44589	8.50385	8.78029	8.65838	P	P	P	P	P	P	ASCRP3000599	hsa_circ_0014717	circBase	chr1	-	156290629	156304709	exonic	NM_005998	CCT3	AAGAGTGGAAAAGACTATTGCAGATATCATCCGAACATGTTTGGGACCCAAGTCCATGAT	516
hsa_circRNA_102332	25	61	23	58	29	27	4.98709	5.76725	4.79692	5.65721	5.08597	4.96993	P	P	P	P	P	P	ASCRP3000600	hsa_circ_0047288	circBase	chr18	-	21757976	21759799	exonic	NM_018030	OSBPL1A	AAGAGTGTAGAAGCAGAACCCAAAGGAACCATCACCTTGGAGCTCCTTGATGTGTAGCTG	281
hsa_circRNA_063147	1445.5	678	2098	937	2177.5	1684.5	10.9474	9.23393	11.5232	9.70974	11.0033	10.7667	P	P	P	P	P	P	ASCRP3000602	hsa_circ_0063147	circBase	chr22	-	36723505	36737571	exonic	NM_002473	MYH9	AAGATCAATCCATCTTGTGCACACCTATTCAGGCCTGTTCTGTGTGGTCATCAATCCTTA	185
hsa_circRNA_102631	75	61	105	78	124.5	92	6.51383	5.73827	6.95669	6.15242	6.89439	6.54635	P	P	P	P	P	P	ASCRP3000603	hsa_circ_0005556	circBase	chr2	-	15693549	15698758	exonic	NM_015909	NBAS	AAGATCAGTGTGTGGAAATCAGCCTAGAGGCAACCAAAAACATGGTGCATCCTTTATCAT	218
hsa_circRNA_406336	51.5	92	45	85	56	54	5.99356	6.3831	5.85295	6.28475	5.86538	5.84042	P	P	P	P	P	P	ASCRP3000604		25070500	chr3	+	122808014	122825688	exonic	NM_006810	PDIA5	AAGATCCTGGAGCCAAAGATGTTGTCCACCTTGACAGTGAAAAGGTGGTCCTGCCATCAT	438
hsa_circRNA_406757	2950.5	9350	2485.5	9612	5559.5	3848	12.0387	12.7805	11.7891	12.8569	12.2719	12.1332	P	P	P	P	P	P	ASCRP3000605		25070500	chr6	+	33653604	33653803	intronic	ENST00000374316	ITPR3	AAGATCGTGCTTCCCAGGCCAGCCTCCCTCTCCGTGCTGTAGCTGTGCTGTGAGTGCCTC	199
hsa_circRNA_101797	3739	1384	3188	2011	4470	4754	12.3655	10.1159	12.1177	10.8045	12.0289	12.3997	P	P	P	P	P	P	ASCRP3000606	hsa_circ_0000690	circBase	chr16	+	30495147	30495584	exonic	NM_002209	ITGAL	AAGATCTATTCACTGAGCTGCAGAAGAAGATCTATGTCATTGAGGGACAGAGGTGTTCCG	284
hsa_circRNA_401965	822	2740.5	685.5	2445.5	1354	1210	10.104	11.0033	9.64251	11.0434	10.3632	10.2882	P	P	P	P	P	P	ASCRP3000607		25242744	chr18	+	42529845	42533305	exonic	NM_015559	SETBP1	AAGATGAACCGCAAGGAGAGAAGTTCTTATGACTCCTCCATGTCTCCAGGCTTACGAGAG	3460
hsa_circRNA_402819	158.5	588	120	456	181	199	7.59593	9.024	7.11944	8.70017	7.41685	7.62301	P	P	P	P	P	P	ASCRP3000608		25242744	chr3	-	33114035	33118729	exonic	uc011axk.1	GLB1	AAGATGAAGATGGCTGGGCTGAACGCCATCCAGACTCTCGATTCCTTCCTTGGGCTTTTC	314
hsa_circRNA_009074	100	77	120	77	116	151.5	6.92934	6.12167	7.12634	6.11127	6.8335	7.24601	P	P	P	P	P	P	ASCRP3000609	hsa_circ_0009074	circBase	chr6	-	149833290	149838586	exonic	NM_139126	PPIL4	AAGATGAGGACTACATGCCAATCAAAAATACTAATCAGGTGGGAAATACACCAAGAGTGA	245
hsa_circRNA_404077	61	71	90	83	97	92	6.24884	6.00671	6.72971	6.24092	6.59193	6.53861	P	P	P	P	P	P	ASCRP3000610		25242744	chr8	+	100108539	100123507	exonic	NM_015243	VPS13B	AAGATGCCATCTGTTATTAAAGATGACCATGAAAGCTGTGGTTCTAATTCTACCAACCGT	471
hsa_circRNA_006515	52	38	55	49	57	51	6.00858	5.15171	6.09378	5.46101	5.88789	5.76505	P	P	P	P	P	P	ASCRP3000611	hsa_circ_0006515	circBase	chr9	-	36351111	36353328	exonic	NM_022781	RNF38	AAGATGGAGAAGTAGAAAATTACGAGCCTCTGCAAAGGATAGAAAATGAAGTGGAACTCT	354
hsa_circRNA_037192	137	45	78	52	81	92	7.387	5.34157	6.52823	5.50536	6.39315	6.56679	P	P	P	P	P	P	ASCRP3000612	hsa_circ_0037192	circBase	chr16	+	553003	560800	exonic	NM_014700	RAB11FIP3	AAGATGGAGAGGGAGAAGAGCATTGAGATCGAGAACCTGCAGACCAGGTACCTGCACCAG	339
hsa_circRNA_003998	116	69	127.5	78.5	93	125	7.15868	5.95338	7.2026	6.16588	6.56425	6.97066	P	P	P	P	P	P	ASCRP3000613	hsa_circ_0003998	circBase	chr20	+	47570092	47580435	exonic	NM_006420	ARFGEF2	AAGATGTAGTCACATCTGCCATTAAAGTTGCAGGAGGCCAGAGAACTGGAAAAACCAATC	304
hsa_circRNA_066970	604	1413	544	1384	943	807	9.56868	10.1536	9.32129	10.2386	9.81426	9.6672	P	P	P	P	P	P	ASCRP3000614	hsa_circ_0066970	circBase	chr3	+	121563299	121576003	exonic	NM_018456	EAF2	AAGATGTCCCCAGCATCTCCAATAGATGATATCGAAAGAGATGACTTCAAACCTGCTTCT	378
hsa_circRNA_102711	405	164	339	257	504	448.5	8.9605	7.25941	8.61504	7.88446	8.87231	8.79227	P	P	P	P	P	P	ASCRP3000615	hsa_circ_0054406	circBase	chr2	+	44436348	44436466	exonic	NM_002706	PPM1B	AAGATTCAGAGTTGGATAAGCACTTGGAATCACGGGTTGAAGGGAAGTCGAGATAACATG	118
hsa_circRNA_401876	260	269	146	227	209	221	8.31688	7.98374	7.40484	7.70251	7.61568	7.77401	P	P	P	P	P	P	ASCRP3000616		25242744	chr17	+	72285732	72287272	exonic	NM_023036	DNAI2	AAGATTCCCACGTACTCCTGGGTGGCTGCTACAATGGACAGATAGGGACCCCCAGGAAAT	257
hsa_circRNA_404026	51	134	49	99	64.5	67	5.97648	6.96922	5.97074	6.48191	6.0814	6.15073	P	P	P	P	P	P	ASCRP3000617		25242744	chr8	+	42401611	42403923	exonic	NM_138436	SMIM19	AAGATTCGTTTAAGACAACAACTGGAAATGTATTCCATTTCCCCATGGCTGGGGGTTATG	263
hsa_circRNA_104520	56.5	87	47	68.5	62	61	6.14394	6.33029	5.93385	5.97648	6.01231	6.05994	P	P	P	P	P	P	ASCRP3000618	hsa_circ_0082892	circBase	chr7	+	150022929	150023099	exonic	NM_001142928	LRRC61	AAGATTGTGAAGCAATAGCCTAAGATTCATTTGGATTCAAGGTTGGCTCTCAACAGTGCC	170
hsa_circRNA_003131	952.5	350	853	392	980	1073	10.3187	8.35666	9.97125	8.48753	9.86909	10.1187	P	P	P	P	P	P	ASCRP3000619	hsa_circ_0003131	circBase	chr6	-	36492117	36507984	exonic	NM_007271	STK38	AAGATTTTGAGTCCTTAAAAGTAATAGGCAGAGGAGCATTTGGTGAGCAGCCATGGCAAT	311
hsa_circRNA_404529	33	44	28	38	40	35	5.41667	5.32367	5.25606	5.05737	5.53029	5.30858	P	P	P	P	P	P	ASCRP3000620		25070500	chr1	-	68656995	68659910	intronic	ENST00000370976	WLS	AAGCAAAGGAGAATAAGGACAACAAGAAGAGCCATGGGAGGATGAGATAGCTCCAGGGCC	2915
hsa_circRNA_402608	133	110	164	107	155.5	194	7.35357	6.64815	7.56642	6.61909	7.20015	7.56864	P	P	P	P	M	P	ASCRP3000621		25242744	chr20	+	47591302	47592736	exonic	NM_006420	ARFGEF2	AAGCAACAAAAAGAAATCATTGAACACGGCATCGAGCTGAGCTCAGCCTGAGGAAGAAAG	293
hsa_circRNA_400298	22	53.5	20	53	24	44	4.92908	5.54065	4.71689	5.52246	4.75301	5.60135	P	P	A	P	P	P	ASCRP3000622		25242744	chr1	+	112954815	112958886	exonic	NM_018704	CTTNBP2NL	AAGCAAGGGACCTTGTTATAGAAGCCTTAAAGCATTGGACACATTTCCACCATGCTAATG	232
hsa_circRNA_101467	99	276	55	319	103	90	6.89338	8.018	6.13199	8.20297	6.68133	6.52562	P	P	P	P	P	P	ASCRP3000623	hsa_circ_0034293	circBase	chr15	-	30053341	30065560	exonic	NM_003257	TJP1	AAGCAATGGCAGGCTCCTGGATTTGGATTTGGAATTGCAATATCTGGTGGACGAGATAAT	926
hsa_circRNA_007136	43.5	40	43.5	48.5	42	62	5.81928	5.15171	5.8086	5.39683	5.5939	6.05994	P	P	P	P	P	P	ASCRP3000624	hsa_circ_0007136	circBase	chr2	-	45704131	45715470	exonic	NM_018079	SRBD1	AAGCACATTGGAGTTGGAATGTATCAGTATCGTCAGTGAAGCAGGAGCATCAATCTACAG	175
hsa_circRNA_101418	150	77	185	110	168	194.5	7.50818	6.1008	7.73729	6.64335	7.32386	7.59779	P	P	P	P	P	P	ASCRP3000625	hsa_circ_0032825	circBase	chr14	-	81297486	81307112	exonic	NM_152446	CEP128	AAGCACATTTGGCATCACAAGTAGAGGCACTAAAGAAACAAGAAGCTAAAGCAGATGAGC	447
hsa_circRNA_030340	121	102.5	155	125	208	180	7.2026	6.57438	7.48555	6.84609	7.5872	7.47274	P	P	P	P	P	P	ASCRP3000626	hsa_circ_0030340	circBase	chr13	-	52992126	53000201	exonic	NM_016075	VPS36	AAGCACTGAAATTACCTCTCAGACCATCAGGTTTAAATCCTACTTGCTGAGCATGGGAAT	266
hsa_circRNA_011588	366	1207	486.5	1239	577	515	8.82219	9.94832	9.15852	10.0878	9.09134	8.99142	P	P	P	P	P	P	ASCRP3000627	hsa_circ_0011588	circBase	chr1	-	36211051	36212593	exonic	NM_022111	CLSPN	AAGCACTTGCTCTTTGCTCAGGCTCTTTTCCCACAGACAAGTTCTTAAATGTTAGAAACC	339
hsa_circRNA_000104	168	148	215	143	252	221	7.67982	7.11901	7.95956	7.0127	7.88548	7.77071	P	P	P	P	P	P	ASCRP3000628	hsa_circ_0000266	circBase	chr10	-	126336614	126337010	intronic	ENST00000337318	FAM53B	AAGCAGATTTTCAGCATCCTAGGAAGAACCAAGAATGCAGAAGTCTGGGGGTGGTGGAGA	396
hsa_circRNA_101490	125	122	169	150	147	172	7.25233	6.84609	7.61322	7.10859	7.15108	7.41931	P	P	P	P	P	P	ASCRP3000629	hsa_circ_0000592	circBase	chr15	+	41988272	41991357	exonic	NM_001080541	MGA	AAGCAGGTGATACATCCTGGTCTTCAAGAAGTCTTATTGCCAGCAGTTTTGAAGATGACT	1124
hsa_circRNA_102560	140	147.5	130	148	168	163	7.39702	7.1229	7.25233	7.09415	7.33172	7.35431	P	P	P	P	P	P	ASCRP3000630	hsa_circ_0051245	circBase	chr19	+	42373100	42375484	exonic	NM_001022	RPS19	AAGCATTAGAACAAACCATGCTGGGTTAATAAATTGCCTCATTCGTAACTTCCACAGCGC	305
hsa_circRNA_403194	24	36	38	42	44	41	4.92908	5.00966	5.64043	5.25606	5.5939	5.49873	P	P	P	P	P	P	ASCRP3000631		25242744	chr4	-	106317405	106359193	exonic	NM_176869	PPA2	AAGCATTGCTTATGAAGAAGTGTAATGGAGGAGCTATAAATTGACTTGGGAAGATCCCCA	428
hsa_circRNA_401140	22	40	18	44	26	25	4.64664	5.15171	4.62731	5.29333	4.92512	4.80124	P	P	A	P	P	P	ASCRP3000632		25242744	chr13	-	38225401	38248504	exonic	NM_016179	TRPC4	AAGCCAGAAAGTTTTGGAACAATAGGGGCTTCATATGGGGAGAAATTAAACAGATGTGGG	845
hsa_circRNA_405832	71	95	65	93	87	75	6.45269	6.44098	6.33922	6.39315	6.48191	6.27547	P	P	P	P	P	P	ASCRP3000633		25070500	chr2	-	24098698	24111269	exonic	NM_017552	ATAD2B	AAGCCATATTAGGTTAACTTCTCAGCCTGGTGCTACATTACCAAATGGACATAGTGGCTT	609
hsa_circRNA_021714	42	37	43	39.5	45	43	5.76946	5.06816	5.8086	5.16852	5.67379	5.57385	P	P	P	P	P	P	ASCRP3000634	hsa_circ_0021714	circBase	chr11	+	35160416	35222742	exonic	NM_000610	CD44	AAGCCATTCAAATCCGGAAGTGCTACTTCAGACAACCACAAGGATGACTGGAGAAGAAAG	1470
hsa_circRNA_000624	528	920.5	379	1077	661.5	612	9.34283	9.62061	8.77824	9.90282	9.28705	9.22964	P	P	P	M	P	P	ASCRP3000635	hsa_circ_0000751	circBase	chr17	-	27620262	27620746	intronic	ENST00000225388	NUFIP2	AAGCCCACCTGTGGCCTTGGGGCTCCCCGTCTCGATGGGGGTGGGGCTGGATCCGAAAAG	484
hsa_circRNA_402767	77	59.5	89	85	108	121.5	6.54635	5.7315	6.72971	6.28475	6.72971	6.93278	P	P	P	P	P	P	ASCRP3000636		25242744	chr22	+	46739158	46742441	exonic	NM_018006	TRMU	AAGCCCGAAGGGCTTTTCAGAAATCGGTTTGAAGTTAGAAATGTGACTTTTTGAATGAGT	230
hsa_circRNA_102347	202.5	119	273.5	144	220	319	7.93398	6.79829	8.28947	7.05761	7.68392	8.29484	P	P	P	P	P	P	ASCRP3000637	hsa_circ_0000842	circBase	chr18	-	33606862	33613800	exonic	NM_018170	RPRD1A	AAGCCCTTGCAGAGAAAGAGCATAAATTGGAACCAAACCAAACAGGAAGCTTACTTTTCT	638
hsa_circRNA_001152	344	207	488	289	650	533.5	8.73063	7.62179	9.16817	8.06051	9.26446	9.04657	P	P	P	P	P	P	ASCRP3000638	hsa_circ_0001152	circBase	chr20	-	35539620	35540955	exonic	NM_015474	SAMHD1	AAGCCTATACTAAGCTGACAGGAAGTTGGAAATCTGTATGACATGTTCCACACTCGCAAC	208
hsa_circRNA_005135	54	139	41	105	71	60	6.12339	7.0266	5.70869	6.59069	6.18748	6.01417	M	P	P	P	P	P	ASCRP3000639	hsa_circ_0005135	circBase	chr19	-	50347572	50347855	exonic	ENST00000600742	PTOV1-AS1	AAGCCTGGATTCTTGACCCCCAGCAACGAGAAGCTGGATGCCACATTGCAACTGCAAGGT	283
hsa_circRNA_044097	589.5	4819	413.5	3150	908	655	9.53334	11.7417	8.90741	11.3281	9.75288	9.31507	P	P	P	P	P	M	ASCRP3000640	hsa_circ_0044097	circBase	chr17	-	42929776	42932372	exonic	NM_004247	EFTUD2	AAGCCTTTTCTCTGTCTGTCTTCCACCACTGGCAGGAACAAGATCACCATGATTGCTGAG	670
hsa_circRNA_105033	89	56	115.5	65.5	142	137	6.7572	5.65959	7.07911	5.82777	7.10816	7.08886	P	P	P	P	P	P	ASCRP3000641	hsa_circ_0002372	circBase	chrX	-	138897036	138908982	exonic	NM_173694	ATP11C	AAGCGAGTGAGAAAAGAAAGTGAAAAAATCAAGTGTGCTGGAGAAGAGAAACGAGTTGGC	399
hsa_circRNA_049851	767	3312.5	710.5	3381	1266.5	1244	9.98994	11.2675	9.69444	11.4095	10.2598	10.3255	P	P	P	P	P	P	ASCRP3000642	hsa_circ_0049851	circBase	chr19	+	15939756	15946230	exonic	TCONS_00026750	XLOC_012981	AAGCTAATATGCCTGATTGACATTCTTCTGGACAATGAGTCCCATCATCTCTCCACCATG	1413
hsa_circRNA_103700	399	812.5	278	669	413	396	8.9385	9.4609	8.32158	9.24547	8.58295	8.61074	P	P	P	P	P	P	ASCRP3000643	hsa_circ_0070421	circBase	chr4	+	89396991	89400658	exonic	NM_016323	HERC5	AAGCTCTCCTAGAAATGTTGAAGAAGCTGCACAGGATAACCACCTGCCTCAAAGATAATC	345
hsa_circRNA_103773	78	145	54.5	154	90	93	6.59069	7.10029	6.09378	7.13962	6.51383	6.55149	P	P	P	P	P	P	ASCRP3000644	hsa_circ_0003437	circBase	chr4	+	184114751	184130178	exonic	NM_024949	WWC2	AAGCTGAGATCTCCACTACAAGATTAAGGGTTAACGAAGCCCTTGTCATTTGCTGATTGT	391
hsa_circRNA_031607	81	95	192	106.5	151.5	151	6.64335	6.48191	7.79256	6.59567	7.17291	7.23488	P	P	P	P	P	P	ASCRP3000645	hsa_circ_0031607	circBase	chr14	-	35044961	35078948	exonic	NM_021249	SNX6	AAGCTGCTAAGCTTAAAGCAATAAATGTAGATCTTCAAAGTGATGCTGCTCTGCAGGTGG	867
hsa_circRNA_103515	116	166	128	147	116	108	7.13235	7.29506	7.20749	7.08886	6.82186	6.8069	P	P	P	P	P	P	ASCRP3000646	hsa_circ_0067991	circBase	chr3	+	171969049	172025291	exonic	NM_022763	FNDC3B	AAGCTGGCACATAGGAGCAAAAGTTCACTAACCCTGCAGTGGAAGAAATTATACCATTTT	692
hsa_circRNA_104396	283	780	237	633.5	388	353	8.43691	9.41549	8.09037	9.17369	8.50236	8.42682	P	P	P	P	P	P	ASCRP3000647	hsa_circ_0002690	circBase	chr7	+	73510951	73511519	exonic	NM_002314	LIMK1	AAGCTGTACTGGTGTTGTGACTGCAGTGCCTCCCTGTCGCACCAGTACTATGAGAAGGAT	249
hsa_circRNA_026129	73	326	106.5	320.5	263	125.5	6.44374	8.23943	6.96345	8.21374	7.93398	6.9996	P	P	P	P	P	P	ASCRP3000648	hsa_circ_0026129	circBase	chr12	-	49578582	49579773	sense overlapping	NM_006009	TUBA1A	AAGCTGTCCATTTCTGTGATGGGTTTTGAATAAAGTATTCCCTGTCTTAAGCCGACCAGT	1191
hsa_circRNA_104527	758	440	964.5	526	985	832	9.96477	8.66906	10.1422	8.90628	9.87825	9.72992	P	P	P	P	P	P	ASCRP3000649	hsa_circ_0083054	circBase	chr7	-	152007050	152009031	exonic	NM_170606	KMT2C	AAGCTGTTGTCTCAGGGAGCACAGAAAGAACGATCTCCTCAGCAGAATATAGTATCTTGT	259
hsa_circRNA_060078	73	53	73.5	58.5	66	77	6.46431	5.54065	6.46975	5.67379	6.11127	6.31376	P	P	P	P	P	P	ASCRP3000650	hsa_circ_0060078	circBase	chr20	+	34082350	34086545	exonic	NM_007186	CEP250	AAGCTTCATCAAGACCTGTGGAAGACTCAACAGACCCGGGTGGAGGACTTGAAGTCTCAG	744
hsa_circRNA_100800	112.5	203	131.5	167.5	157.5	150	7.09766	7.59219	7.24601	7.28276	7.24006	7.23488	P	P	P	P	P	P	ASCRP3000651	hsa_circ_0021773	circBase	chr11	+	43421437	43429127	exonic	NM_018259	TTC17	AAGCTTTGGCCATCAATAGCTCTGAGATCTCTCCAGCGAACACTGAATGAGTTAAAAGAG	1006
hsa_circRNA_036389	121.5	100.5	139	125	183	151	7.20911	6.49663	7.3027	6.82186	7.41685	7.22607	P	M	M	M	P	P	ASCRP3000652	hsa_circ_0036389	circBase	chr15	-	76508628	76588078	exonic	NM_000126	ETFA	AAGCTTTTCCACAGCTTTAAAACTATCAGAAGCCTCATTGCTACGATTTCAGAGTACCCT	1234
hsa_circRNA_405987	21	29	19	23	20.5	21	4.80124	4.75301	4.79692	4.44614	4.72601	4.68453	P	P	A	P	A	A	ASCRP3000653		25070500	chr2	+	170366276	170374885	sense overlapping	NM_006063	KLHL41	AAGCTTTTGACCTTACAACAAATAAGTTTCTCACAGAATGGATTCCCAGCGGGAACTTGC	8609
hsa_circRNA_100786	181	78	181	95	213	226.5	7.76409	6.14394	7.6944	6.44098	7.64059	7.80013	P	P	P	P	P	P	ASCRP3000654	hsa_circ_0005974	circBase	chr11	+	34093272	34098189	exonic	NM_005898	CAPRIN1	AAGGAAAAACCTGTATGTGGAACCACCTGGTAAGCTTGATGATTACCAGGAACGAATGAA	472
hsa_circRNA_007878	227	176	331	175	301	342	8.09916	7.35431	8.58248	7.35284	8.13232	8.37561	P	P	P	P	P	P	ASCRP3000655	hsa_circ_0007878	circBase	chr3	-	47956306	47960331	exonic	NM_002375	MAP4	AAGGAAACCATGCAACAGTCAACCTTCTGAGCTTTCTTCAGAGACCTCAGGTATGTCTCC	1470
hsa_circRNA_103854	46	90	48.5	87.5	52	50	5.83832	6.34811	5.97074	6.31073	5.79567	5.73602	P	P	P	P	P	P	ASCRP3000656	hsa_circ_0004418	circBase	chr5	-	64556426	64587297	exonic	NM_197941	ADAMTS6	AAGGAAACGGTATCGCTCCTGTAACACAGATTTCAGGCCGTGGTACTTGCCTTGATAATG	460
hsa_circRNA_003850	207	386	157	271	268	243	7.95496	8.47964	7.50388	7.9569	7.96702	7.89511	P	P	P	P	P	P	ASCRP3000657	hsa_circ_0003850	circBase	chr4	+	3088665	3117990	exonic	NM_002111	HTT	AAGGAAAGAAATGGAAGTCTCTCCTTCTGCAGAGCAGCTTGTCCAGAAAGAAAGAACTTT	805
hsa_circRNA_402621	86	83	119.5	93	110	122	6.71491	6.25358	7.13492	6.39315	6.78199	6.95185	P	P	P	P	P	P	ASCRP3000658		25242744	chr20	-	49558567	49571822	exonic	NM_003859	DPM1	AAGGAAATGGAGGTGTATATGGCTGGGATTTGAAAAGAAAAATAATCAGTGGAATCAACT	333
hsa_circRNA_103344	825.5	394	992	524	921	1146	10.1097	8.51523	10.1855	8.90628	9.78007	10.2155	P	P	P	P	P	P	ASCRP3000659	hsa_circ_0001290	circBase	chr3	-	47139444	47147610	exonic	NM_014159	SETD2	AAGGAACGATCTCGTAAGAAGGATTCAGAACACCTTTGTCCTAGAATATTGTGGAGAGGT	427
hsa_circRNA_001314	564	261	612	349.5	690	866	9.45062	7.93839	9.50442	8.32459	9.34681	9.79497	P	P	P	P	P	P	ASCRP3000660	hsa_circ_0001314	circBase	chr3	-	56661064	56662642	exonic	NM_015224	FAM208A	AAGGAACTAGGCAGGAATATCTTATCAAATTAGGCAATACAGAATGTCATCCTGAACAGT	392
hsa_circRNA_008289	507	391.5	379	449	450	560	9.28011	8.50137	8.78697	8.67024	8.69395	9.09552	P	P	P	P	P	P	ASCRP3000661	hsa_circ_0008289	circBase	chr6	+	155448623	155451551	exonic	NM_012454	TIAM2	AAGGAAGAAAAGGAAACTCCAGGCTCACTTCATGGACTCACTTTGCGTGCTTGTTAAATG	1311
hsa_circRNA_407025	50	96.5	47	78	51	58	5.94755	6.44098	5.88586	6.15242	5.81928	5.93286	P	P	P	P	P	P	ASCRP3000662		25070500	chr7	-	149930123	149934697	sense overlapping	TCONS_00014005	XLOC_006645	AAGGAAGAGTGCCAAAGAAGGAATAAATAAAGGTACTTGGAGTTCTTCCAGGGCGTTACC	4574
hsa_circRNA_406402	25	28	26.5	24.5	31	25	4.96416	4.67515	5.18514	4.67044	5.15508	4.74854	P	P	P	P	P	P	ASCRP3000663		25070500	chr3	-	183006907	183013265	exonic	NM_015078	MCF2L2	AAGGAAGATGATGAGACTAAATTTGAAGTCAAGGCCAAAGCCCAGAAAGTTTTGCAGAGG	279
hsa_circRNA_004092	53	35	39.5	50	56	55	6.05813	4.97949	5.72014	5.4934	5.88789	5.88586	P	P	P	P	P	P	ASCRP3000664	hsa_circ_0004092	circBase	chr6	-	74149931	74150168	exonic	NM_138441	MB21D1	AAGGAAGGAAATGGTTTCCAAGATACAGATGTCATCATGAAGAGGAAAAGAGGAGGGAGC	237
hsa_circRNA_007877	339.5	794	364.5	712.5	436	364.5	8.7081	9.43699	8.70623	9.33615	8.65749	8.49255	P	P	P	P	P	P	ASCRP3000665	hsa_circ_0007877	circBase	chr1	-	21573713	21585332	exonic	NM_001397	ECE1	AAGGAATACCTTGAGCAGATCTCCACTCTCATCAACACCACCGACAGATGCTCGGGGGCT	548
hsa_circRNA_401746	95.5	62	99.5	54	125.5	100	6.85131	5.76725	6.88628	5.57132	6.94015	6.68133	P	P	P	P	P	P	ASCRP3000666		25242744	chr17	+	25932459	25938655	exonic	NM_014238	KSR1	AAGGAATGAAGCGTGTCCTGACTTCTGTCAGCTTGGGGAAGGAAGTCAGTGCTGAGGAGC	879
hsa_circRNA_101507	40.5	47	52	47	55	51	5.65721	5.34157	6.02159	5.37961	5.86538	5.79567	P	P	P	P	P	P	ASCRP3000667	hsa_circ_0035052	circBase	chr15	+	44620882	44673174	exonic	NM_138423	CASC4	AAGGACAGAGTCAGTGATTTCCATAAATTGAAGCAAAAGCAACTTGCTGAGCTTCGTCAG	690
hsa_circRNA_010009	137.5	116	117	93	138	146	7.387	6.72971	7.10379	6.38454	7.04127	7.18865	P	P	P	P	P	P	ASCRP3000668	hsa_circ_0010009	circBase	chr1	+	12422775	12557685	exonic	NM_015378	VPS13D	AAGGACAGGAGCAGCTCTTCAAACTCACAGACAACATACAGGACGAATTGTATTGATGTC	2653
hsa_circRNA_003196	68	129.5	69.5	124	82	69	6.4017	6.92934	6.40028	6.82186	6.37588	6.12339	P	P	P	P	P	P	ASCRP3000669	hsa_circ_0003196	circBase	chr4	-	170458959	170477246	exonic	NM_012224	NEK1	AAGGACATATGGCTCCTTTTCTGGGCAGTGGAGGGACTATAGCTCCATCATCTTTTTCTT	399
hsa_circRNA_103286	77.5	205	92	207	103	96.5	6.58067	7.612	6.74212	7.57653	6.68133	6.63127	P	P	P	P	P	P	ASCRP3000670	hsa_circ_0003862	circBase	chr3	+	11354777	11356967	exonic	NM_006395	ATG7	AAGGACGAAGGATCTAAAGAAGTACCACTTCTACTATTGGTTTTGCTATCCTGCCCTCTG	267
hsa_circRNA_403718	119	496	89.5	506	149.5	141.5	7.17291	8.81714	6.73874	8.85813	7.17291	7.16036	P	P	P	P	P	P	ASCRP3000671		25242744	chr6	-	142221459	142231148	exonic	uc003qit.1	AK097143	AAGGACTGCTGGAATGCTGACTTGGTTTATGTATCTATCTCTTTCCCACACCATCTATGC	202
hsa_circRNA_023641	161	134	192	146	204	229	7.61445	6.98259	7.80121	7.0684	7.58156	7.81195	P	P	P	P	P	P	ASCRP3000672	hsa_circ_0023641	circBase	chr11	+	75718577	75728024	exonic	NM_003369	UVRAG	AAGGAGAGAGAAGAACTCTTCTTGAAGACTAATGCTCAGTTGACAATTCGTTGCAGGCAG	315
hsa_circRNA_101098	57.5	44	68	47.5	84	68	6.14394	5.27482	6.36425	5.42229	6.41585	6.15073	P	P	P	P	P	P	ASCRP3000673	hsa_circ_0027493	circBase	chr12	+	69218142	69218431	exonic	NM_002392	MDM2	AAGGAGAGCAATTAGTGAGACAGAATCATCGGACTCAGGTACATCTGTGAGTGAGAACAG	165
hsa_circRNA_105041	93	55	100	82.5	138	84.5	6.83666	5.57385	6.8766	6.24092	7.04992	6.43959	P	P	P	P	P	P	ASCRP3000674	hsa_circ_0092125	circBase	chrX	-	153762552	153762711	exonic	NM_000402	G6PD	AAGGAGATGGTGCAGAACCTCATGGTGCTGAGAGGCTGGAACCGCATCATCGTGGAGAAG	159
hsa_circRNA_104006	707	395	975.5	455.5	1088	1105	9.83474	8.51342	10.16	8.69569	10.0344	10.1615	P	P	P	P	P	P	ASCRP3000675	hsa_circ_0074945	circBase	chr5	+	169108747	169116337	exonic	NM_004946	DOCK2	AAGGAGATTGAGATGCTCAACAATCTGAAGGTGGTCTTCACGAATCCTTGAGCTTGATTT	373
hsa_circRNA_406353	79	133	97.5	115.5	102	91	6.56298	6.95863	6.85547	6.70572	6.67664	6.51383	P	P	P	P	P	P	ASCRP3000676		25070500	chr3	-	129684543	129690951	sense overlapping	ENST00000509201	RP11-93K22.6	AAGGAGCAACAGGATTACTGTCCACAAACAAACAAACAGCACCAAAACTCCCAACAATAA	6408
hsa_circRNA_019061	68	107	72	103	64	86	6.37877	6.60681	6.46295	6.54635	6.05723	6.47786	P	P	P	P	P	P	ASCRP3000677	hsa_circ_0019061	circBase	chr10	+	90661412	90682193	exonic	NM_020799	STAMBPL1	AAGGAGCCCAGGCTGTTCAGTATGAAGTGATTGAGAAGAAACAGTGAACATCCTCATTTC	1307
hsa_circRNA_043523	58	73	57	51.5	60	62	6.15579	6.01417	6.17089	5.54581	5.99544	5.99356	P	P	P	P	P	P	ASCRP3000678	hsa_circ_0043523	circBase	chr17	+	38416786	38418893	exonic	NM_133264	WIPF2	AAGGAGGAGTGCTGAAGCTTCGACCTGTGGGAGCCAAGGATGGTTCAGGCAAACACAGAG	250
hsa_circRNA_407028	61	34.5	40	30	40	43	6.24884	4.95644	5.67379	4.75746	5.39968	5.4528	P	P	P	P	P	M	ASCRP3000679		25070500	chr7	+	152561969	152563402	intergenic			AAGGAGTTACAGATGCTGGTGATTCTGACAGCATTAACCAATGGGAGTTGCAGATTGCTC	1433
hsa_circRNA_103407	467	220	306	247	308	286	9.15494	7.70222	8.46168	7.84161	8.17517	8.13895	P	P	P	P	P	P	ASCRP3000680	hsa_circ_0007761	circBase	chr3	+	63898263	63898901	exonic	NM_000333	ATXN7	AAGGAGTTTGGGAAAAACCGCGAAGTCATGGGGCTCTGTCGGGAAGGAGCGGAAAGAATG	405
hsa_circRNA_035152	28.5	122	32	90	44	38	5.18183	6.85858	5.36801	6.33327	5.5939	5.41526	P	P	P	P	P	P	ASCRP3000681	hsa_circ_0035152	circBase	chr15	-	48766451	48786451	exonic	NM_000138	FBN1	AAGGATACACAGGTGATGGCTTCACTTGTACAGATCCCATATGTGGTAAAGGGTACTCAA	1533
hsa_circRNA_100394	45	135	39	129	46	49	5.80215	6.98259	5.70869	6.90044	5.61858	5.73602	P	P	P	P	P	P	ASCRP3000682	hsa_circ_0015272	circBase	chr1	+	173702851	173703425	exonic	NM_014458	KLHL20	AAGGATAGCAGACAAGTTCACCCAACATAACTTTCAAGAGGTGTACCAACATTCGACCAG	574
hsa_circRNA_404494	25	29	24	35	20	30.5	4.92908	4.71689	4.92908	4.92908	4.56772	5.15171	P	P	M	P	A	P	ASCRP3000683		25070500	chr1	+	43435919	43439859	exonic	NR_033967	SLC2A1-AS1	AAGGATTGATGAGAAAAGCAGATGGTTAAGAGCTCTACAACTTCTGTGAGGCCTGTTCTG	361
hsa_circRNA_101275	2227.5	2923	841.5	2717	2191	1946	11.6225	11.108	9.94503	11.1361	11.0161	11.0068	P	P	P	P	P	P	ASCRP3000684	hsa_circ_0030428	circBase	chr13	-	75915260	75915723	exonic	NM_014832	TBC1D4	AAGGCCCTTCTGTCTCTACCCACCAAGAGCCAAGCTGGTGATACAGAGGCATCTCTCATC	203
hsa_circRNA_101329	130	283	97.5	245.5	138	150	7.29736	8.04055	6.83771	7.80498	7.07198	7.23488	P	P	P	P	P	P	ASCRP3000685	hsa_circ_0031408	circBase	chr14	-	25443870	25444056	exonic	NM_014178	STXBP6	AAGGCGAATATTTAACTTATATCTGCCTGTCAGATTCACTGCGTGCTGTCCTCACTTGTT	186
hsa_circRNA_003627	250.5	383.5	232.5	303	328	351	8.24657	8.47153	8.07796	8.13638	8.26389	8.42437	P	P	P	P	P	P	ASCRP3000686	hsa_circ_0003627	circBase	chr17	+	1778954	1787238	exonic	NM_002945	RPA1	AAGGCGACAAGGTTCTACTGTTTCTAAGGCTTATGGTGCTTCAAAGACATTTGGAAAAGC	920
hsa_circRNA_406052	25	33.5	26.5	39	40	35	4.86863	4.87684	5.18514	5.12094	5.49606	5.37961	M	P	P	P	P	P	ASCRP3000687		25070500	chr2	-	225393663	225422573	sense overlapping	NM_003590	CUL3	AAGGCTAATAGAAGAATTGCTGTGCAAAACTTTATGGAGAATTTCAAAGATGACCATGGA	28910
hsa_circRNA_047807	42	50	40.5	43	53	48	5.71786	5.4934	5.69018	5.20808	5.81928	5.68084	P	P	P	P	P	P	ASCRP3000688	hsa_circ_0047807	circBase	chr18	+	56402433	56409246	exonic	NM_006785	MALT1	AAGGCTCATGGTGTCAAGGAGCAGAAGCTTTTGAAATCCAGCATTCTGGATTGGCAAATG	278
hsa_circRNA_102447	172.5	220	160	208.5	191	196.5	7.72143	7.70222	7.53565	7.58094	7.4842	7.59779	P	P	P	P	P	P	ASCRP3000689	hsa_circ_0005360	circBase	chr19	+	11221327	11222315	exonic	NM_000527	LDLR	AAGGCTGTGGGGACCAACGAATGCTTGGACAACAACGGCGGCTGTTCCCACGTCTGCAAT	246
hsa_circRNA_100521	131	112	141	118	138	149	7.32761	6.71491	7.35431	6.75553	7.06032	7.21641	P	P	P	P	P	P	ASCRP3000690	hsa_circ_0017438	circBase	chr10	+	1118055	1126416	exonic	NM_014023	WDR37	AAGGCTTCCACCAGCAAGCTTATTGCAGGAGTGACCAGGACACTACCTCCTAGAAGTAAT	436
hsa_circRNA_405661	31	52.5	32	43.5	29	32	5.31009	5.52768	5.42229	5.27792	5.14493	5.23387	P	P	P	P	P	P	ASCRP3000691		25070500	chr18	-	14077332	14085075	sense overlapping	NR_033354	ZNF519	AAGGGAAGGAAGTATATTGGGAGTGGAAAAGCGAGATTGTCTTTGACCATTTGCTATGGA	7743
hsa_circRNA_102695	26	39	32	37	31	29	4.98709	5.12783	5.42229	5.12094	5.14493	5.10706	P	P	P	P	P	P	ASCRP3000692	hsa_circ_0054134	circBase	chr2	-	38570409	38570654	exonic	NM_022374	ATL2	AAGGGAAGTCATTTCTACTGGACTTCATGCTTAGATACATGTATAACAAGGTGAGAATTA	245
hsa_circRNA_104543	438.5	327	640	392	555	436	9.07114	8.24182	9.56519	8.48401	9.02458	8.74612	P	P	P	P	P	P	ASCRP3000693	hsa_circ_0083172	circBase	chr7	+	157151240	157160177	exonic	NM_005494	DNAJB6	AAGGGACCCATTTTCATTTGACTTCTTTGGACCCATTCCAACAATCTCGTAAAACATGGT	372
hsa_circRNA_040698	89	173	96	172	107	111	6.7572	7.33879	6.83139	7.32386	6.74212	6.83245	P	P	P	P	P	P	ASCRP3000694	hsa_circ_0040698	circBase	chr16	+	84767040	84779279	exonic	NM_005153	USP10	AAGGGCTTGTTCCGGTTTCAGAGGATCCTGTAGCCATAAAGATTGCAGTATATTTTTGGA	1171
hsa_circRNA_404964	275	314	326.5	326	484	514	8.37597	8.1913	8.56004	8.22945	8.81554	8.98598	P	P	P	P	P	P	ASCRP3000695		25070500	chr12	-	11273608	11276922	intronic	uc001qzf.2	PRB4	AAGGGGAATAAGACTGCATCTGTTCATATGAGGTAATGATGGAGTTCAAAGGCACAGAGC	3314
hsa_circRNA_103224	494	292	651.5	328	648	621	9.24893	8.08639	9.59706	8.24023	9.25317	9.25081	P	P	P	P	P	P	ASCRP3000696	hsa_circ_0063329	circBase	chr22	-	38894089	38894578	exonic	NM_006386	DDX17	AAGGGGAGATGGCCCAATCAATATGTAATGGATGTGTTGATGGATCAGCACTTTACAGAA	200
hsa_circRNA_001264	110	720	2803	347	368	184	7.05535	9.32391	11.9765	8.31688	8.43344	7.50818	P	P	P	P	P	P	ASCRP3000697	hsa_circ_0000086	circBase	chr1	-	76694158	76694273	antisense	NM_152996	ST6GALNAC3	AAGGGGGCTTCACATGGTTTTAAAATGTGCTGCTGTGGTTTGACCTAGAGTACAAAATAG	115
hsa_circRNA_405921	90	226	84	242	121	111	6.78527	7.7474	6.64695	7.80901	6.88017	6.83245	P	P	P	M	P	P	ASCRP3000698		25070500	chr2	+	85241058	85255179	exonic	ENST00000456682	KCMF1	AAGGGTAGATTTTGGCCAGAGGTCCCTGTTGCTGTGCATATATTATTAGCCGAGTATATG	286
hsa_circRNA_406298	40.5	60.5	36	62	43	46	5.65721	5.75283	5.53548	5.76725	5.5939	5.68084	P	P	P	P	P	P	ASCRP3000699		25070500	chr3	-	69037419	69038168	intronic	ENST00000295571	EOGT	AAGGTAATGGATACACTGCGGATTCTGAGAGTTCTTACGGATATGGTGACCTATTCTCCG	749
hsa_circRNA_102595	300	154	266	175	220.5	287	8.5244	7.18742	8.2582	7.32386	7.688	8.13895	P	P	P	P	P	P	ASCRP3000700	hsa_circ_0052095	circBase	chr19	+	52785363	52786666	exonic	NM_001010851	ZNF766	AAGGTATCAAAGATATCAACACAGGGACACTTGACATTCAGGGACGTGGCCATAGAATTC	256
hsa_circRNA_000155	76.5	99	99	97	110	103	6.58067	6.52823	6.85962	6.45201	6.76108	6.72914	P	P	P	P	P	P	ASCRP3000701	hsa_circ_0000155	circBase	chr1	+	168007608	168014465	exonic	NM_018442	DCAF6	AAGGTATCGAGCAGGACCTGGTGATAGATAACAATAATGAAAAGCTGAGCCCCAAACCAG	649
hsa_circRNA_002533	148	104	195	108.5	191	193.5	7.49224	6.59193	7.81676	6.62398	7.4842	7.5825	P	P	P	P	P	P	ASCRP3000702	hsa_circ_0002533	circBase	chr10	+	114286845	114298089	exonic	NM_145206	VTI1A	AAGGTCATCTCGGAGACTAGAGGCTGGATACCAAATAGCAGTGGAAACCGAAAAGGTCAC	163
hsa_circRNA_101533	801.5	303.5	989.5	447	990	985	10.056	8.1415	10.1831	8.66654	9.88558	9.97955	P	P	P	P	P	P	ASCRP3000703	hsa_circ_0003713	circBase	chr15	-	59204761	59205895	exonic	NM_024755	SLTM	AAGGTGAAGATGATACCTTTCTAACAGCCCAAGACTGTGAATTGGAGAATCAAGAGGCAC	246
hsa_circRNA_406193	256	259	269	259	479	408	8.2837	7.93053	8.27557	7.90116	8.79403	8.66314	P	P	P	P	P	P	ASCRP3000704		25070500	chr22	-	36872786	36872903	sense overlapping	NM_012473	TXN2	AAGGTGGATATTGATGACCACACAGACCTCGCCATTGAGTGGTGTGGACCCTGCAAGATC	117
hsa_circRNA_036783	775	2499	623	2210	1033	1022	10.005	10.901	9.52333	10.9231	9.94503	10.0228	P	P	P	P	P	P	ASCRP3000705	hsa_circ_0036783	circBase	chr15	+	90800369	90815443	exonic	uc002bpe.1	TTLL13	AAGTAAAATGTAGCAGTCCCCCTCCTCATTGATGGCTTCAAGTTTGATATGCGAGTCTAC	3160
hsa_circRNA_033075	37	70	30	79	43	42	5.53548	5.94365	5.34453	6.11127	5.5939	5.60135	P	P	P	P	P	P	ASCRP3000706	hsa_circ_0033075	circBase	chr14	-	95552564	95557000	exonic	NM_030621	DICER1	AAGTAAATCTCCAATAAAGTTATCGTCTGTTCACCCGGCTGAGAGAACTTACGACGGGAA	4436
hsa_circRNA_005202	250	211.5	333	268.5	487	454	8.23903	7.6433	8.59233	7.9569	8.81714	8.8142	P	P	P	P	P	P	ASCRP3000707	hsa_circ_0005202	circBase	chr9	-	88190229	88211364	exonic	NM_015239	AGTPBP1	AAGTAACTAGGTATGCAACCACTCATGTATTCGGTTCAGGAAGCATTAAATGCCAGACCA	1168
hsa_circRNA_008337	118	79	248	100	167	144	7.1679	6.16588	8.16431	6.51383	7.30802	7.16916	P	P	P	P	P	P	ASCRP3000708	hsa_circ_0008337	circBase	chr8	-	62546241	62596747	exonic	NM_004318	ASPH	AAGTAAGCATTTTTCCTGTGGAAGAACAGCAGGAAGTACCACCAGAGACAAAGCATGGAG	831
hsa_circRNA_001621	80	57	68	54	69.5	86	6.62398	5.68785	6.37588	5.57132	6.15073	6.49729	P	P	P	P	P	P	ASCRP3000709	hsa_circ_0001621	circBase	chr6	+	90556280	90566918	exonic	NM_012115	CASP8AP2	AAGTAATCTTCACCAAAGGTGGTGACTCTCAAAAGGAAATAGGATCATGGCAGCAGATGA	444
hsa_circRNA_104400	343.5	152	391	182.5	698	498	8.72581	7.15108	8.83936	7.41685	9.36606	8.9418	P	P	P	P	P	P	ASCRP3000710	hsa_circ_0006944	circBase	chr7	+	74119495	74131270	exonic	NM_001518	GTF2I	AAGTACCAGCAGAAGGTGGTCGTGTGATGGTAACAGATGCTGACAGGTCAATACTATCTC	234
hsa_circRNA_000115	64	60.5	126	75.5	122	110	6.30162	5.70178	7.19769	6.03632	6.89034	6.78527	P	P	P	P	P	P	ASCRP3000711	hsa_circ_0000115	circBase	chr1	-	115276352	115280693	exonic	NM_007158	CSDE1	AAGTACCCAGTAAAAACCAGATGATGTTGAATTTGAAGTATCATCGGACCGACGGACTGG	545
hsa_circRNA_100172	176	270.5	170.5	237	351	223	7.74067	7.98137	7.62484	7.76464	8.3738	7.78767	P	P	P	P	P	P	ASCRP3000712	hsa_circ_0011615	circBase	chr1	+	36354027	36360003	exonic	NM_012199	AGO1	AAGTACCGCGTGTGTAATGTTACCCGTCGCCCTGCTAGCCATCAGACCTGCGGGCGCTTA	847
hsa_circRNA_091025	80	96	70.5	91	72	80.5	6.60681	6.44926	6.42147	6.37588	6.20551	6.38598	P	P	P	P	P	P	ASCRP3000713	hsa_circ_0091025	circBase	chrX	+	70642966	70644088	exonic	NM_004606	TAF1	AAGTATAATGAAAGAAGACAAATTAGCTCGCTTAGAGAAAGCTATCAACCCCTTGCTGGA	301
hsa_circRNA_043781	246	365.5	367	289	353	213	8.22403	8.41207	8.72212	8.06051	8.3738	7.71829	P	P	P	P	P	P	ASCRP3000714	hsa_circ_0043781	circBase	chr17	-	40359575	40369482	exonic	NM_012448	STAT5B	AAGTATACTCCAAATACTACACACCAGTTCCCTGCGAGTCTGCTACTGTGATTACAGTGG	908
hsa_circRNA_000814	37	37	45	40.5	43	35	5.53548	5.05013	5.85295	5.15508	5.56625	5.32966	P	P	P	P	P	P	ASCRP3000715	hsa_circ_0000381	circBase	chr12	+	25214525	25222365	exonic	uc001rgg.2	LRMP	AAGTATGGAACAACAATTGAGTCACTTCAAAAGGAGTTCATTGAAGGGGAACACCATGGC	470
hsa_circRNA_406144	35	60	36	58	45	37	5.53548	5.75283	5.57132	5.65721	5.65721	5.4528	P	P	P	P	P	P	ASCRP3000716		25070500	chr21	-	35276238	35286804	exonic	NM_001697	ATP5O	AAGTATTGAAATTGGAGGCTAAGGTGCGATGCTTCAGTACCTCTGTGGTCAGACCATTTG	492
hsa_circRNA_000459	152	485	167	314.5	195	195	7.51936	8.79186	7.60213	8.19006	7.51477	7.58783	P	P	P	P	P	P	ASCRP3000717	hsa_circ_0000459	circBase	chr12	+	124091978	124101150	exonic	NM_020936	DDX55	AAGTCAACTGGGTTTTGCAGTATGACCCTCCCAGCAATGCAAGGTTGGAGCCATAATCAT	803
hsa_circRNA_402813	143.5	143	98	125.5	145.5	185	7.44196	7.07019	6.83139	6.82928	7.13834	7.53111	P	P	P	P	P	P	ASCRP3000719		25242744	chr3	-	31871531	31921322	exonic	NM_017784	OSBPL10	AAGTCAGAGAGGTACTTCGTACTGGATTTCGAGGCTGGCATCCTGCAGTATTTTGTGAAT	448
hsa_circRNA_100749	245	205	202	198	246	252	8.20521	7.60398	7.88548	7.51345	7.83635	7.94962	P	P	P	P	P	P	ASCRP3000720	hsa_circ_0020927	circBase	chr11	+	3988781	4045217	exonic	NM_003156	STIM1	AAGTCATCAGAAGAGTTTTGCCGAATTGACAAGCCCCTGTGTCACAGTGAGGATGAGAAA	246
hsa_circRNA_073584	30.5	28.5	29	32	32	32.5	5.31009	4.67515	5.34453	4.91719	5.21457	5.27482	P	P	P	P	P	P	ASCRP3000721	hsa_circ_0073584	circBase	chr5	+	112073555	112151290	exonic	NM_000038	APC	AAGTCATCTGGGAACCAAGGTATTGGTGCAGCCCGCCAGGGTGTCACTGGAGACAGAATG	1018
hsa_circRNA_040822	859	367	761.5	558	678	766	10.1674	8.4163	9.7972	8.98977	9.31922	9.57311	P	P	P	P	P	P	ASCRP3000722	hsa_circ_0040822	circBase	chr16	+	88061088	88069000	exonic	NM_017869	BANP	AAGTCCAGATCACGCAGGACAGCGAGGTCACCTTTTCTATAAATTTGGCATCACAGAATC	377
hsa_circRNA_405236	43.5	75	48	63	45	47	5.78916	6.06533	5.89599	5.77606	5.64525	5.68084	P	P	P	P	P	P	ASCRP3000723		25070500	chr14	+	56122759	56125332	exonic	NM_004986	KTN1	AAGTCCCAAATTGAGCAGCTTAAACAACAAAACTACCAACAGGTTGAAAGAAAAGGAAAA	160
hsa_circRNA_103162	261.5	230	135	220	387	318.5	8.31424	7.78031	7.29812	7.65856	8.506	8.27906	P	P	P	P	P	P	ASCRP3000724	hsa_circ_0062317	circBase	chr22	+	20754921	20755662	exonic	NM_003426	ZNF74	AAGTCCCCAGAGGGCCCTGTCCAGGAATCGGTGAGTTTCAAGGATGTGGCTGTGGACTTC	223
hsa_circRNA_103655	223	214.5	221.5	172.5	243	289.5	8.08396	7.66034	7.99698	7.31559	7.82261	8.15548	P	P	P	P	P	P	ASCRP3000725	hsa_circ_0007883	circBase	chr4	-	73956383	73958017	exonic	NM_032217	ANKRD17	AAGTCCCTCAGGGGTGGCACTGAATCAACAAGACAAGCAACTCAATTGATTAATGCTTTG	1634
hsa_circRNA_007054	205	127	257	156	385.5	286	7.94962	6.89843	8.20989	7.1426	8.50137	8.13382	P	P	P	P	P	P	ASCRP3000726	hsa_circ_0007054	circBase	chr1	+	25666964	25678184	exonic	NM_014313	TMEM50A	AAGTCCGAGGTGATAGTTACAGTGAAGGTTGTCTGGGTCAAACAGTGACCTGAAAAAAAT	287
hsa_circRNA_104546	103	72	112	100	117	90	6.95282	5.99544	7.01363	6.48191	6.85962	6.53213	P	P	P	P	P	P	ASCRP3000727	hsa_circ_0083176	circBase	chr7	+	157174939	157178305	exonic	NM_058246	DNAJB6	AAGTCCTTAACAATAAATGAAGACCCTTTTGAGGACTTCTTTGGGAATCGAAGGGGTCCC	345
hsa_circRNA_004471	54	54.5	57	57	67.5	58	6.04727	5.56117	6.15242	5.63076	6.15579	5.99356	P	P	P	P	P	P	ASCRP3000728	hsa_circ_0004471	circBase	chr2	-	101643844	101650220	exonic	NM_001102426	TBC1D8	AAGTCTCAATTCTTCCTGAAGACCTAGAGGAGCTCTACGACTTATTCAAGATGCGGTGAC	917
hsa_circRNA_101543	864	400	1306	738.5	1690	1433	10.1787	8.53481	10.6649	9.38606	10.6649	10.535	P	P	P	P	P	P	ASCRP3000729	hsa_circ_0000607	circBase	chr15	-	62299506	62306191	exonic	NM_017684	VPS13C	AAGTCTCAGAAGAAATACAGAAAGAAATTCAGACTGCAAATGAACACTGGACTCCATGCA	606
hsa_circRNA_406246	61	164.5	66	139.5	73	85	6.22493	7.27735	6.33922	7.00617	6.24092	6.48191	P	P	P	P	P	P	ASCRP3000730		25070500	chr3	-	27424643	27493989	exonic	NM_003615	SLC4A7	AAGTCTCTTGCAAATTCCAGTCAAGGCCCTAAAATATAGGGTCCTGATGAAGAAGCTGTT	3530
hsa_circRNA_103674	223	262	206	288	460	294	8.06814	7.94865	7.90868	8.05192	8.72553	8.17142	P	P	P	P	P	P	ASCRP3000731	hsa_circ_0070113	circBase	chr4	+	79186178	79188586	exonic	NM_025074	FRAS1	AAGTGACCTGCCAGACTGGAGAGTGTGCCAAAGTGGAGTGTGCCCGGGATGAGACTGTAG	378
hsa_circRNA_086441	97	305	97	261	135.5	137.5	6.85962	8.14597	6.81119	7.90492	7.03579	7.11468	P	P	P	P	P	P	ASCRP3000732	hsa_circ_0086441	circBase	chr9	-	19063005	19063578	exonic	NM_017645	HAUS6	AAGTGATCCATTTCAAAAAGAGCAAGATCATCTGGTAGAAGAGCCCTGCCTCTTTCTTGT	253
hsa_circRNA_062422	27	36	22	35	29	26	5.11054	5.00966	4.79692	4.91719	5.10356	4.92116	P	P	P	P	P	P	ASCRP3000733	hsa_circ_0062422	circBase	chr22	+	21996541	21998588	exonic	NM_022044	SDF2L1	AAGTGCCTTTGTGATTAAAGAATGTTGGTCTATGAAGCGGGCGCTGTCAGAACCGGATTG	874
hsa_circRNA_100612	138	117.5	253.5	94	215.5	221	7.39702	6.80583	8.19438	6.40738	7.64601	7.77976	P	P	P	P	P	P	ASCRP3000734	hsa_circ_0008523	circBase	chr10	+	70723046	70726959	exonic	NM_004728	DDX21	AAGTGGAAGAGATTTTAAGTGTGGCATACAAGAAAGGCCGAGGAGTGACCTTCCTATTTC	483
hsa_circRNA_405713	134.5	85	177	90.5	204.5	180	7.37111	6.29398	7.67394	6.37588	7.57338	7.48017	P	P	P	P	P	P	ASCRP3000735		25070500	chr19	+	2189730	2194576	exonic	NM_032482	DOT1L	AAGTGGATGAAATGGTATGGAAAAAAGCATGCAGAATACACACTTCGAGAGCATGCAGAG	451
hsa_circRNA_101708	103	129	101	123	171	205.5	6.95282	6.93524	6.8766	6.79612	7.33731	7.65588	P	P	P	P	P	P	ASCRP3000736	hsa_circ_0006979	circBase	chr16	-	11940357	11941663	exonic	NM_015659	RSL1D1	AAGTGGTTCTTGCAGGACCTTGCCTCATAGTATTCGATCAGATTCAGAAGATATCTGTTT	390
hsa_circRNA_092536	25.5	29	27	28.5	27	27	5.02081	4.75301	5.20808	4.80124	4.92512	4.92116	P	P	P	P	P	P	ASCRP3000737	hsa_circ_0001382	circBase	chr3	-	196753530	196753630	exonic	NM_005929	MFI2	AAGTGTACGATCAAGGCCCAGGAGGCTGACGCCATCACTCTGGATGGAGGAGCCATCTAT	100
hsa_circRNA_071511	55.5	54	102	80	94	107	6.08495	5.57385	6.90044	6.16588	6.54892	6.75664	P	P	P	P	P	P	ASCRP3000738	hsa_circ_0071511	circBase	chr4	+	184605127	184615876	exonic	NM_021942	TRAPPC11	AAGTGTCACAAGGTTTTGATCTTTCTGATCCTGAAAAAGAAAAGGTGGGAATTCTTGCCA	1421
hsa_circRNA_022358	133	438.5	97	381	166	142.5	7.32161	8.6664	6.81867	8.43657	7.30802	7.17624	P	P	P	P	P	P	ASCRP3000739	hsa_circ_0022358	circBase	chr11	-	61556601	61560085	exonic	NM_014206	TMEM258	AAGTGTCCCACCTGCTGCTCATAATAAATGCAGATGTATAGCACCTGCCGACGTGTTCTT	411
hsa_circRNA_002765	82	64	74	79.5	70	98	6.64335	5.82777	6.46295	6.15242	6.18748	6.64815	P	P	P	P	P	P	ASCRP3000740	hsa_circ_0002765	circBase	chr10	+	31644075	31676727	intronic	uc010qeg.1	ZEB1	AAGTGTGGAAGCAAAGGTCATCTAATCTTTAAAAGCTGTTTAAGGAAGACAGAGCAGGCA	32652
hsa_circRNA_005629	464	1711.5	438	1299.5	617	642	9.14892	10.4164	8.99896	10.1554	9.17234	9.29291	P	P	P	M	P	P	ASCRP3000741	hsa_circ_0005629	circBase	chr5	-	156919980	156921803	exonic	NM_033274	ADAM19	AAGTGTGGCTACAACCATGAGCCCGACCTGCCCCTGACCTCTGCTTCGAGAAGGTGAATG	314
hsa_circRNA_001682	424	238	649	240	615.5	970.5	9.03241	7.82712	9.59146	7.78767	9.18376	9.95354	P	P	P	P	P	P	ASCRP3000742	hsa_circ_0001682	circBase	chr7	-	23023562	23030758	exonic	NM_032581	FAM126A	AAGTTATCCAGGAGCCACAAAGTGAGGTTGAAGGTTTAGAACAGATGTGGAAAAATGTTT	181
hsa_circRNA_406345	71.5	73.5	68	70.5	78.5	74	6.48191	6.06533	6.3584	5.95338	6.31828	6.22975	P	P	P	P	P	P	ASCRP3000743		25070500	chr3	+	128060075	128077216	exonic	NM_021937	EEFSEC	AAGTTCAAGATCCACATCCCAGGTGGTGAAGAAGGTGAAGTCCATGCAGATGTTCCACAT	814
hsa_circRNA_103842	260.5	162	248.5	162	211	293.5	8.30172	7.25154	8.16431	7.22044	7.62667	8.16473	P	P	P	P	P	P	ASCRP3000744	hsa_circ_0072547	circBase	chr5	+	56542126	56546968	exonic	NM_022913	GPBP1	AAGTTCACTTGAGGCAGAACACAGAATATCCTCCGAATCCTAAATCTAGAGCTCCAAGGA	682
hsa_circRNA_100639	105	108	125	99	137	133	6.9996	6.63974	7.187	6.46567	7.04127	7.05942	P	P	P	P	P	P	ASCRP3000745	hsa_circ_0019005	circBase	chr10	-	88211723	88221044	exonic	NM_015045	WAPAL	AAGTTCATGCTGTCCAGGCTTTAGTGCAGACTGGGCATTTAGCTATGGAGACATTATTAT	744
hsa_circRNA_100828	132	116	129	129.5	153	130	7.29736	6.74212	7.21681	6.89439	7.203	7.04856	P	P	P	P	P	P	ASCRP3000746	hsa_circ_0022308	circBase	chr11	-	61096834	61097546	exonic	NM_001923	DDB1	AAGTTCCTATATGGTTGCCAAGCACCTACTATTTGCTTTGTCTACCAGGGGGAGAGCAAG	339
hsa_circRNA_102851	75	49	114	75	140	116	6.51383	5.46101	7.08444	6.09201	7.04992	6.85858	P	P	P	P	P	P	ASCRP3000747	hsa_circ_0008032	circBase	chr2	+	172782046	172809519	exonic	NM_003642	HAT1	AAGTTGATGAGAACTTTGACTGTGTAGAGGATTTGGTGCTATGGAGAAATTTTTGGTAGA	302
hsa_circRNA_100924	724	415.5	1317.5	611	1035	1137	9.88144	8.5817	10.6817	9.12661	9.94777	10.203	P	P	P	P	P	P	ASCRP3000748	hsa_circ_0000347	circBase	chr11	-	85722072	85742653	exonic	NM_007166	PICALM	AAGTTGCAGAGACTTAATTCAGTGCACAAATGAGATGAATGTGAACATCCCACAGTTGGC	635
hsa_circRNA_101167	287.5	213	167.5	174	272	226.5	8.4428	7.65379	7.59748	7.33359	7.99486	7.80444	P	P	P	P	P	P	ASCRP3000749	hsa_circ_0005916	circBase	chr12	+	117402501	117426674	exonic	NM_012174	FBXW8	AAGTTGCTTTTGGTGTACAGGGTCTGGGATGGGTGTACGAAGGAAGCAAGATATACATCA	562
hsa_circRNA_020496	30	36.5	23.5	35	35	33	5.33264	5.05737	5.02081	5.05737	5.27792	5.27482	P	P	P	P	P	P	ASCRP3000750	hsa_circ_0020496	circBase	chr10	-	131666045	131666176	exonic	NM_001005463	EBF3	AAGTTGTATTCGGAACTATGTTGGTGTGGAGCGAGCCACTCCGTGCATCAAGGCCATCAG	131
hsa_circRNA_005965	388.5	173	427	184	424	363.5	8.89395	7.32836	8.9507	7.42072	8.61504	8.47289	P	P	P	P	P	P	ASCRP3000751	hsa_circ_0005965	circBase	chr4	-	108603170	108615162	exonic	NM_005443	PAPSS1	AAGTTGTGGAACTTCTACAGGAACGGGCTTGTCTGGAGCGGGAAAGACTACTGTGAGCAT	494
hsa_circRNA_065722	49	51	40	53	53	48.5	5.91205	5.4934	5.70869	5.57132	5.86538	5.77715	P	P	P	P	P	P	ASCRP3000752	hsa_circ_0065722	circBase	chr3	+	49736187	49738142	exonic	NM_022064	RNF123	AAGTTTCTGCTTAGCAATGTCCTGCGTGGGCAGCGGGGGACATCGTGAGCTGCCTGATTG	707
hsa_circRNA_059180	50	104	46	116	64	59.5	5.94755	6.56679	5.91205	6.72403	6.03632	5.95919	P	P	P	P	P	P	ASCRP3000753	hsa_circ_0059180	circBase	chr20	-	1349620	1373816	exonic	NM_000801	FKBP1A	AAGTTTTATTATTGCAATAAAAGTGCTTTATGCCGGCTTTTCTCAGTTTCCGGGACGTCG	1633
hsa_circRNA_404937	23	30	25.5	27	26	31	5.02081	4.80554	5.18514	4.72601	4.9052	5.10706	P	P	P	P	P	P	ASCRP3000754		25070500	chr11	+	114388277	114411482	sense overlapping	ENST00000459372	snoU13	AAGTTTTGGTGGGAAGATGAAACTTGGAAGAAGGTGCCATTAAGAGGAGATACACAGAGA	23205
hsa_circRNA_100601	224	354	258	425	240	257.5	8.06814	8.3669	8.20989	8.58827	7.80927	7.99227	P	P	P	P	P	P	ASCRP3000755	hsa_circ_0007113	circBase	chr10	-	69785302	69804320	exonic	NM_015601	HERC4	AAGTTTTTGAACTTATGGGAAGCATTGTCACTGAGATTGCTTGTGGACGAGCAGGTTGTT	682
hsa_circRNA_027934	31	51	28.5	53	48	35	5.33264	5.43346	5.25606	5.54581	5.69715	5.34453	P	P	P	P	P	P	ASCRP3000756	hsa_circ_0027934	circBase	chr12	+	104325298	104341703	sense overlapping	NM_003299	HSP90B1	AATAAAAAAGATCCCAAATGGTCGGTCAGAGCTGACGATGAAGTTGATGTGGATGGTACA	16405
hsa_circRNA_041630	78	113	74	109	117	96	6.57185	6.7229	6.46295	6.62398	6.84609	6.62459	P	P	P	P	P	P	ASCRP3000757	hsa_circ_0041630	circBase	chr17	-	4848946	4849292	exonic	ENST00000225655	PFN1	AATAAAAAAGATTCTACTAACAACGCTAGTCCTGCTGATGGGCAAAGAAGGTGTCCACGG	346
hsa_circRNA_063313	318.5	240	441	228	379	418	8.63014	7.82712	9.00775	7.70539	8.47644	8.68958	P	P	P	P	P	P	ASCRP3000758	hsa_circ_0063313	circBase	chr22	-	38879442	38891942	exonic	NM_006386	DDX17	AATAAAAACACTGTTGACAATAATGTCTAGTTCTGGCTCCTACCAGAGAGCTTGCCCAGC	3949
hsa_circRNA_043602	312	91.5	273	102	342.5	291	8.58655	6.39315	8.29331	6.51383	8.32552	8.15422	P	P	P	P	P	P	ASCRP3000759	hsa_circ_0043602	circBase	chr17	-	39679868	39925459	exonic	uc010wfs.2	JUP	AATAAAAATTTATGGTCCAAGGGAGTGGTGGTGACCAAGGCGGCCATGATTGTGAACCAG	1350
hsa_circRNA_023143	170	534.5	169	453	210	166	7.68975	8.90741	7.61322	8.68346	7.61568	7.36529	P	P	P	P	P	P	ASCRP3000760	hsa_circ_0023143	circBase	chr11	+	67803928	67804114	exonic	NM_002496	NDUFS8	AATAAAACCACTCCGACCCCACGGGGCCCCAACTTTGAGTTCTCCACGGAGACCCATGAG	186
hsa_circRNA_060540	33.5	48	28	40	41	30	5.31009	5.4082	5.3025	5.10706	5.53029	5.19829	P	P	P	P	P	P	ASCRP3000761	hsa_circ_0060540	circBase	chr20	-	43953928	43959204	exonic	NM_002999	SDC4	AATAAAACCTGGTACTTTCTAAGTGCCTCTAGATAACCATATCCCTGAGAGGGCAGGGTC	2326
hsa_circRNA_069235	29	77	26	70.5	35	32	5.20808	6.1008	5.10356	5.99733	5.33264	5.23387	P	P	P	P	P	P	ASCRP3000762	hsa_circ_0069235	circBase	chr4	-	15937192	15940094	exonic	NM_005130	FGFBP1	AATAAAACTCTGGGTGTTTTTCAGAAATACATTCAACACTTTCCCTGCAGGAACCGGCTC	1304
hsa_circRNA_039830	129	290	99	240	167	151.5	7.29736	8.08085	6.84609	7.78767	7.30802	7.23488	P	P	P	P	P	P	ASCRP3000763	hsa_circ_0039830	circBase	chr16	-	67471916	67477081	exonic	NM_004691	ATP6V0D1	AATAAAACTGCCCTCTCTAAGGCCAACTGTCCGGCTTTTTTCCAGGACTGCATTTCAGAG	1089
hsa_circRNA_072766	25	28	21	29	23	25	5.05737	4.75301	4.86863	4.75746	4.86863	4.92116	P	P	P	P	P	P	ASCRP3000764	hsa_circ_0072766	circBase	chr5	+	68485374	68506184	exonic	NM_022909	CENPH	AATAAAAGGAATTAATGTTATTTCCCGGCGTCCATTTAGTGGCGGGAAAAGCGACCTTTT	1389
hsa_circRNA_406651	76	66	40	77	59	65.5	6.55277	5.91205	5.73602	6.11127	5.93581	6.10866	P	P	P	P	P	P	ASCRP3000765		25070500	chr5	+	115781859	115785513	sense overlapping	NR_109879	SEMA6A-AS1	AATAAAAGGCAGTCAAGGCAATTCACCATAAGGAAAGAGTGTACAAGACGGTTGGAACGC	3654
hsa_circRNA_085971	51	45	45	55	59	54	5.97648	5.24976	5.85295	5.57132	5.98409	5.86538	P	P	P	P	P	P	ASCRP3000766	hsa_circ_0085971	circBase	chr8	+	145161245	145162515	exonic	NM_032272	MAF1	AATAAAAGTTTCTGTGACTTAGGTGGTGAATGCAGTCAACTGCAGTCTGTTCTCAGCTGT	896
hsa_circRNA_070660	149	126	197	153.5	239	259	7.49224	6.88221	7.83662	7.13364	7.80927	7.98303	P	P	P	P	P	P	ASCRP3000767	hsa_circ_0070660	circBase	chr4	+	110580166	110585550	exonic	NM_017918	CCDC109B	AATAAAATAGCATATGATGTGCAGTGTCCAAAGAGAGGTTTTGCGTGTGAAGCTGTGTGG	352
hsa_circRNA_043366	55	97.5	54	99	72	61	6.0725	6.50128	6.13199	6.48191	6.22171	6.03815	P	P	P	P	P	P	ASCRP3000768	hsa_circ_0043366	circBase	chr17	+	36909402	36920478	exonic	uc002hqr.3	PSMB3	AATAAAATAGCCTGTCTTTCATCTATTATGTCCTATAACGGAGGGGCCGTCATGGCCATG	673
hsa_circRNA_405529	30	60	29	52	38	43	5.24976	5.76725	5.3025	5.46101	5.33264	5.56371	P	P	P	P	P	P	ASCRP3000769		25070500	chr17	-	3721934	3724538	intronic	ENST00000158149	C17orf85	AATAAAATGTCAGGGATGGGAACCCCACCTTTTAAAAAGGTCACCGATTTGCCTGCTCAG	2604
hsa_circRNA_023617	304	607	247	430	334	310	8.5244	9.08006	8.1449	8.60951	8.28678	8.24162	P	P	P	P	P	P	ASCRP3000770	hsa_circ_0023617	circBase	chr11	+	75116657	75116733	intronic	ENST00000527446	RPS3	AATAAAATTTTGTACAAAGACAGGTCTCCTTGGCAGCTGTATTCTGGAGTCTGGATGTTG	76
hsa_circRNA_028921	129	111	173	158.5	302	204	7.27191	6.68367	7.63274	7.19769	8.1449	7.652	P	P	P	P	P	P	ASCRP3000771	hsa_circ_0028921	circBase	chr12	+	121132626	121139667	exonic	NM_014730	MLEC	AATAAACAATTTGCAGTGACACTCTGGTATTTGATGTACGATTGAATGGCCACGTCGTGG	5784
hsa_circRNA_076700	66	259.5	48	210	66	73.5	6.33551	7.93053	5.98219	7.59841	6.1008	6.24726	P	P	P	P	P	P	ASCRP3000772	hsa_circ_0076700	circBase	chr6	-	47199267	47254331	exonic	uc003oyv.3	TNFRSF21	AATAAACATTAGGTGTTTGTTACTTGGATTCCTTAGCACCACCACAGCTCAGCCAGAACA	3105
hsa_circRNA_090100	25	35.5	33	32	38.5	30	4.92908	5.00966	5.38249	4.86863	5.37961	5.05737	P	P	P	P	P	P	ASCRP3000773	hsa_circ_0090100	circBase	chrX	+	23803802	23804327	exonic	uc004dau.3	SAT1	AATAAACTACTCTTTGATTTAAGTTGCAATGAGGTGTCGCTGCAGCAGCATGCACTTCTT	525
hsa_circRNA_054937	63	75	58.5	69	61	78	6.27392	6.0814	6.20388	5.9669	6.01231	6.34515	P	P	P	P	P	P	ASCRP3000774	hsa_circ_0054937	circBase	chr2	+	63816284	63834330	exonic	NM_001199111	MDH1	AATAAATATATATTCAAATGAACCTTCGCGCCCTTTGGCAAGCTCGGACTCATCTTCTGG	1445
hsa_circRNA_058712	120.5	74	147	93.5	151	133.5	7.19523	6.0814	7.42107	6.41585	7.18783	7.06885	P	P	P	P	P	P	ASCRP3000775	hsa_circ_0058712	circBase	chr2	+	233428956	233433920	exonic	uc002vta.3	EIF4E2	AATAAATGGTGCTAAACTAGTGGAGCAGTTCTGGAGGTTTTATAGCCACATGGTACGTCC	661
hsa_circRNA_025308	18	35	18	34	21	20	4.47886	4.98709	4.71689	4.97949	4.53179	4.58034	A	P	A	P	P	A	ASCRP3000776	hsa_circ_0025308	circBase	chr12	-	7074514	7079916	exonic	NM_001144831	PHB2	AATAAATTTTTATTACTTAACCTGAATCCGTATGCGCGATTCCTGTGCGCGAAGTTCGGG	1443
hsa_circRNA_402255	42.5	111.5	31	124.5	47	46	5.73602	6.69416	5.42229	6.844	5.69715	5.65482	P	P	P	P	P	P	ASCRP3000777		25242744	chr2	+	55040368	55056614	exonic	NM_001039753	EML6	AATAACCAAAATTGATCTCAGGGAGACAGAACAAGGATACAAAGCCTTGCCTTACACCCA	650
hsa_circRNA_104584	203	271.5	232	260.5	244	229	7.93717	7.9899	8.07127	7.89738	7.8295	7.81809	P	P	P	P	P	P	ASCRP3000778	hsa_circ_0083861	circBase	chr8	-	30557597	30560757	exonic	NM_000637	GSR	AATAACCAGCGATGGATTTTTTCAGCTGGAAGAATTGCCCGGTCCCATATAGAAATCATC	203
hsa_circRNA_103610	44	84	42.5	85	50	49	5.80215	6.24092	5.79567	6.26925	5.74501	5.69251	P	P	P	P	P	P	ASCRP3000779	hsa_circ_0002785	circBase	chr4	-	22403053	22404422	exonic	NM_145290	GPR125	AATAACCCAGACTAGGAATGCCAGCATCTGCCAAGCAGATTTGACGGGATCTGAACTATA	249
hsa_circRNA_069236	32	50	26	43	32	34	5.37671	5.46918	5.10356	5.25606	5.14493	5.30858	P	P	P	P	P	P	ASCRP3000780	hsa_circ_0069236	circBase	chr4	-	16017788	16025038	exonic	NM_006017	PROM1	AATAACGTTCTTAGGACAGATTTGGATGGCCTGGTCCAACAGGTATCAATTCAGTGCTAG	383
hsa_circRNA_033064	80	131	64	138.5	76	83	6.60681	6.95863	6.31527	7.00617	6.27547	6.41303	P	P	P	P	P	P	ASCRP3000781	hsa_circ_0033064	circBase	chr14	+	94582126	94583033	exonic	uc021sba.1	IFI27	AATAAGAAATAAAGATGAATTGTTGCAACTCTTCTTGTGGCTGTGCCCATGGTGCTCAGT	408
hsa_circRNA_405370	30	99.5	30	102	36	35	5.20808	6.52823	5.38249	6.51383	5.27792	5.27482	P	P	P	P	P	P	ASCRP3000782		25070500	chr15	+	65160809	65160998	intronic	ENST00000437723	AC069368.3	AATAAGAATAGTACAAAGGCCATGCCACCTTGTGCAGCATTCTGTTCTTGCTAAACTCAG	189
hsa_circRNA_100324	84.5	129.5	89.5	155.5	124	129.5	6.70572	6.92934	6.70572	7.1679	6.91347	7.01083	P	P	P	P	P	P	ASCRP3000783	hsa_circ_0013966	circBase	chr1	+	147438785	147460753	exonic	NM_016334	GPR89B	AATAATCATCGTCACATCCATCAGAGGATTGCTGATCACTCTTACCAAGGATGGCAATGG	478
hsa_circRNA_000570	324	217	207.5	156	231	268.5	8.64253	7.68099	7.90568	7.13364	7.76464	8.04557	P	P	P	P	P	P	ASCRP3000784	hsa_circ_0000570	circBase	chr14	+	103352525	103363738	exonic	NM_003300	TRAF3	AATAATGAATCCAAAATCCTTCATTTACAGAAACACGAAGACACCGACTGTCCCTGCGTG	390
hsa_circRNA_045579	36	73	33	55	45	42	5.51722	6.03081	5.46101	5.60135	5.61858	5.51984	P	P	P	P	P	P	ASCRP3000785	hsa_circ_0045579	circBase	chr17	+	73008779	73017356	exonic	uc002jmm.3	ICT1	AATAATGCACCTCATGTATTAGTCACAATAAAAATCAGAACTCAGCATGGCGGCCACCAG	879
hsa_circRNA_039254	139	98	210	128	240	212	7.40909	6.51383	7.92806	6.88017	7.80927	7.70424	P	P	P	P	P	P	ASCRP3000786	hsa_circ_0039254	circBase	chr16	+	47497792	47581459	exonic	NM_001031835	PHKB	AATAATGGCAGCACAGAGCTACATTCGAGTTTTAAAATTGCTATAGCTTAGCCTGCGACG	746
hsa_circRNA_103053	123	145.5	111	140	139	157	7.22607	7.08709	7.02475	7.00617	7.0684	7.2897	P	P	P	P	P	P	ASCRP3000787	hsa_circ_0007094	circBase	chr20	-	35288739	35299800	exonic	NM_022477	NDRG3	AATACAACTTTGCTAAAGCTCTCTGGCCTGACAACCAATGTTGTGGACATTATTTTGGCT	327
hsa_circRNA_010991	19	31	19	30	24	22	4.47886	4.83111	4.71689	4.83953	4.80984	4.5473	A	P	A	P	P	P	ASCRP3000788	hsa_circ_0010991	circBase	chr1	+	26737876	26756219	exonic	NM_024674	LIN28A	AATACAATGAATAAATAAAGACTTATTGGTACGCAAACTGTCAGTGGCTGCGCCAAGGCG	3869
hsa_circRNA_404988	204	132	112	133.5	185.5	205	7.94962	6.95863	7.03625	6.94698	7.43434	7.65915	P	P	P	P	P	P	ASCRP3000789		25070500	chr12	-	29884739	29911710	sense overlapping	NM_175861	TMTC1	AATACAGAACCATATGGGAATTCATATTCTGGCTTGGAAGAATTAGGTGGCTGGGATCGT	26971
hsa_circRNA_103030	152	113	156.5	155	212.5	192	7.51936	6.7229	7.51805	7.15108	7.63697	7.56325	P	P	P	P	P	P	ASCRP3000790	hsa_circ_0005868	circBase	chr20	+	33057852	33069011	exonic	NM_031483	ITCH	AATACATCAGAGACAATGGACCTCAGATAGCCTATGTTCGGGACTTCAAAGCAAAGGTTC	669
hsa_circRNA_025984	359.5	542.5	643	467	521	630	8.78779	8.92409	9.57713	8.73063	8.93997	9.27216	P	P	P	P	P	P	ASCRP3000791	hsa_circ_0025984	circBase	chr12	-	46751970	46754992	exonic	NM_018976	SLC38A2	AATACATGCTTAATCCTGAGCTTTGTTCTTCCTGTTAAGTGGTGTACTGGTGATGACCGG	3022
hsa_circRNA_037615	65	108	76	93	73	71	6.31376	6.62276	6.49796	6.39315	6.22171	6.18418	P	P	P	P	P	P	ASCRP3000792	hsa_circ_0037615	circBase	chr16	+	3706102	3708096	exonic	NM_005223	DNASE1	AATACCTTTAAATTTAGGTAAATAAAGCTCAAGGAGGTGGGGCTGTCAGGATGCACCAGA	755
hsa_circRNA_042882	95.5	99.5	84	74	87	89	6.83666	6.51383	6.61665	6.03081	6.45475	6.51383	P	P	P	P	P	P	ASCRP3000793	hsa_circ_0042882	circBase	chr17	+	29483000	29533389	exonic	NM_000267	NF1	AATACGAATGGCACCGCTTCCAATAAAAACAGGACAGCAGAACACACATACCAAAGTCAG	1332
hsa_circRNA_400828	97.5	54	96.5	70.5	117.5	123	6.88017	5.57385	6.81867	5.97648	6.85235	6.96442	P	P	P	P	P	P	ASCRP3000794		25242744	chr11	-	108057208	108061227	exonic	NM_002519	NPAT	AATACGGAATTTCCAAGATCCAAACGCTTTTGCAGTAGAAAAAGAGCATGCAAAGTTCCC	436
hsa_circRNA_103841	28	45	23	40	28	32.5	5.20808	5.34157	5.05013	5.18844	4.97949	5.12783	P	P	P	P	P	P	ASCRP3000795	hsa_circ_0072492	circBase	chr5	-	54763696	54771278	exonic	NM_003711	PPAP2A	AATACTACATATGTCGAGGGAATGCAGAAAGAGTTAAGGAAGGCAGCTGGATTGCCTTTT	433
hsa_circRNA_405636	25	39	23	29	25	25	4.98709	5.06816	5.05013	4.68453	4.92512	4.82688	P	P	P	P	P	P	ASCRP3000796		25070500	chr17	+	78055344	78055857	exonic	NM_017950	CCDC40	AATACTTCAACCAGCTCATCCTGAGGCTGCAGAAGGAGAAGACCAACATGAGGATGCCAG	427
hsa_circRNA_102898	601	878	413.5	768	764	688	9.56162	9.55532	8.91191	9.43742	9.50061	9.41549	P	P	P	P	P	P	ASCRP3000797	hsa_circ_0005307	circBase	chr2	+	204154487	204157049	exonic	NM_177538	CYP20A1	AATACTTGGCCATCTCCACACAAATATTGTCAGCATGTGCTTTGTGAAACTGTTCGAACT	177
hsa_circRNA_100599	114	111	158.5	131.5	131.5	138	7.11944	6.68367	7.52916	6.89439	6.98449	7.13064	P	P	P	P	P	P	ASCRP3000798	hsa_circ_0018403	circBase	chr10	-	52220432	52350007	exonic	NM_147156	SGMS1	AATACTTTTAAAGGAACCTGTTGATAAATGCAAAACAGTGGCTGTTGCAGCGTGACGACA	371
hsa_circRNA_405210	186.5	109	266	122.5	205.5	315	7.82447	6.63974	8.24697	6.81493	7.5872	8.26193	P	P	P	P	P	P	ASCRP3000799		25070500	chr14	+	39648294	39648666	exonic	NM_002687	PNN	AATAGAAGAGTCACAGAGAAAAATGAACGCAAAAGCGGCGCCAGGAAATTGAACAAAAAC	295
hsa_circRNA_001035	987	421	1073.5	502	1165	966	10.3518	8.60411	10.3313	8.84982	10.131	9.94832	P	M	P	P	P	P	ASCRP3000800	hsa_circ_0001035	circBase	chr2	-	85554139	85554349	sense overlapping	NM_006464	TGOLN2	AATAGACGGGCCCAGCAAGTCGGGTTCGGAGGCGCAGACCACAAAAGATGTCCCTAATAA	210
hsa_circRNA_400455	1052	2587	875	1912.5	1382.5	1342	10.4461	10.9445	10.005	10.741	10.3898	10.445	P	P	P	P	P	P	ASCRP3000801		25242744	chr1	-	235409734	235424067	exonic	NM_016374	ARID4B	AATAGAGGAAGAAGATCTAATCATATGCCCTTGATGAGCCTCCCTATTTGACAGTGGGCA	440
hsa_circRNA_008608	33	47	30	44	46	38	5.41667	5.43346	5.34453	5.34748	5.5939	5.43346	P	P	P	P	M	P	ASCRP3000802	hsa_circ_0008608	circBase	chr8	-	95897294	95897786	exonic	NM_057749	CCNE2	AATAGCTCAGGAAATCTATGCTCCTAAACTCCAAGAGTTTGCTTACGTCACTGATGGTGC	231
hsa_circRNA_002045	56	106	47	99	59	55	6.11127	6.59193	5.93385	6.48191	5.99544	5.93286	P	P	P	P	P	P	ASCRP3000804	hsa_circ_0000399	circBase	chr12	-	49053687	49054402	intronic	ENST00000546701	KANSL2	AATAGTATATATATTTGTCAGGATACGAATCAGGTTCTCTTCAAGTGCTGCCAGGGATCT	715
hsa_circRNA_405732	108.5	362	123.5	264	155	152	7.03579	8.40357	7.19195	7.92213	7.21317	7.24601	P	P	P	P	P	P	ASCRP3000805		25070500	chr19	-	11521928	11527733	exonic	uc002mrm.2	RGL3	AATAGTTGTTTCTTCAAATTGAAATCCAAAGATCTACTCAAGGCTCCCAGCCCCATTGCC	677
hsa_circRNA_036272	485	2873	351.5	1254.5	582	559	9.21626	11.0841	8.66076	10.1105	9.113	9.09838	P	P	P	P	P	P	ASCRP3000806	hsa_circ_0036272	circBase	chr15	-	74738317	74742410	exonic	NM_032907	UBL7	AATATACCTGATGGTCAACTCTCGTTGGTGCCTGCTCACCCAGCCCTCGTCAATGCCATT	726
hsa_circRNA_024529	91	80.5	115.5	60	131	103	6.77048	6.15411	7.0684	5.68552	6.99018	6.71719	P	P	P	P	P	P	ASCRP3000807	hsa_circ_0024529	circBase	chr11	+	118943907	118944661	exonic	NM_021729	VPS11	AATATATCCGGTCAGAGTTTACCAGCAGGGATTCACAGAGCTCCGACAAGCAGATTCTAA	354
hsa_circRNA_100940	43	105	36	104	44	46	5.68785	6.58067	5.58891	6.55916	5.61858	5.68084	P	P	P	P	P	P	ASCRP3000808	hsa_circ_0006286	circBase	chr11	+	102076623	102080295	exonic	NM_001130145	YAP1	AATATCAATCCCAGCACAGCAAATTCTCCAAAATGTCAGCCATGAACCAGAGAATCAGTC	230
hsa_circRNA_024596	196.5	255	152.5	249.5	217	223.5	7.89005	7.92312	7.4646	7.84422	7.66509	7.79121	P	P	P	P	P	P	ASCRP3000809	hsa_circ_0024596	circBase	chr11	-	119545868	119549475	exonic	NM_002855	PVRL1	AATATCACAGGCGTCCACTCCCAGGTGGTCCAGGTGAACGACTCCATGTATGGCTTCATC	924
hsa_circRNA_103887	214	154	166	191	282	181.5	8.01824	7.1679	7.58595	7.47139	8.03895	7.51805	P	P	P	P	P	P	ASCRP3000810	hsa_circ_0002490	circBase	chr5	+	72370568	72373320	exonic	NM_138782	FCHO2	AATATCAGCAGACTAGAGCAGATTCTTCCAAATGCACAGCTTGTGTTCAGGTGTGTCACG	268
hsa_circRNA_101699	104	80	128	73	117	139	6.9673	6.19571	7.21681	6.04363	6.8335	7.11944	P	P	P	P	P	P	ASCRP3000811	hsa_circ_0004344	circBase	chr16	-	9023225	9024254	exonic	NM_001286458	USP7	AATATCTGAGGAAGCGGGAGATACAGATGACCCACCAAGAATTACTCAGAACCCTGTGAT	280
hsa_circRNA_001810	277.5	152	235.5	228	342.5	315	8.38697	7.15994	8.09455	7.70539	8.33877	8.26193	M	P	P	P	P	P	ASCRP3000812	hsa_circ_0001810	circBase	chr8	-	71071739	71075089	exonic	NM_006540	NCOA2	AATATCTTTACATATGCTTCACAGGCAAGATCACGTCTCTGGATACCAGCACCATGAGAG	292
hsa_circRNA_400413	54	78	46	78	55	48	6.00858	6.0814	5.85295	6.11127	5.91205	5.69251	M	P	P	P	P	P	ASCRP3000813		25242744	chr1	-	224481968	224491559	exonic	NM_002533	NVL	AATATGCCTAGGTATCCCAGATGAAGCATCCAGGGAAAGGAGGTCTGCAAGATGCTCATA	500
hsa_circRNA_406204	41	40	47	34	48.5	39.5	5.67379	5.1088	5.88586	4.94477	5.67379	5.53548	P	P	P	P	P	P	ASCRP3000814		25070500	chr22	+	44394016	44395553	intronic	ENST00000465768	SAMM50	AATATGCTCAAGGAGGAGTTTCACGCTTATGCCTTTGAGAAAACCAGAAACCCATGTTTC	1537
hsa_circRNA_039183	28	44	27	36	27	29	5.11054	5.30554	5.20808	5.02081	5.02081	5.15171	P	P	P	P	P	P	ASCRP3000815	hsa_circ_0039183	circBase	chr16	+	31885078	31928627	sense overlapping	NM_003414	ZNF267	AATATGCTCTTTGTGTTTGAATAAAGTAGTAATGCATGTAAACAGGAGAGCAGGGGCGGC	43549
hsa_circRNA_403912	35	65	33	76.5	44	51	5.41667	5.86332	5.51984	6.1008	5.5939	5.81715	P	P	P	P	P	P	ASCRP3000816		25242744	chr7	-	121769414	121773795	exonic	NM_005763	AASS	AATATGGGCTTGTTGGATGAGATTCTAAAACAGTCACCAGGTGTCAAGATGCTGCAAGTA	402
hsa_circRNA_039466	165	571	149.5	571	228	217.5	7.6424	8.98752	7.44679	9.02319	7.71972	7.75854	P	P	P	P	P	P	ASCRP3000817	hsa_circ_0039466	circBase	chr16	+	56660791	56661024	exonic	NM_175617	MT1E	AATATGTGACTGACAATAAAAACAATTTTGACTTTAAGCTGCTGTTCCTGCTGCCCCGTG	233
hsa_circRNA_018100	63	72	77	76.5	74	74	6.31376	6.00671	6.55085	6.12512	6.22171	6.23773	P	P	P	P	P	P	ASCRP3000818	hsa_circ_0018100	circBase	chr10	-	32141444	32150586	exonic	NM_018287	ARHGAP12	AATATTACTACAGTGCAGACGGATCTCGGTCAGAATGGGAATTGCCAAAGGCAACCACAC	486
hsa_circRNA_101869	395	885	316.5	577	516	482.5	8.92446	9.56726	8.50319	9.04156	8.92322	8.90076	P	P	P	P	P	P	ASCRP3000819	hsa_circ_0005016	circBase	chr16	+	71954641	71957283	exonic	NM_014761	IST1	AATATTCATCCACCTCAGATACCAGCAACTCCCCCATCGTATGAATCTGTTGCTGATCAG	495
hsa_circRNA_018224	632	385	1210.5	540	1224	843	9.62549	8.47964	10.513	8.94473	10.2023	9.74883	P	P	P	P	P	P	ASCRP3000820	hsa_circ_0018224	circBase	chr10	+	38724057	38734535	exonic	NR_024497	LINC00999	AATATTTGGAATTTTCGTATACGTGGATTCCAGAGGGGTGACAGCAAAACAAACAGGACC	705
hsa_circRNA_082178	603.5	396	1188	513	1172	887	9.56281	8.51933	10.4921	8.87205	10.1483	9.82861	P	P	P	P	P	P	ASCRP3000821	hsa_circ_0082178	circBase	chr7	+	128281294	128289036	exonic	NR_024368	LINC01000	AATATTTGGAATTTTCGTATACGTGGATTCCAGAGGGGTGACAGTGAAACAAGCACCTGT	395
hsa_circRNA_017202	628	371	1140	507	1206	758	9.61465	8.43274	10.4164	8.85813	10.1787	9.56281	P	P	P	P	P	P	ASCRP3000822	hsa_circ_0017202	circBase	chr1	-	243222779	243242354	exonic	NR_029401	LINC01347	AATATTTGGAATTTTTGTATACGTGGATTCCAGAGGGGTGACAGCGAAACCTGGACCTAC	963
hsa_circRNA_406971	445	514	426.5	568	838	565.5	9.09002	8.85554	8.96111	9.01717	9.64469	9.11907	P	P	P	P	P	P	ASCRP3000823		25070500	chr7	+	79818266	79842185	exonic	NM_002069	GNAI1	AATCAAAAAGAGCCCTCTCACTATATGCTATCCAGAATATGCAGGTGCTGGTGAATCTGG	756
hsa_circRNA_006868	326	150	284	205.5	229	281	8.65182	7.14004	8.35134	7.57338	7.72797	8.10791	P	P	P	P	P	P	ASCRP3000824	hsa_circ_0006868	circBase	chr11	-	107260799	107289013	exonic	NM_152434	CWF19L2	AATCAAAACAAGCTCTTTATGAGAATGGCATCTAAGCAGTCCAGAGCGTGAGTCCATTCA	439
hsa_circRNA_406267	45	57.5	41	47	46.5	59	5.83832	5.67379	5.76505	5.39683	5.65721	5.97265	P	P	P	P	P	P	ASCRP3000825		25070500	chr3	-	42798557	42799843	exonic	NM_144719	CCDC13	AATCAAACACCTCAAAAAGAAAATAGAAGAGGACAGATTTGCCTTCACAGGGCAGGATGG	376
hsa_circRNA_002866	39	47	38	43.5	33	39	5.64043	5.38537	5.67379	5.25606	5.25606	5.46918	P	P	P	P	P	P	ASCRP3000826	hsa_circ_0002866	circBase	chr19	-	9767222	9771550	exonic	NM_017656	ZNF562	AATCAAATATTCACTGGGATACAAATGGGCCTCAGATAACCCTGTACAAAGGGGAATGGA	262
hsa_circRNA_404971	31	108	23	91.5	26	28	5.33264	6.62276	4.98709	6.35693	4.97949	5.01152	P	P	P	P	P	P	ASCRP3000827		25070500	chr12	+	20251685	20280587	sense overlapping	NR_040098	LOC100506393	AATCAAGATGGAAACTTCAGGCTACCATACCTGCTTCAACTGTAGGAGAATCTTAGTTCT	28902
hsa_circRNA_043614	195	603	183	496	303	272.5	7.86809	9.06375	7.72143	8.82432	8.14999	8.06769	P	P	P	P	P	P	ASCRP3000828	hsa_circ_0043614	circBase	chr17	-	39738530	39743147	exonic	NM_000526	KRT14	AATCAATACAGCTTCATTATCTGAGTTGCATAAACCCGAGCACCTTCTCTTCACTCAGCC	1636
hsa_circRNA_402843	74	50	86	67	72	77	6.51383	5.43346	6.65652	5.94169	6.22171	6.33029	P	P	P	P	P	P	ASCRP3000829		25242744	chr3	+	45744929	45765035	exonic	NM_014016	SACM1L	AATCAATCTGGCATATCACACCTGAAAAATTTTATGTGGAAGCTTGTGATGATGGAGCAG	889
hsa_circRNA_404578	191	353	199	369	282.5	241	7.84422	8.3669	7.85153	8.39717	8.03895	7.87886	P	P	P	P	P	P	ASCRP3000830		25070500	chr1	+	150307405	150312953	exonic	NM_004698	PRPF3	AATCACAAATCTTGTTGAACATCCAGCCCAGCTCAATCCTCCAGGAAGGTGGAGTTAAAA	554
hsa_circRNA_008822	27	42.5	29	44	33	27	5.15508	5.23067	5.25606	5.25606	5.18017	4.82688	P	P	P	P	P	P	ASCRP3000831	hsa_circ_0008822	circBase	chr19	-	52364156	52390165	exonic	NR_024181	ZNF577	AATCACACCTCATTGCAGTTGAGCATTTTTGTCATCTGCAAATAATTTTAGCCAGGTGGC	668
hsa_circRNA_404514	2640	3716	1680.5	3353	4042.5	3015	11.8921	11.429	11.1361	11.395	11.9051	11.8015	P	P	P	P	P	P	ASCRP3000832		25070500	chr1	+	53222129	53250725	exonic	NM_024646	ZYG11B	AATCACCAGCAGGAGGAGGCGTCTCCCTATTCCTTACTTGATATCTGCTTGAATTTCTTG	1239
hsa_circRNA_072654	120	67	172	68	107.5	130	7.18535	5.86332	7.65319	5.91205	6.73254	7.04856	P	P	P	P	P	P	ASCRP3000833	hsa_circ_0072654	circBase	chr5	+	64084777	64100213	exonic	NM_005869	CWC27	AATCAGCTGGAGAAGGAGAAGTGGAGAAGAAATCAGTCAGCCGCAGAAATTTTAGTTTAC	339
hsa_circRNA_104463	133	315	178	234	190	200	7.33359	8.19458	7.68099	7.74348	7.4842	7.62728	P	P	P	P	P	P	ASCRP3000834	hsa_circ_0082002	circBase	chr7	+	116339124	116340338	exonic	NM_000245	MET	AATCATGAGCACTGCTTTAATAGGATAAACCTCTCATAATGAAGGCCCCCGCTGTGCTTG	1214
hsa_circRNA_076155	165.5	68	265	79	217	222	7.65319	5.93385	8.24697	6.15242	7.65319	7.7685	P	P	P	P	P	P	ASCRP3000835	hsa_circ_0076155	circBase	chr6	-	35586872	35604935	exonic	NM_004117	FKBP5	AATCCAAACGAAGGAGCAACAGTAGAAAATTGTCAAAAGAGTGGGGAATGGTGAGGAAAC	403
hsa_circRNA_002161	135.5	59	166	73	113	156	7.38412	5.71557	7.56642	6.00951	6.79396	7.27269	P	P	P	P	P	P	ASCRP3000836	hsa_circ_0001600	circBase	chr6	-	35586872	35614627	intronic	ENST00000540787	FKBP5	AATCCAAACGAAGGAGCAACAGTAGAAAGTGTTTGCTGACTAGCACTTTGGAGAGTGTAT	27755
hsa_circRNA_102818	245	128	306.5	183	336	307	8.21131	6.93524	8.46542	7.41051	8.2912	8.22685	P	P	P	P	P	P	ASCRP3000837	hsa_circ_0008298	circBase	chr2	+	128922303	128928858	exonic	NM_020120	UGGT1	AATCCAAACTTTCTGACATGCCTTTAAAAAGGGCAAGCGACTTGGTAATGAAGGTGGATG	279
hsa_circRNA_103721	34	41	33	45	35	36	5.41667	5.18514	5.53548	5.29333	5.36509	5.34453	P	P	P	P	P	P	ASCRP3000838	hsa_circ_0070649	circBase	chr4	+	110442272	110442782	exonic	NM_006323	SEC24B	AATCCAGAGAAGATCCTAATCAGAGATCAAGTACAAAGATGTTTTTCTACCTACACCGGA	263
hsa_circRNA_102223	129	113.5	167.5	105	228.5	157.5	7.2789	6.70687	7.60707	6.57312	7.73108	7.31256	P	P	P	P	P	P	ASCRP3000839	hsa_circ_0002279	circBase	chr17	-	79536041	79539114	exonic	NM_017921	NPLOC4	AATCCATTTCCTATTGAAAACCGGGATGTATTGGGTGAGACACAGGACGTAGACAAGTTT	168
hsa_circRNA_102897	52	71	61	73.5	61	63	5.97648	5.99544	6.23614	6.03632	5.99544	6.05994	P	P	P	P	P	P	ASCRP3000840	hsa_circ_0003747	circBase	chr2	+	203817281	203826149	exonic	NM_024744	CARF	AATCCCAGTATGTTCCATATGATGGAATCCCATTTGTTAATGCAGATGATCGTTGCCAGC	526
hsa_circRNA_405363	27	53	21.5	57	27	28.5	5.05737	5.57385	4.82688	5.68552	5.02081	4.98709	P	P	P	P	P	P	ASCRP3000841		25070500	chr15	-	61194520	61195883	intronic	ENST00000335670	RORA	AATCCCTTTTACTAAGAAGGATCACCTGGTGTGCACTCATCTGTGAATTTATGTTGGGCT	1363
hsa_circRNA_023977	148	133	199.5	181.5	262.5	183	7.48555	6.95863	7.85673	7.40271	7.93004	7.51805	P	P	P	P	P	P	ASCRP3000842	hsa_circ_0023977	circBase	chr11	-	88029300	88045722	exonic	NM_001814	CTSC	AATCCTAAGCCCTCAGGAGGTTGTGTCTTGTAGCCAGTATGCTCAAGTATAAAGAAGAGG	571
hsa_circRNA_055957	88	423	79	360	107.5	113.5	6.74212	8.61274	6.55085	8.36142	6.72971	6.8261	P	P	P	P	P	P	ASCRP3000843	hsa_circ_0055957	circBase	chr2	-	107459490	107460490	exonic	NM_032528	ST6GAL2	AATCCTCAACTCTTCCTTGGGCGAGGAAATAGGTTCATTCTGCCACCCATCTGCATTAAG	1000
hsa_circRNA_024834	178.5	119	222	141.5	267	174	7.77071	6.77103	8.00121	7.02844	7.96702	7.43434	P	P	P	P	P	P	ASCRP3000844	hsa_circ_0024834	circBase	chr11	+	128638012	128651918	exonic	NM_002017	FLI1	AATCCTCACGATTGAGTGTCAAAGAAGGGAGTCTCCGGTGGACTGCAGCGTTAGCAAATG	425
hsa_circRNA_004528	127.5	418	111.5	324	140.5	174	7.25233	8.59124	7.01827	8.23065	7.08709	7.43434	P	P	P	P	P	P	ASCRP3000845	hsa_circ_0004528	circBase	chr2	+	242195015	242195594	antisense	NM_005336	HDLBP	AATCCTCATTTCTATTCCTGCCCATGGGGATTTGCCTCCTCTAAATCGTGGGCAGTCAAA	579
hsa_circRNA_105042	210	155	169	186.5	153	192.5	7.98374	7.18742	7.61322	7.43711	7.18783	7.57937	P	P	P	P	P	P	ASCRP3000846	hsa_circ_0092135	circBase	chrX	-	153924191	153928334	exonic	NM_080612	GAB3	AATCCTGTTTCCAGAGAAGACGAAGAAAGCTACATCGAAATGCTGATGTAGAAGGCCAAT	461
hsa_circRNA_104110	287.5	145	299	212	503	349.5	8.4459	7.07019	8.42594	7.59841	8.87564	8.40446	P	P	P	P	P	P	ASCRP3000847	hsa_circ_0008801	circBase	chr6	+	42902212	42903408	exonic	NM_006586	CNPY3	AATCGATTTGCCAAGTGTGTAAATATGTTGCTGTGGAGCTGAAGTCAGCCTTTGAGGAAA	221
hsa_circRNA_102741	118	352.5	102	315	120	145.5	7.15868	8.35996	6.90044	8.20032	6.86581	7.18535	P	P	P	P	P	P	ASCRP3000848	hsa_circ_0003497	circBase	chr2	-	63660878	63667005	exonic	NM_015910	WDPCP	AATCTACTCCTCCTGGGTTATGCTCAAGGAAGACTAGAGCTCCTTTTTGGTTCAGGTGTG	441
hsa_circRNA_092460	50	162	38	127.5	49	44	5.91205	7.24601	5.57132	6.85962	5.74501	5.64043	P	P	P	P	P	P	ASCRP3000849	hsa_circ_0000888	circBase	chr19	+	9448471	9449995	exonic	NM_032497	ZNF559	AATCTAGTTGCAGTAGAGAGATGGCTAATGAATGGCGCTTGATGACAGATGAGTAATGCC	279
hsa_circRNA_083327	90	54	113	76.5	121	136	6.78527	5.57385	7.03625	6.0814	6.87096	7.08886	P	P	P	P	P	P	ASCRP3000850	hsa_circ_0083327	circBase	chr8	-	10683661	10692285	exonic	NM_017884	PINX1	AATCTCCAAAAACCGTGTTCACTATATGAAATTCACAAAAGGTCGGCGGAAGCAGAAGTG	375
hsa_circRNA_405822	40	41.5	51	41	50	60	5.60382	5.23067	5.97074	5.12094	5.69715	5.98409	P	P	P	P	P	P	ASCRP3000851		25070500	chr19	+	58772216	58775042	intronic	ENST00000595981	ZNF544	AATCTCTGGCAGTAAAATCCAGGAGTCTGCAGTTTCTAAAATCACACAGACTGGAAAGCT	2826
hsa_circRNA_054654	114	196.5	103	206	146	153	7.09062	7.50818	6.89338	7.56896	7.15108	7.26411	P	M	P	P	P	P	ASCRP3000852	hsa_circ_0054654	circBase	chr2	-	56097854	56151298	exonic	NM_001039348	EFEMP1	AATCTGGAAATGAAAATGGAGAGTTCTACCTACGACTAGAACCCTCTGGTCTCTGAGGGA	1821
hsa_circRNA_007623	93	224.5	64.5	196	89	95	6.80098	7.73898	6.3077	7.50818	6.47786	6.58067	P	P	P	P	P	P	ASCRP3000853	hsa_circ_0007623	circBase	chr19	-	52543740	52550313	exonic	NM_014650	ZNF432	AATCTGTCCAGTCCACAGGTCCTGGCTACCCTGGGAAGAGACAAGAAGTAAATGAAGAAA	430
hsa_circRNA_404229	37	39	28	46	34.5	42.5	5.49606	5.15171	5.25606	5.37961	5.23387	5.53548	P	P	P	P	P	P	ASCRP3000854		25242744	chr9	+	108467877	108510471	exonic	NM_018112	TMEM38B	AATCTTATGTTCCTTTATACCATCTTTATTGTGGCCACAAAGGAGCAGCTGCATTGGCAT	548
hsa_circRNA_406812	20	31	26.5	34	32	25	4.64664	4.83111	5.12439	4.91719	5.21457	4.92116	A	P	P	P	P	P	ASCRP3000855		25070500	chr6	+	88315634	88321966	exonic	NM_012381	ORC3	AATCTTTGTCTTGTAAGGAGCACCTGACTACGGTACTCGATAAGGTGTGAATGTCACAGA	551
hsa_circRNA_010015	576	3209	500	3421	916	918	9.49095	11.2276	9.1884	11.4215	9.7715	9.88666	P	P	P	P	P	P	ASCRP3000856	hsa_circ_0010015	circBase	chr1	-	12627938	12632881	exonic	NM_004753	DHRS3	AATGAAAAATAAAGAGAGATGGCTTTTGTGAGTTTCCCAACCTCTTTCCCCCACTGAAGC	641
hsa_circRNA_103522	165	244	228.5	297	229	239	7.6424	7.84422	8.04238	8.10747	7.73419	7.87886	P	P	P	P	P	P	ASCRP3000857	hsa_circ_0068135	circBase	chr3	+	180685838	180688146	exonic	NM_005087	FXR1	AATGAAAATGGGCTAGGTACAAATTCTGAGCTGTCTAACCCCTCTGAAACGGAATCTGAG	405
hsa_circRNA_100871	37	54	47	56.5	42	38	5.49606	5.54065	5.93385	5.64043	5.53029	5.4528	P	P	P	P	P	P	ASCRP3000858	hsa_circ_0023313	circBase	chr11	+	70118278	70176425	exonic	NM_003626	PPFIA1	AATGAAATTGCAAATAAAGATTCTATGCATCGACAGATGATGTGCGAGGTGATGCCGACC	1077
hsa_circRNA_103469	221	170.5	214	203	248.5	204	8.06814	7.32836	7.95302	7.5434	7.84056	7.65915	P	P	P	P	P	P	ASCRP3000859	hsa_circ_0004271	circBase	chr3	+	128984391	128985942	exonic	NM_016128	COPG1	AATGAAGAGATGTTACCCAGTATCTTGGTGTTGCTGAAGAGGGTGGCTTTGAGTATAAGC	320
hsa_circRNA_006899	182	274	128	204.5	213.5	184	7.77949	8.01429	7.22808	7.55975	7.6496	7.52851	P	P	P	P	P	P	ASCRP3000860	hsa_circ_0006899	circBase	chr15	+	85180577	85184493	sense overlapping	NR_003654	SCAND2P	AATGAAGATCTCCCGGACTTCAAGGAGATTCAGAAAACGTCCAGTGCAGCCCTGCCTGAT	3916
hsa_circRNA_404755	26.5	41	44	36	35	50	5.08597	5.18514	5.85295	4.97949	5.33264	5.77715	P	P	P	P	P	P	ASCRP3000861		25070500	chr10	-	61865662	61898845	exonic	NM_001149	ANK3	AATGAAGATTTAACCGAGTTACTTAATGGCATGGATGAAGGTGAAGATGCAATGACCGGG	714
hsa_circRNA_407043	70	165	53	146	77	78	6.44374	7.28585	6.05813	7.0684	6.27547	6.33029	P	P	P	P	P	P	ASCRP3000862		25070500	chr8	+	16955966	16977910	sense overlapping	NM_181723	MICU3	AATGAAGGAAAAGGTACTTAAAACAGATGCTGAGGAACTTGTCTCCAGAAGCTATTGGGA	21944
hsa_circRNA_100339	117.5	151	151	166.5	197	180	7.15108	7.15108	7.44265	7.26059	7.53565	7.48756	P	P	P	P	P	P	ASCRP3000863	hsa_circ_0000131	circBase	chr1	+	151611363	151641111	exonic	NM_030918	SNX27	AATGACAATGACCTTGCTGTTACCTACTTCTTTCATCAGGAACCACGTGAATGTTGAGGG	838
hsa_circRNA_406607	20	27	19	26	20	21	4.61755	4.63216	4.67044	4.64664	4.56772	4.62731	P	P	A	P	A	A	ASCRP3000864		25070500	chr5	-	58764121	58828560	intronic	ENST00000309641	PDE4D	AATGACACCATACCAGATACTGCATCTTGAATGGGGTTTCTGAAAGTCTGAGGAGTGAAC	64439
hsa_circRNA_102607	123	67	119	89	118	124	7.2026	5.86332	7.10379	6.33327	6.85962	6.96442	P	P	P	P	P	P	ASCRP3000865	hsa_circ_0005315	circBase	chr2	-	8910799	8917022	exonic	NM_020738	KIDINS220	AATGACATTAAAAACCATCTACGAAAGGACACTTACCGAAGAAGGCAGATGCAGAGGACC	308
hsa_circRNA_104601	197	632	284	582	340	402	7.8946	9.12069	8.36453	9.05474	8.31725	8.63891	P	P	P	P	P	P	ASCRP3000866	hsa_circ_0084125	circBase	chr8	-	42294506	42295095	exonic	NM_006749	SLC20A2	AATGACGTGAGGAAGAGCACTGTCCATGACCCATGGCTCTGTGAAATCGCCCATCTCCAA	589
hsa_circRNA_001795	337	1427	260	1417	412.5	384.5	8.70637	10.1664	8.22383	10.2736	8.58577	8.56846	P	P	P	P	P	P	ASCRP3000867	hsa_circ_0001795	circBase	chr8	-	42294506	42323435	exonic	NM_006749	SLC20A2	AATGACGTGAGGTTCCGCTGTGTGGCAGCTGATTGCTTCCTTCCTGAGGCTTCCAATCTC	1234
hsa_circRNA_103738	267	188.5	260	249	307	306	8.34377	7.47274	8.22383	7.83714	8.15401	8.22101	P	P	P	P	P	P	ASCRP3000868	hsa_circ_0006563	circBase	chr4	+	129752887	129773423	exonic	NM_024900	JADE1	AATGAGATGGTGTTCTGTGACAAATGCAACATCTGTGTGCACCAGGCTGCCTGCTGTTTC	722
hsa_circRNA_102479	346	227	358.5	245.5	420	422	8.74149	7.76409	8.68287	7.80498	8.59761	8.69771	P	P	P	P	P	P	ASCRP3000869	hsa_circ_0004071	circBase	chr19	+	17308600	17311638	exonic	NM_004145	MYO9B	AATGAGCTCAAGTACCTGGACGAGTTCCTGCTCAACAAGGGAGAGGCGCACCTCCTTCTC	517
hsa_circRNA_047713	1084.5	3061.5	899	1967.5	1284.5	1272	10.497	11.1672	10.0501	10.7729	10.2835	10.3576	P	P	P	P	P	P	ASCRP3000870	hsa_circ_0047713	circBase	chr18	+	48584494	48586286	exonic	NM_005359	SMAD4	AATGAGCTTGCATTCCAGCCTCCCATTTCCAATCATCCTGGTCAGCCTGCCAGTATACTG	288
hsa_circRNA_406249	49	60	44	51	47	51	5.87463	5.71557	5.85295	5.43346	5.67379	5.79567	P	P	P	P	P	P	ASCRP3000871		25070500	chr3	+	32180078	32181858	exonic	NM_015141	GPD1L	AATGAGGTGGCTGCAGAGAAGTTCTGTGAGACCACCATCGGTTGCCATGTCAAATCTTAG	280
hsa_circRNA_104358	80	51	90.5	61	81	101.5	6.64335	5.4934	6.72062	5.73602	6.34071	6.65771	P	P	P	P	P	P	ASCRP3000872	hsa_circ_0080035	circBase	chr7	-	44465498	44467302	exonic	uc010kye.3	NUDCD3	AATGAGTTTAAGATTCAGGAGCAGTTCCAGAAAAATCCCGACAGTTACAATGGTGCTGTC	513
hsa_circRNA_102512	549	360	857	576	797	928.5	9.41725	8.40357	9.98104	9.03631	9.57689	9.89981	P	P	P	P	P	P	ASCRP3000873	hsa_circ_0050463	circBase	chr19	+	34706028	34706566	exonic	NM_015578	LSM14A	AATGATAACAAGAGACAAGTAGGTCGCTCAAGCCCTCAGTTAGACCCTTTGAGAAAAAGC	243
hsa_circRNA_001509	29.5	26	32	30.5	34.5	55	5.20808	4.67515	5.46101	4.885	5.23387	5.86538	P	P	P	P	P	P	ASCRP3000874	hsa_circ_0001259	circBase	chr22	+	51024958	51033691	exonic	TCONS_00029632	XLOC_014288	AATGATCCAGAAGAGAAGGACAAGTTGACGATTGAGAGGGTTAATGTCAGAGGAGTTGGT	478
hsa_circRNA_104613	51	45	55	51	60	77	5.97648	5.32367	6.10953	5.46101	5.97648	6.33029	P	P	P	P	P	P	ASCRP3000875	hsa_circ_0084171	circBase	chr8	+	42914234	42932507	exonic	NM_002027	FNTA	AATGATCGTGCTGTATTGGAGAGAGAAGTCCAGGACAGAGCAGAATGGGCTGATATAGAT	582
hsa_circRNA_407234	44.5	60	50	58.5	46	50	5.78916	5.70178	6.03632	5.70178	5.64525	5.81715	P	P	P	P	P	P	ASCRP3000876		25070500	chr9	-	123632934	123636251	intronic	ENST00000312189	PHF19	AATGATGATAGGCATCTCAGAGTGGTTGGGGAGATTCAGTGAGTTTTCCTAACATTTCGG	3317
hsa_circRNA_103525	115	105	130	112	138.5	172	7.13235	6.59193	7.23966	6.64335	7.0684	7.43086	P	P	P	P	P	P	ASCRP3000877	hsa_circ_0001367	circBase	chr3	+	183361267	183369064	exonic	NM_017644	KLHL24	AATGATGTCCCCAAGGACTAGGCCACGCAGGTGTGGAAATTAAAAGAACACACATATTTT	1044
hsa_circRNA_104205	506	915	364	787	597	492	9.27895	9.61157	8.72212	9.47237	9.14531	8.92632	P	P	P	P	P	P	ASCRP3000878	hsa_circ_0007769	circBase	chr6	+	144086397	144086935	exonic	NM_014721	PHACTR2	AATGCAAAATGCTGGCTCCTCTCATTCAAAAAAAACAACTGGCTCTAAAGCATCAGCTTC	538
hsa_circRNA_011914	41	29	39	30	44	38	5.67379	4.71689	5.67379	4.75746	5.5939	5.4934	P	P	P	P	P	P	ASCRP3000879	hsa_circ_0011914	circBase	chr1	+	41232267	41232646	exonic	NM_001142588	NFYC	AATGCAAGTCAGGGGAAGCCTCGAAGGTGCCTGAAAGAAACCTTACAGGTGCAGCTGAAT	165
hsa_circRNA_005704	99.5	113	114	121	124.5	142	6.90747	6.6988	7.0684	6.78418	6.91347	7.16916	P	P	P	P	P	P	ASCRP3000880	hsa_circ_0005704	circBase	chr20	+	10536878	10541468	exonic	NM_001009608	SLX4IP	AATGCAGAATTCACAAGATCCAATCCCTTGTCCTTAAAAGTGTGGGAATTTTGCTGTCCT	211
hsa_circRNA_406761	111	98.5	188.5	91.5	234	163.5	7.0684	6.48593	7.76464	6.35693	7.7685	7.35026	P	P	P	P	P	P	ASCRP3000881		25070500	chr6	-	35565024	35614627	sense overlapping	NM_004117	FKBP5	AATGCAGCGGGAAGAACAATGTATTTTATATCTTGGACCAAGGTGTTTGCTGACTAGCAC	49603
hsa_circRNA_407027	422	238.5	639	397	712.5	530	9.024	7.82527	9.56519	8.50137	9.39278	9.03241	P	P	P	P	P	P	ASCRP3000882		25070500	chr7	-	151167656	151195266	exonic	ENST00000478470	RHEB	AATGCAGCTTTTTTGGAATCTTCTGCTAAAGAAAATCAGGTTCCTCAAGCCAGGACCTAC	502
hsa_circRNA_100929	101	84.5	109	110	142	108	6.92934	6.27547	6.99772	6.64335	7.09062	6.78527	P	P	P	P	P	P	ASCRP3000883	hsa_circ_0007455	circBase	chr11	+	85961337	85967554	exonic	NM_003797	EED	AATGCAGTGTATAAAGGATGACGCTGTCAGTATAGAAAGTGGTACAAACACTGAACGCCC	438
hsa_circRNA_092545	32	36.5	50	37	31	34	5.20808	5.05737	6.01231	5.10706	5.06098	5.23387	M	P	P	P	P	P	ASCRP3000884	hsa_circ_0001426	circBase	chr4	+	89396991	89415482	exonic	NM_016323	HERC5	AATGCCATCATTGGAAGACTTGAAAGAACTCAGTCCTGATTTGGGAAAATAACCACCTGC	1052
hsa_circRNA_104391	428	918	537	671	426	415.5	9.04453	9.61832	9.30788	9.25691	8.62375	8.67818	P	P	P	P	P	P	ASCRP3000885	hsa_circ_0080451	circBase	chr7	+	72398922	72400649	exonic	NM_172020	POM121	AATGCCATTACCAGTTCCTACAGCTCCACTCGAGGCATCTCACAGGCGCCATGATAGCAG	253
hsa_circRNA_404980	251	260.5	237	251.5	291	282	8.23903	7.93692	8.09719	7.84892	8.08462	8.1207	P	P	P	P	P	P	ASCRP3000886		25070500	chr12	-	26780965	26808785	exonic	NM_002223	ITPR2	AATGCGGAGACATCTGCCAGTGGATCTCCAGACACTTTACTACCATCAGATATGATTCTA	620
hsa_circRNA_101102	234	120	222	170	316	188	8.14235	6.81333	8.02055	7.30422	8.21354	7.54855	P	P	P	P	P	P	ASCRP3000887	hsa_circ_0000419	circBase	chr12	+	70193988	70195501	exonic	NM_022456	RAB3IP	AATGCGGAGGACCAAAGCTGACTTATCCTTGTATAATGAATTCCGATTGTGGAAGGATGA	242
hsa_circRNA_103054	637	3016	458	2585.5	985	847.5	9.65129	11.1427	9.06308	11.096	9.87953	9.75816	P	P	P	P	P	P	ASCRP3000888	hsa_circ_0060205	circBase	chr20	-	35312815	35317187	exonic	NM_022477	NDRG3	AATGCTGCCTCCTGTTCTTACCCACCTAAGGAACATGATATAGAAACAACTCATGGTGTG	290
hsa_circRNA_403286	98	378.5	71	243.5	106	104	6.90044	8.4586	6.41162	7.79256	6.71605	6.74212	P	P	P	P	P	P	ASCRP3000889		25242744	chr5	+	904262	908576	exonic	NM_004237	TRIP13	AATGCTGTCTTGACCCAAATTGATCAGATTAAAAGGTCCTCCTGGCACTGGAAAAACATC	331
hsa_circRNA_405339	96	91	109	88	128	101	6.87301	6.40028	6.98259	6.33327	6.96153	6.66484	P	P	P	P	P	P	ASCRP3000890		25070500	chr15	-	50209130	50226379	exonic	NM_024837	ATP8B4	AATGCTGTGGAAGTGAGAGAAGAACTCAGGAAAAAGAGCCTGTGGATTTCTCAGTCAAAT	854
hsa_circRNA_406961	165.5	532.5	122	494	210	198	7.64601	8.90641	7.14175	8.81927	7.62301	7.62301	P	P	P	P	P	P	ASCRP3000891		25070500	chr7	+	77201159	77202117	intronic	uc010ldr.1	PTPN12	AATGCTTAAAAGTGTACCCACCACTGCGCCCTGTCTGTATTCTTAAATAGCACAGTTTTC	958
hsa_circRNA_003615	65	103.5	78	108.5	115.5	97	6.3273	6.57438	6.52823	6.62398	6.83771	6.63853	P	P	P	P	P	P	ASCRP3000892	hsa_circ_0003615	circBase	chr11	-	77823695	77832220	exonic	NM_024079	ALG8	AATGCTTTGGACAAAGTGCTGTCTGTCATCGGTGCTGTAAATGCATTGATGGAAAAAAAG	530
hsa_circRNA_077760	225	581.5	227.5	441	415.5	323.5	8.08904	9.01206	8.03827	8.64493	8.58765	8.3059	P	P	P	P	P	P	ASCRP3000893	hsa_circ_0077760	circBase	chr6	-	122779664	122779826	exonic	NM_020755	SERINC1	AATGGAAGAACAACTGAATAAGATACCATGTTTGTGTGGAAGTGCCCCGTGTTTGCTATG	162
hsa_circRNA_003661	70	77.5	75	109	87	125	6.44374	6.09113	6.49062	6.61909	6.46567	6.97497	P	P	P	P	P	P	ASCRP3000894	hsa_circ_0003661	circBase	chr11	+	82917099	82922472	exonic	NM_182603	ANKRD42	AATGGGGTTGTAGCATAGAAGATGTGGACTACAATGGAAACCTTCCAGTGTCTTCATTGG	364
hsa_circRNA_003234	156	119	191	186.5	297.5	270	7.56325	6.79829	7.77702	7.41685	8.11638	8.05961	P	P	P	P	P	P	ASCRP3000895	hsa_circ_0003234	circBase	chr11	-	13435076	13466728	exonic	NM_032320	BTBD10	AATGTAGAGATCTCAGTTATGGGTGCTACATGTGTGCTTTCAGAGCAGTAGTGTGAGGAA	865
hsa_circRNA_001480	98	127	124.5	116	155	131	6.88628	6.85858	7.19195	6.72403	7.21317	7.03762	P	P	P	P	P	P	ASCRP3000896	hsa_circ_0001480	circBase	chr5	+	43615949	43645612	exonic	NM_012343	NNT	AATGTCAACGGCTTCTGCATATACAGCAGGTGCGAGCCCCTATGGTTAATCCAACATTAG	1063
hsa_circRNA_043472	22	25	18	23	24	21	4.80124	4.59285	4.79692	4.48424	4.86863	4.58034	P	P	A	P	P	A	ASCRP3000897	hsa_circ_0043472	circBase	chr17	-	37885408	37886014	exonic	NM_032339	MIEN1	AATGTCAGCTATTGGCAGTAAAGTGGCGCTACAAACACTAAGTGCCTTTGAGATAGAGAT	527
hsa_circRNA_104365	51	53	37	46	46	46.5	5.88789	5.51722	5.58891	5.29333	5.69715	5.70408	M	P	P	P	P	P	ASCRP3000898	hsa_circ_0080121	circBase	chr7	+	45688268	45701813	exonic	NM_021116	ADCY1	AATGTCATGACCTGCGAGGACGATGACAAGGAGAACCACTGTCGCCGCATCAAGATTCTC	585
hsa_circRNA_006499	262.5	309	209.5	283	226	348.5	8.31424	8.16473	7.91667	8.02587	7.71171	8.41119	P	P	P	P	P	P	ASCRP3000899	hsa_circ_0006499	circBase	chr5	-	102432244	102433485	exonic	NM_017676	GIN1	AATGTCCCACCTTAAGCCCTACATAAGAGAATCCAGTGAACAAGATCAATATTGAACTGT	655
hsa_circRNA_016598	146	396.5	101	422	303.5	165	7.46358	8.52146	6.89338	8.58264	8.14787	7.35871	P	P	P	P	P	P	ASCRP3000900	hsa_circ_0016598	circBase	chr1	+	224918163	224918276	exonic	NM_152495	CNIH3	AATGTCCCTCTACTTTTCTATCACTTCTGGAGCTGGTGCTGCCAGAATACTCCATCCATA	113
hsa_circRNA_102036	94.5	119.5	88	125	125	98.5	6.85131	6.80583	6.6825	6.84609	6.94454	6.65771	P	P	P	P	P	P	ASCRP3000901	hsa_circ_0043026	circBase	chr17	+	30689932	30696801	exonic	uc002hhl.1	ZNF207	AATGTCGCAAGGTGGCCGTTACTGATCTTACTTCATCCAGTCTAATAGAATGATGCCAAT	909
hsa_circRNA_102903	42	116.5	44	114	54	49	5.67379	6.77871	5.81928	6.69416	5.81074	5.73602	P	P	P	P	P	P	ASCRP3000902	hsa_circ_0058010	circBase	chr2	-	210962809	211019335	exonic	NM_152519	KANSL1L	AATGTCTGGCTAATGGCATTTACAGGAGGTTTCCAATACTTATCTACAGGAATCGCCATG	1579
hsa_circRNA_400678	83	178	94	133	101.5	101	6.66009	7.37328	6.7809	6.92835	6.67664	6.68133	P	P	P	P	P	P	ASCRP3000903		25242744	chr10	+	127683985	127697119	exonic	NM_145235	FANK1	AATGTGAATGTGAAGGACAGAAATGGAAAGACGCCCCTTATGGAGAGCCCATAAGTAGTG	533
hsa_circRNA_055708	31	86	26	78	29.5	35	5.29333	6.27547	5.05013	6.1337	5.10356	5.27482	P	P	P	P	P	P	ASCRP3000904	hsa_circ_0055708	circBase	chr2	-	97541618	97586999	exonic	NM_001122646	FAM178B	AATGTGAGGTTTCTTTGTGCACATTAAAGTCTTCTTTCAGCATCACTCCAGGAACTGTGC	970
hsa_circRNA_065768	1344	612	1586.5	801	1425	1501	10.8167	9.08847	11.0017	9.48961	10.4254	10.5965	P	P	P	P	P	P	ASCRP3000905	hsa_circ_0065768	circBase	chr3	+	50000008	50114685	exonic	NM_005777	RBM6	AATGTGATTAGTACTGCTATAACCAGAATTTGGTAGAAAAAGGATTTACTTGTTGGGGCC	3557
hsa_circRNA_054469	37.5	34	37.5	43	52	46	5.55351	4.93695	5.65721	5.22103	5.81928	5.68084	P	P	P	P	P	P	ASCRP3000906	hsa_circ_0054469	circBase	chr2	+	47635539	47657080	exonic	NM_000251	MSH2	AATGTTATACAGGCTCTGGAAAAACATGAAGGAGCAAAGAATCTGCAGAGTGTTGTGCTT	1065
hsa_circRNA_406821	401	416	401.5	413.5	691	653	8.94217	8.5853	8.87205	8.55461	9.34181	9.31677	P	P	P	P	P	P	ASCRP3000907		25070500	chr6	+	109175427	109197553	exonic	NM_032131	ARMC2	AATGTTCAAAGGAACAACATCTTTACCATCTCATCTCAAGAATGGAGGGGTGTGGTGTCT	714
hsa_circRNA_000917	142	305	106	254.5	187	158	7.41685	8.15422	6.94698	7.87784	7.45778	7.28083	P	P	P	P	P	P	ASCRP3000908	hsa_circ_0000917	circBase	chr19	+	19603114	19607028	exonic	NM_017660	GATAD2A	AATGTTCCCAACACCAGCCTGCTCGTCAACATCCCACAGTGACATGAAGTCCGAGAGGAG	655
hsa_circRNA_406750	47	68	36	64	71.5	61	5.80215	5.95338	5.60382	5.82777	6.15579	6.01417	P	P	P	P	P	P	ASCRP3000909		25070500	chr6	-	30695948	30697798	intronic	ENST00000376389	FLOT1	AATGTTCCCAAGTGTGAGGTCTCAGGTTGGAGCTGAGGAGAATTGCTAGGTTCCTGTGTT	1850
hsa_circRNA_102783	52	134	43.5	115	63	65	6.00858	6.95863	5.77606	6.69937	6.05723	6.11301	P	M	P	P	P	P	ASCRP3000910	hsa_circ_0007532	circBase	chr2	+	97024782	97026448	exonic	NM_015341	NCAPH	AATGTTGACACTCTGGTCCAGCTTCACCTCAAACCAGGCACCAGGGGAAGAAATGATTTC	379
hsa_circRNA_004097	167.5	714	74	719	155.5	197	7.65319	9.2997	6.46295	9.34847	7.22688	7.60027	P	P	P	P	P	P	ASCRP3000911	hsa_circ_0004097	circBase	chr10	-	46753787	47232156	sense overlapping	NM_031912	SYT15	AATGTTTAGGGGTAAGTCTGCTTTTTTTCTATTTTTAATAAAAAGATATATTACAGAAGA	478369
hsa_circRNA_100190	485	259	406	310	444	561	9.21848	7.93839	8.88279	8.16305	8.68009	9.09838	P	P	P	P	P	P	ASCRP3000912	hsa_circ_0006848	circBase	chr1	-	42730785	42744343	exonic	NM_014947	FOXJ3	AATGTTTCCTTAAAGTGCCTCGATCTAAGGATGACCCTGGAAAGGATGACATCTGAACTG	400
hsa_circRNA_091053	91	190.5	108	153.5	106.5	99.5	6.80098	7.47274	6.95669	7.13962	6.72403	6.67075	P	P	P	P	P	P	ASCRP3000913	hsa_circ_0091053	circBase	chrX	-	71492452	71496084	exonic	NM_001007	RPS4X	AATTAAAAATATTGTGGCAGGATTAATAGCAGCTCGTGGTCCCAAGAAGCATCTGAAGCG	857
hsa_circRNA_091412	102.5	298	90	295	111	124	6.93426	8.12135	6.72062	8.09477	6.77103	6.96442	P	P	P	P	P	P	ASCRP3000914	hsa_circ_0091412	circBase	chrX	-	118750908	118754014	exonic	NM_145799	SEPT6	AATTAAAACAAGAAGCTTTAATTTGGGCTTCCTGTAGACACCCTTTTCCTGCGCAACAGA	3106
hsa_circRNA_406457	312.5	1614	253	1568.5	429	445	8.58264	10.3351	8.18924	10.4275	8.63166	8.7882	P	P	P	P	P	P	ASCRP3000915		25070500	chr4	-	25193245	25198922	antisense	NR_037934	SEPSECS-AS1	AATTAAAGAGAGTGTTTTAGGGCACTGAACTTCATCTCCTCATTCCTACCCTCCTGGTCT	5677
hsa_circRNA_058992	81	107	61	129	78	73	6.64335	6.60681	6.23614	6.86839	6.34071	6.27547	P	P	P	P	P	P	ASCRP3000916	hsa_circ_0058992	circBase	chr2	+	242092890	242122439	exonic	uc002wat.1	PPP1R7	AATTAAATCTTGCCACACTGTCTTGACAGGCGGGTCGAGTCTGAAGAATCCGGCGATGAA	1232
hsa_circRNA_000028	69	51	107.5	45	81	115	6.42288	5.54065	6.97018	5.37961	6.34811	6.86942	P	M	P	M	P	P	ASCRP3000917	hsa_circ_0001321	circBase	chr3	-	71100058	71100343	intronic	ENST00000318789	FOXP1	AATTAAGCCAAATGACTAACAGTAATTAAAATGGAAATGGCACAGGGAGGGAAGGCATGT	285
hsa_circRNA_405354	18.5	38	20	42	24	26	4.69385	5.05013	4.86863	5.18844	4.75301	4.80124	A	P	A	P	P	P	ASCRP3000918		25070500	chr15	+	56665638	56704634	exonic	NM_198524	TEX9	AATTAAGGCAAAATAACAAGGCGTTTAAATGCAGAATTGCAGGCAAAAACAGCTGACGTG	844
hsa_circRNA_403615	250.5	670	181	628	254	267	8.25013	9.2213	7.70251	9.15936	7.87425	8.02587	P	P	P	P	P	P	ASCRP3000919		25242744	chr6	-	45073658	45290704	exonic	NM_181356	SUPT3H	AATTAATCTGAAACTGCTTATCAATAACAGCTGTAGCACTGTGGCTTTTCTCCATGGACT	270
hsa_circRNA_401099	72	85	75	78.5	77.5	73	6.42288	6.24092	6.49796	6.1008	6.31828	6.25673	M	P	P	P	P	P	ASCRP3000920		25242744	chr12	-	123818599	123834988	exonic	NM_018183	SBNO1	AATTACATATGCAGCCCAGATGGTGGAGCCAGGGCAAGATTTACTGCTTGCTGCTTTGAG	906
hsa_circRNA_004564	49	147	46	131	61	63	5.90404	7.10029	5.85295	6.91596	5.95338	6.03815	P	P	P	P	P	P	ASCRP3000921	hsa_circ_0004564	circBase	chr2	-	204354306	204356042	exonic	NM_203365	RAPH1	AATTACTGAGAGTTTGGATTCTGACAAGCCCATGGAACCAGTAAAAAGATCTCCTCTTCG	612
hsa_circRNA_101760	157.5	417	122	371	177	170.5	7.59593	8.58264	7.14175	8.40037	7.38124	7.41298	P	P	P	P	P	P	ASCRP3000922	hsa_circ_0038610	circBase	chr16	-	23543977	23563625	exonic	NR_003501	EARS2	AATTCAACAGGCTTCTTGCACCTGGGTGGCCTCCGCACTGCCTTGTACAACTACATCTTT	928
hsa_circRNA_001705	22	37	24	33	28	29	4.80124	5.1088	4.98709	4.91719	4.97949	5.10706	P	P	P	P	P	P	ASCRP3000923	hsa_circ_0001705	circBase	chr7	-	47331552	47344601	exonic	NM_022748	TNS3	AATTCAGCAGCTGAGCTGTTGAAGCAGGGGGCAGAACCACGAAGCTGCCCTGAGACGCTC	1278
hsa_circRNA_404761	28	92	23	72	28.5	33.5	5.15508	6.40809	5.05013	6.01417	5.0465	5.23387	P	P	P	P	P	P	ASCRP3000924		25070500	chr10	+	69881194	69882097	exonic	NM_032578	MYPN	AATTCCACCACCTCAAGTAAGCATGCAAGACGACAGCATAGAAGCTTCTACTTCCATATC	903
hsa_circRNA_102973	49	80	56	85	63	74	5.88789	6.18748	6.13199	6.23135	6.03632	6.23773	P	P	P	P	P	P	ASCRP3000925	hsa_circ_0059074	circBase	chr2	+	242346951	242352836	exonic	NM_014808	FARP2	AATTCCATCAGAAGCACGTGGCCAAAGAATGTGGTGCTTCGCCTAGCTGTAAAATTTTTT	292
hsa_circRNA_023948	66	179	63.5	140	95.5	94	6.34663	7.38412	6.3077	7.02475	6.57941	6.56679	P	P	P	P	P	P	ASCRP3000926	hsa_circ_0023948	circBase	chr11	+	85961337	85968638	exonic	NM_003797	EED	AATTCCATCCAAGAGATCCAAATCTTCTCCTGTCAGTAAGTAAAGGATGACGCTGTCAGT	520
hsa_circRNA_013729	1864	1100	3212	1489	2915	2913	11.3328	9.83442	12.1429	10.3378	11.4237	11.7383	P	P	P	P	P	P	ASCRP3000927	hsa_circ_0013729	circBase	chr1	+	117910084	117957453	exonic	NM_006699	MAN1A2	AATTCCTAGATGGGCAAAGATGGATTGAAGACAACCTTGATTTCAGTGTGGCAACAGCGG	1495
hsa_circRNA_043108	125	58.5	229	86.5	147	156	7.24601	5.67379	8.04557	6.29398	7.15868	7.30802	P	P	P	P	P	P	ASCRP3000928	hsa_circ_0043108	circBase	chr17	+	33585669	33588115	exonic	NM_144975	SLFN5	AATTCGGAATGTCTGAAAGAGCAGCAGAAACGCTACTTTCCAGGAGAACATTTCAGGATA	1178
hsa_circRNA_101254	294	249	396	248	308	379	8.48435	7.88294	8.8506	7.83635	8.17517	8.54997	P	P	P	P	P	P	ASCRP3000929	hsa_circ_0030051	circBase	chr13	-	41515056	41518061	exonic	NM_172373	ELF1	AATTCTTCCGTTCAGAGTATTAGGAAGAAAAACTAAACCACCACGACCAGATTCCCCAGC	727
hsa_circRNA_015816	39	134	45	142	63	54	5.64043	6.98259	5.88586	7.0431	6.05723	5.91205	P	P	P	P	P	P	ASCRP3000930	hsa_circ_0015816	circBase	chr1	+	200080329	200090083	exonic	NM_003822	NR5A2	AATTCTTGGTGCTCTTTAGTTTAGGTTGATGACCAAATGAAGCTGCTTCAGAACTGCTGG	268
hsa_circRNA_407259	137.5	101	167	124.5	305	233.5	7.39345	6.52823	7.59282	6.82928	8.14129	7.83188	P	P	P	P	P	P	ASCRP3000931		25070500	chrX	+	1404670	1409402	exonic	NM_006140	CSF2RA	AATTCTTTGATTCACTTTTGGACACAAAGAAAATAGATCTGCGAACAGTGGCACCAGCCT	570
hsa_circRNA_004950	102	65	105	60	97	92	6.9673	5.86332	6.94698	5.73602	6.60681	6.54635	P	P	P	P	P	P	ASCRP3000932	hsa_circ_0004950	circBase	chr3	+	196533449	196539722	exonic	NM_002577	PAK2	AATTGAAAAATCCCAACATCGTTAACTTTTTGGACAGCTGAATGCCAAGGGAACAGAAGC	467
hsa_circRNA_004752	45	44	58	49.5	49.5	56.5	5.86125	5.30554	6.17089	5.42229	5.7859	5.90504	P	P	P	P	P	P	ASCRP3000933	hsa_circ_0004752	circBase	chr1	+	43239233	43241150	sense overlapping	NM_024097	C1orf50	AATTGAAGACATGCTGATGAATTCATCCGAGCAAATGCCACCAACAAGCTGACAGTCATA	1917
hsa_circRNA_001913	195	111	266	146	280	287	7.88548	6.6988	8.2582	7.07911	8.02078	8.14363	P	P	P	P	P	P	ASCRP3000934	hsa_circ_0001913	circBase	chrX	-	19701940	19713859	exonic	NM_031892	SH3KBP1	AATTGAAGTAGAAAATGACTTTCTGCCGGTAGAAAAGGTAGAGGAAGGATGGTGGGAAGG	336
hsa_circRNA_405819	79	81	101	88	93.5	116	6.60681	6.20714	6.89338	6.31376	6.57248	6.88017	P	P	P	P	P	P	ASCRP3000935		25070500	chr19	+	58290118	58291514	intronic	uc002qqb.2	ZNF587	AATTGAATGTCATACATCAAATAGCTGCATACATTCCAGGTTGTTGGCATGGAGGGGAAG	1396
hsa_circRNA_103116	96	129	189	166	189	177	6.85962	6.92241	7.78468	7.26059	7.47612	7.45709	P	P	P	P	P	P	ASCRP3000936	hsa_circ_0001181	circBase	chr21	+	30693541	30702014	exonic	NM_001186	BACH1	AATTGAGAAGCTGGTTGATGATAATTAGAAGCATGCTTTCCACTGAACTTCCCGACAACA	1836
hsa_circRNA_407020	140	178.5	204	186	168	191	7.40909	7.37907	7.88954	7.44196	7.33172	7.55496	P	P	P	P	P	P	ASCRP3000937		25070500	chr7	-	140449086	140494267	exonic	NM_004333	BRAF	AATTGATGACTGGACAGTTACCTTATTCAAACATCAACAACAGGGACCAGGCCCCAAATT	1012
hsa_circRNA_101868	193	176	394	180	337	283	7.86809	7.36346	8.83936	7.37763	8.29599	8.11443	P	P	P	P	P	P	ASCRP3000938	hsa_circ_0003568	circBase	chr16	+	71954641	71955356	exonic	NM_014761	IST1	AATTGCAAAGAATTACAACGTACCCTATGAACCTGACTCTGTGGTCATGGTTGCTGATCA	195
hsa_circRNA_013128	105.5	126	80	105	104	109.5	7.00617	6.87096	6.57248	6.55916	6.70572	6.8144	P	P	P	P	P	P	ASCRP3000939	hsa_circ_0013128	circBase	chr1	+	91973410	91973954	exonic	NM_003503	CDC7	AATTGCAGCTGAACTTCAGTGCCTAACAGTGGCTGGGTGTTAAAAAAGATATTGAGAAGC	220
hsa_circRNA_404790	70	53	85.5	58	104.5	112	6.37877	5.4934	6.66009	5.68552	6.71262	6.82079	P	P	P	P	P	P	ASCRP3000940		25070500	chr10	+	93579026	93602148	exonic	NM_025235	TNKS2	AATTGCCGCGATACCCAAGGCAGACATTCAACACCTTTACATTTAGCAGGTGAATATAAG	1539
hsa_circRNA_051241	280	448	153	334.5	212.5	233	8.41788	8.69075	7.46936	8.26565	7.6436	7.84056	P	P	P	P	P	P	ASCRP3000941	hsa_circ_0051241	circBase	chr19	+	42363987	42375484	exonic	NM_001022	RPS19	AATTGCCTCATTCGTAAGTACTTTCGCCATCATAGTATTCTCCACCACTGTTCCTTCCAG	849
hsa_circRNA_104749	156.5	138.5	177	179	253	196	7.55688	6.99772	7.68771	7.3682	7.88904	7.60027	P	P	P	P	P	P	ASCRP3000942	hsa_circ_0086564	circBase	chr9	+	20907148	20933102	exonic	NM_017794	FOCAD	AATTGCTGCTTTGACACTAGTCTTGAATACAAGTTCATATCCAGCTTTCAGAGTGGCACC	782
hsa_circRNA_101961	49.5	75	36	80	62	55	5.90404	6.0814	5.58891	6.15242	6.03632	5.91205	P	P	P	P	P	P	ASCRP3000943	hsa_circ_0041671	circBase	chr17	-	5118219	5126751	exonic	NM_207103	SCIMP	AATTGGCCTTCTCTAGAAGACTCTTGATTCCACTGCAATGAGCTGGTGGAGGAATAATTT	262
hsa_circRNA_403150	88	122	108	118	92.5	117.5	6.72971	6.83666	6.97018	6.76992	6.53861	6.88628	P	P	P	P	P	P	ASCRP3000944		25242744	chr4	-	77977114	77987558	exonic	NM_006835	CCNI	AATTGGGATCTTCACACAGCCACACCATTGGATTTTCTTCATATTGTAGCTACAGCAAGC	502
hsa_circRNA_104111	64	46	43	38.5	46.5	53	6.29398	5.32367	5.81928	5.10706	5.65721	5.86538	P	P	P	P	P	P	ASCRP3000945	hsa_circ_0005038	circBase	chr6	-	42941740	42942776	exonic	NM_000287	PEX6	AATTGGGCAAGTAGAGATCCTGGAAGGAAGTCCAGAGAAACTGCCCAGAGGTACTTGGAA	248
hsa_circRNA_103003	84	74	112	74	115	111.5	6.68133	6.05813	7.02475	6.07071	6.81119	6.8261	P	P	P	P	P	P	ASCRP3000946	hsa_circ_0059545	circBase	chr20	+	18523662	18531819	exonic	NM_006363	SEC23B	AATTGTCATTTATCTTGGTGAGTTGGGCAGATGTACAGAGTCAGCTCAGGCACATAGAAG	481
hsa_circRNA_406012	137	101	185	122	194	186	7.387	6.52823	7.72882	6.80905	7.51477	7.53565	P	P	P	P	P	P	ASCRP3000947		25070500	chr2	-	197986055	197987516	exonic	NM_153697	ANKRD44	AATTGTTAGTAAACAACGGGGCAGATGTTAACATTCAGGCCACTTGGATGTTGTAGCATT	356
hsa_circRNA_001646	119.5	173	140	166	122	123	7.17291	7.3462	7.35431	7.27191	6.88323	6.93819	P	P	P	P	P	P	ASCRP3000948	hsa_circ_0001646	circBase	chr6	+	144843115	144854396	exonic	NM_007124	UTRN	AATTGTTGCAGAAGTGAAGGATAGGCAGCCAAGGCAATCCCTATTCAACAGAGGAAAATG	692
hsa_circRNA_008640	71	70	79	75	88.5	76	6.46431	5.99544	6.55085	6.04363	6.47786	6.31376	P	P	P	P	P	P	ASCRP3000949	hsa_circ_0008640	circBase	chr2	-	62100136	62107529	exonic	NM_006430	CCT4	AATTTAAATGGTTCTGGCAAACTGCTCAAGCTGGTGGAGCTGTCTAAGGCTCAAGATATA	855
hsa_circRNA_401230	131	177	113	139	155.5	169	7.28508	7.36346	7.02475	6.99018	7.21641	7.39666	P	P	P	P	P	P	ASCRP3000950		25242744	chr14	-	35036891	35037219	exonic	NM_021249	SNX6	AATTTAGTGGAACTGGCAGAGTTAGAACTGAAGCATGCAAAGGATCTCCTGTATCGAAGG	246
hsa_circRNA_008629	108	262.5	110	209	122	130	7.01456	7.95108	7.02475	7.60522	6.89034	7.0266	P	P	P	M	P	P	ASCRP3000951	hsa_circ_0008629	circBase	chr10	+	90653627	90665417	sense overlapping	NM_020799	STAMBPL1	AATTTATAACGCCCAAGGATGTGACCTTCTCTTGGATTTTCCTGATTATTATGAGAGGCA	11790
hsa_circRNA_407153	95	60.5	102	69.5	102	97	6.82928	5.75283	6.90697	5.94169	6.68133	6.64335	P	P	P	P	P	P	ASCRP3000952		25070500	chr9	+	6493825	6499931	exonic	NM_152896	UHRF2	AATTTCAGATGGACCGAGGTGATGAGTTCACATACACTGGAAGCGGTGGTAAAAATCTTG	508
hsa_circRNA_029352	86	115	65	82	149	100.5	6.72971	6.72971	6.31527	6.18418	7.15868	6.67075	P	P	P	P	P	P	ASCRP3000953	hsa_circ_0029352	circBase	chr12	-	125396193	125396954	exonic	uc001ugu.1	UBC	AATTTCATTGCACTTTCCTTTCAATAAAGTTGTTGCATTCCCGTGGGATGCAGATCTTCG	761
hsa_circRNA_402372	41	53	46	47	49.5	50	5.67379	5.54065	5.88586	5.37961	5.70869	5.76505	P	P	P	P	P	P	ASCRP3000955		25242744	chr2	-	136620176	136622733	exonic	NM_005915	MCM6	AATTTCTCAATTTGGGGGGAAAGAGCTCAGAGATGAGGAACAGACAGCTGAGAGCATTAA	293
hsa_circRNA_102161	81	106	65	99	90.5	93	6.62398	6.58067	6.31527	6.49663	6.52301	6.59877	P	P	P	P	P	P	ASCRP3000956	hsa_circ_0045194	circBase	chr17	+	61417461	61432751	exonic	NM_025185	TANC2	AATTTCTCTGTGATCCGAGGTGGTTGCCTATCACTATTGTCAAGCAGATAATGCCTACAC	1007
hsa_circRNA_100404	110	331	88	237	146	129	7.0431	8.26193	6.69764	7.76021	7.15108	7.03762	P	P	P	P	P	P	ASCRP3000957	hsa_circ_0015379	circBase	chr1	-	176145045	176153828	exonic	NM_022457	RFWD2	AATTTCTTGGCCCCATCTGCTTTGATATGATTGAAGAAGCATACATGACAAAATGTGGCC	158
hsa_circRNA_042688	62	99.5	56	69.5	65	63	6.29398	6.50128	6.14394	5.93188	6.0814	6.05994	P	P	P	P	P	P	ASCRP3000958	hsa_circ_0042688	circBase	chr17	-	27041298	27043076	exonic	NM_031934	RAB34	AATTTCTTTGTTACGAGCACTTATTTAAGATCTCCAAGGTCATTGTGGTGGGGGACCTGT	996
hsa_circRNA_008564	91	141	108	136.5	202	140	6.78527	7.0266	6.96345	6.96056	7.56388	7.1409	P	P	P	P	P	P	ASCRP3000959	hsa_circ_0008564	circBase	chr10	-	70246900	70276600	exonic	NM_152707	SLC25A16	AATTTGAAAAGTGCCTGTATTGCTGGATGCTGTGCCAAAACAACAGTTGCTCCATTGGAT	712
hsa_circRNA_006482	55	49.5	54	43.5	45.5	49.5	6.11127	5.43346	6.05813	5.25606	5.63319	5.75172	P	P	P	P	P	P	ASCRP3000960	hsa_circ_0006482	circBase	chr16	+	67070541	67116211	exonic	NM_022845	CBFB	AATTTGAAGATAGAGACAGGTCTCATCGGGAGGAAATGGAGGCTTTTGTGGCCACAGGAA	330
hsa_circRNA_038416	381	271.5	313.5	265	450.5	431	8.875	7.9899	8.49071	7.93078	8.69771	8.73205	P	P	P	P	P	P	ASCRP3000961	hsa_circ_0038416	circBase	chr16	-	21475023	21475314	exonic	NR_027155	SMG1P3	AATTTGACTACAATTGGAAATGCCAAAAACTCACTAATAGGGGTTGTTGCTGTAGCCCGT	291
hsa_circRNA_400038	48	86	69	87	61	68	5.86125	6.31376	6.39315	6.28475	6.01231	6.18418	P	P	P	P	P	P	ASCRP3000962	hsa_circ_0092373	circBase	chr17	+	75085353	75085553	intronic	ENST00000392476	SEC14L1	AATTTGCAGTAACAGGTGTGAGCATTCTAGCAGCAGTTTGATGATCGTATGTCAAGCATG	200
hsa_circRNA_406042	49	115	45	102	53	47	5.93188	6.74212	5.83832	6.51383	5.84461	5.70408	P	P	P	P	P	P	ASCRP3000963		25070500	chr2	+	209204860	209207276	intronic	ENST00000264380	PIKFYVE	AATTTGCATATATTATTAAAACCAGTGGCTCTTAGCAGGGGGGTTATTTTTCCTTAGTTG	2416
hsa_circRNA_407269	195	223.5	373	378	364	337	7.87988	7.74572	8.75588	8.42437	8.41788	8.35648	P	P	P	P	P	P	ASCRP3000964		25070500	chrX	+	15833799	15836765	exonic	NM_005089	ZRSR2	AATTTGGAACCTCACCTGAGGGGCAATGTATATGTTCAGTACCAGTCATGTTCACGTAAA	270
hsa_circRNA_102855	173	268	296	273	162	202	7.71515	7.9723	8.41806	7.98398	7.2602	7.652	P	P	P	P	P	P	ASCRP3000965	hsa_circ_0057105	circBase	chr2	+	173433468	173460751	exonic	NR_103729	PDK1	AATTTGGAAGCAAAATCACCAGGACAGCCAATACAAGTGGTTTATGTACCATCCCATCTC	596
hsa_circRNA_070397	64	59	75	83.5	80.5	90.5	6.29398	5.68785	6.46295	6.24092	6.3831	6.56043	P	P	P	P	P	P	ASCRP3000966	hsa_circ_0070397	circBase	chr4	+	88362980	88370405	exonic	NM_024047	NUDT9	AATTTGTTGCAATAAAAAGGAAAGACTGTGGAGAATGGGCAATCCCAGGGAAATCCTGCA	199
hsa_circRNA_100217	52	113	47	59	56	60	6.03632	6.72971	5.89599	5.73602	5.91205	6.01417	P	P	P	P	P	P	ASCRP3000967	hsa_circ_0008197	circBase	chr1	-	51032748	51061888	exonic	NM_007051	FAF1	AATTTTATAACCTGGGCTTGGGATCTGACAAAGGACTCCAACAGAGCAAGATGTGTCTTG	524
hsa_circRNA_005433	506.5	268	823	310	929.5	586	9.2859	7.9723	9.89641	8.16808	9.79158	9.16963	P	P	P	P	P	P	ASCRP3000968	hsa_circ_0005433	circBase	chr4	+	119529812	119549381	exonic	NR_109983	LOC729218	AATTTTCATATAAGTGGATTCCAGAGGGGTGACAGCAAAACCTGGACCTACCATGAAAGA	445
hsa_circRNA_102786	192	150	323	178	282.5	269	7.84422	7.15615	8.53433	7.36456	8.04466	8.05464	P	P	P	P	P	P	ASCRP3000969	hsa_circ_0001053	circBase	chr2	-	100078957	100081447	exonic	NM_016316	REV1	AATTTTTAGTGGAGTTGCCATCTATGTTAATGGATACACAGAAGCTCCACCATGAGGCGA	191
hsa_circRNA_059550	559	705	438	640.5	688	721.5	9.4408	9.28243	8.99896	9.18757	9.33661	9.48173	P	P	P	P	P	P	ASCRP3000970	hsa_circ_0059550	circBase	chr20	+	19867164	19983103	exonic	NM_001242581	RIN2	AATTTTTGAAATATCCTTCTTTCAGTGGTGTTGTTGAAAGGGCTTGGCAGCTCCCAAATG	4507
hsa_circRNA_002850	140	95	256	126	206	179	7.40909	6.44098	8.20989	6.86839	7.58156	7.47274	P	P	P	P	P	P	ASCRP3000971	hsa_circ_0002850	circBase	chr10	-	123661905	123683844	exonic	NM_007041	ATE1	AATTTTTGAGTCTTTACCAGAGAATGCATCACACAAGTTAGAGGCATGTGGGCACATTCC	707
hsa_circRNA_103320	36	86	53	65	39	43	5.49606	6.28475	6.05813	5.86538	5.46238	5.57385	P	P	P	P	P	P	ASCRP3000972	hsa_circ_0064772	circBase	chr3	-	33633886	33686395	exonic	NM_015097	CLASP2	ACAAAAATGGTGTCTCAATCACAGCATAAAAGCTTCGATGATGAAGAATCAGTGGATGGA	1356
hsa_circRNA_011717	123	275	80.5	195	151	153	7.21479	8.01429	6.58881	7.49691	7.1779	7.26411	P	P	P	P	P	P	ASCRP3000973	hsa_circ_0011717	circBase	chr1	+	38273472	38275126	exonic	NM_198446	C1orf122	ACAAAACACCTTCAGTAGAGCCTTGATTAAAAGGAAACCTGCAGACTCTCTCGGCCACGC	1318
hsa_circRNA_103687	26	73	22	74.5	26.5	28	5.05737	6.0814	4.86863	6.03632	5.00217	5.05737	P	P	P	P	P	P	ASCRP3000974	hsa_circ_0070356	circBase	chr4	+	87593517	87622954	exonic	NM_006264	PTPN13	ACAAAAGAAACTTCAGGTTCTGAGGGAAGCCATGAATGTAGAAGTAAGCCTAGCTGATCC	1080
hsa_circRNA_405308	62	40	37	30	65	159.5	6.24884	5.1088	5.58891	4.80984	6.05723	7.31256	P	P	P	P	P	P	ASCRP3000975		25070500	chr15	-	33357157	33384404	intronic	ENST00000561249	FMN1	ACAAAAGACACAGAAGAAAAAGTGGGACTGAAGTACACTGAAGCAGGTTAGCATCAGGAA	27247
hsa_circRNA_077417	44	67	67	80	56	78	5.76946	5.91205	6.33922	6.17422	5.91205	6.33029	P	P	P	P	P	P	ASCRP3000976	hsa_circ_0077417	circBase	chr6	-	99347143	99375698	exonic	NM_012160	FBXL4	ACAAAAGTAGAGGTAAAAGAATGTCACATGTCAGCATTTGTACCTGAAGTCAGCATGCAA	1507
hsa_circRNA_000242	29	66	31	63	41	40.5	5.20808	5.93385	5.42229	5.81074	5.46238	5.46918	P	P	P	P	P	P	ASCRP3000977	hsa_circ_0000242	circBase	chr10	-	70864370	70864480	antisense	NM_002727	SRGN	ACAAACACATCCACTAGCTCTGCAAACACATTCAAAGGTATTGACAGCACAACTGTGTTT	110
hsa_circRNA_104083	26	30.5	22	37.5	25	25	5.11054	4.80554	4.92908	5.09655	4.86863	4.86451	P	P	P	P	P	P	ASCRP3000978	hsa_circ_0075828	circBase	chr6	+	22020567	22020771	exonic	NR_015410	CASC15	ACAAACAGACAGAAGAAGGAAGTGGCTAATGGATCTGCATTTACTGCTCAACCACATCTA	204
hsa_circRNA_008025	298	280	284.5	302	326	325	8.506	8.02702	8.3669	8.13168	8.26115	8.30856	P	P	P	P	P	P	ASCRP3000979	hsa_circ_0008025	circBase	chr3	+	76483440	76483669	intronic	ENST00000475034	ROBO2	ACAAACCGAGTCCTCAAAGAGTACAAAGATATAATAAGCTTTCCAATTTGTTGGCACCCA	229
hsa_circRNA_104317	29	61.5	29	62	40	39	5.22586	5.73827	5.34453	5.77606	5.43346	5.4528	P	P	P	P	P	P	ASCRP3000980	hsa_circ_0079485	circBase	chr7	-	16341045	16348252	exonic	NM_001101417	ISPD	ACAAACGAGATCTCTATGCGGCTGAATCGATTATTAAGGTGTAGTGACTATGACTTGGAA	151
hsa_circRNA_100226	314	391	481	445.5	477	483	8.59435	8.5002	9.14818	8.65526	8.77687	8.89799	P	P	P	P	P	P	ASCRP3000981	hsa_circ_0005567	circBase	chr1	-	51868106	51874004	exonic	NM_001981	EPS15	ACAAACTTGGATTTTTTCCAGTCTGATCCTTTTGTTGGCAATCTCTTCTCTGAAAGCTGA	607
hsa_circRNA_404525	62.5	68	67.5	57	52	73	6.28167	5.86332	6.3584	5.65721	5.7859	6.25673	P	P	P	P	P	P	ASCRP3000982		25070500	chr1	+	67423741	67428843	exonic	NM_020948	MIER1	ACAAAGAAAATGAAAAAGGAAGGCGACATGCCAATTCATGAACTTCTCAGCCTTTATGGT	433
hsa_circRNA_406916	37	59	40	70	78.5	51	5.49606	5.70178	5.70869	5.98409	6.34811	5.84042	P	P	P	P	P	P	ASCRP3000983		25070500	chr7	+	23163395	23166829	intronic	ENST00000479288	KLHL7	ACAAAGAAGAATGGCTGAAATATAGAAAACGTTGTGTGACGTGATCCTCATGGTCCAGGA	3434
hsa_circRNA_402784	27.5	55.5	20	53	33	27	5.02081	5.61858	4.82688	5.57132	5.23387	4.96993	P	P	P	P	P	P	ASCRP3000984		25242744	chr3	+	12182150	12192826	exonic	NM_003178	SYN2	ACAAAGAGATGGGCCAAGTGCTTTCGGGGCAAAAAAGTCCTTGGAGATTATGATATCAAG	397
hsa_circRNA_008417	311	138	363	182	624	266.5	8.57965	7.02105	8.7137	7.40271	9.20306	8.03093	P	P	P	P	P	P	ASCRP3000985	hsa_circ_0008417	circBase	chr5	-	94244955	94259726	exonic	NM_024717	MCTP1	ACAAAGATGCTGGGAAAAGGGATGATTTCATTGGCAGGAACTTTCAGAAAATGAAGTGGT	440
hsa_circRNA_058197	69.5	130.5	66.5	120	96	81	6.41162	6.95282	6.36425	6.79612	6.60681	6.396	P	P	P	P	P	P	ASCRP3000986	hsa_circ_0058197	circBase	chr2	-	217536827	217542954	exonic	NM_000599	IGFBP5	ACAAAGCATTTATTTAATAAAGTTATGCATTCAGTTAGGCCCCTGCCGCAGACACATGGA	4898
hsa_circRNA_008757	99.5	173	88	216.5	109	112	6.93966	7.3462	6.69764	7.63577	6.77103	6.83245	M	P	P	P	P	P	ASCRP3000987	hsa_circ_0008757	circBase	chr4	+	76725286	76726456	exonic	NM_003715	USO1	ACAAAGCCAGCTGACTGAAAAGGACTCTATGATTGAAAATATGGATCTCCAACTTGAGGA	303
hsa_circRNA_092420	271	389.5	249	353	305	325	8.36051	8.49571	8.16431	8.33598	8.15843	8.30932	P	P	P	P	P	P	ASCRP3000988	hsa_circ_0002178	circBase	chr15	+	64404771	64415745	exonic	NM_003099	SNX1	ACAAAGTTACAACACAGAGTAAACATCAGTCTCCAAAGATAACTACATCCCTTCTTCCCA	351
hsa_circRNA_025597	243	337.5	168	227	250	254	8.18635	8.29063	7.60213	7.70077	7.86809	7.97182	P	P	P	P	P	P	ASCRP3000989	hsa_circ_0025597	circBase	chr12	-	21788274	21810728	exonic	NM_001174097	LDHB	ACAAATAAAATTAACTATTGTAGTGTGCTCCGCACGACTGTTACAGAGGTCTCCAGAGCC	1539
hsa_circRNA_103010	119	185.5	92	154	148	132	7.1779	7.43711	6.74212	7.15108	7.14175	7.06885	P	P	P	P	P	P	ASCRP3000990	hsa_circ_0059660	circBase	chr20	-	25282854	25290211	exonic	NM_015600	ABHD12	ACAAATACATTTACAAGAGCCCTGAGCTGCCACGGATACTGAGGTTGGGGTGACTCAGTG	538
hsa_circRNA_406822	26	23	31	26	24	35	5.05737	4.47886	5.34453	4.68453	4.86863	5.27482	P	P	P	P	P	P	ASCRP3000991		25070500	chr6	+	109232101	109258202	exonic	NM_032131	ARMC2	ACAAATACCAGAAGAAGCAGCTTAAAGTGAGTAGAAAGAATCTTCTTAATGTCTGCAAAC	573
hsa_circRNA_407331	200	782	182	607.5	202	247	7.90718	9.4162	7.71257	9.12015	7.56896	7.91318	P	P	P	P	P	P	ASCRP3000992		25070500	chrX	-	129917520	129943235	intronic	ENST00000370935	ENOX2	ACAAATACTCCTTCAGCTGCACATAAATCAACTCCTCCTCTGTAATGGAACAGCTAGTGC	25715
hsa_circRNA_104981	19	38	19	41	27	25.5	4.64664	5.1088	4.62731	5.14493	4.86863	4.77513	A	P	A	P	P	P	ASCRP3000993	hsa_circ_0007933	circBase	chrX	-	10534927	10535643	exonic	NM_000381	MID1	ACAAATTGAAGATAGCTGATCAGCTTCCTTGGGTTTTGCTGATGACACAAGAGAGCTTTG	716
hsa_circRNA_044796	82	183	70	219	108	120	6.61787	7.43364	6.39315	7.66509	6.7533	6.92736	P	P	P	P	P	P	ASCRP3000994	hsa_circ_0044796	circBase	chr17	+	56780556	56798173	exonic	NM_058216	RAD51C	ACAACAAAGATTGATAGAAATCAGGCCTTGCTTGTTCCTGCATTAGAACACCGAAAAGCT	333
hsa_circRNA_405238	23	47	19	55	22	25	4.98709	5.34157	4.56772	5.57132	4.80984	4.96993	P	P	A	P	P	P	ASCRP3000995		25070500	chr14	+	58897365	58910893	exonic	NM_014749	KIAA0586	ACAACAAATAGATATTCAGGATTTTTCTAAAGACGTTGCAGTGCAAGTGTTGCCTTTGGA	537
hsa_circRNA_100274	65.5	61	108.5	74	103	92	6.34663	5.76725	7.00617	6.09201	6.69416	6.53861	P	P	P	P	P	P	ASCRP3000996	hsa_circ_0005371	circBase	chr1	-	93070863	93073284	exonic	NM_005665	EVI5	ACAACACATTGCTGAGCTTGAAATCCAGAACCAGATCAATAGTAACCATCTTCGAAGAGC	243
hsa_circRNA_000412	129	126	188	179	220	172	7.30802	6.88221	7.76905	7.37763	7.68392	7.40909	P	P	P	P	P	P	ASCRP3000997	hsa_circ_0000412	circBase	chr12	+	58340777	58347472	exonic	NM_033276	XRCC6BP1	ACAACACCACCAGTGCTGTTAACAAAGATAGACACTTTTCTTGCGAAGACTGTAATGGAA	304
hsa_circRNA_405499	22	38	18	43	23	26	4.73732	5.05013	4.62731	5.22103	4.72601	4.86451	P	P	A	P	P	P	ASCRP3000998		25070500	chr16	-	81124205	81124712	exonic	ENST00000564477	GCSH	ACAACAGAAAATGGCATTGGAACAGTGGGAATCAGCAATTTTGCACAGGTTAAATCATTT	191
hsa_circRNA_404569	29	44	24	37.5	28.5	28	5.24976	5.30554	5.10356	5.06816	5.10356	5.05737	P	P	P	P	P	P	ASCRP3000999		25070500	chr1	+	114449617	114450813	exonic	NM_022836	DCLRE1B	ACAACATAACATAAAGATTGGTATCTAAGCAATGGATCCAAGCCCTGGAGGTTGGTGAGA	349
hsa_circRNA_104273	47.5	63	76	93	79.5	84.5	5.87463	5.84042	6.50592	6.39315	6.34811	6.45817	P	P	P	P	P	P	ASCRP3001000	hsa_circ_0006107	circBase	chr6	-	170852688	170858201	exonic	NM_002793	PSMB1	ACAACATCATCGGTGGACTTGATGAAGAAGTACTATACTGGCAATTGCTGGAGAAGATTT	320
hsa_circRNA_083957	922.5	416	1251	584	1183	1247	10.2736	8.59124	10.5571	9.05936	10.1575	10.327	P	P	P	P	P	P	ASCRP3001001	hsa_circ_0083957	circBase	chr8	+	37971709	37974243	exonic	NM_004674	ASH2L	ACAACCAAAAACAGAGCAGTGCTGTGTCTACTAGTGGGAATTTAAATGGATATTATACCA	268
hsa_circRNA_030656	21	27	18	29	20	22	4.80124	4.67515	4.52136	4.80124	4.56772	4.62731	P	P	A	P	A	A	ASCRP3001002	hsa_circ_0030656	circBase	chr13	+	98018712	98046374	exonic	NM_144778	MBNL2	ACAACCAATGAAATAAAAGAAGCATTTAAAAGGATACCCATGATGCACAGCGCTACGTCC	2894
hsa_circRNA_406999	30	67	27.5	77	34	35	5.33264	5.91205	5.18514	6.0814	5.25606	5.30858	P	P	P	P	P	P	ASCRP3001003		25070500	chr7	+	117874484	117899943	sense overlapping	NM_019644	ANKRD7	ACAACCCAAGAACACCTTTGCACCTAGCCTGTGCTAATGGACATACAGATGTTGTACTTT	25459
hsa_circRNA_400718	36	69	50.5	54.5	59	47	5.53548	5.97648	5.99733	5.58641	5.97648	5.70408	P	P	P	P	P	P	ASCRP3001004		25242744	chr11	-	17118603	17121516	exonic	NM_002645	PIK3C2A	ACAACCCAGATAAACATTATATGATTCCTTCAGGGTTACCAGAACTTACAAGTATTCAAG	318
hsa_circRNA_047274	279.5	133	309	243	292	581	8.40162	6.96922	8.47424	7.79256	8.08728	9.15894	P	P	P	P	P	P	ASCRP3001005	hsa_circ_0047274	circBase	chr18	+	21645975	21663045	exonic	NM_153211	TTC39C	ACAACGACTAGAGAATGCCATGATGACATTTGAGGAAGAAAAAATGCAGTTGGCATGTGA	768
hsa_circRNA_403356	106	89	138	124	153.5	151.5	6.9916	6.34071	7.32274	6.82186	7.21317	7.2602	P	P	P	P	P	P	ASCRP3001006		25242744	chr5	-	74041502	74046492	exonic	NM_032380	GFM2	ACAACTGAAGCAAGGAATGCCTTAATTGAACAAGTCATGTGGACTTTACCTTGGAGGTTG	419
hsa_circRNA_101403	202	252	130.5	373.5	472	274.5	7.92213	7.90643	7.24601	8.40924	8.76586	8.08152	P	P	P	P	P	P	ASCRP3001007	hsa_circ_0032649	circBase	chr14	-	75513078	75516421	exonic	NM_014381	MLH3	ACAACTGTGGCTGTGGATGTTGTACTTGAGAATGGCAATTATTTCCAGTCAGAGAAGGAA	3343
hsa_circRNA_103912	30	92	25	102	32	28	5.29333	6.40028	5.20808	6.52953	5.29945	4.96993	P	P	P	P	P	P	ASCRP3001008	hsa_circ_0007747	circBase	chr5	-	92889466	92899169	exonic	NR_021490	NR2F1-AS1	ACAACTTGCAGCTCATCTCTATTGATGCAGGTAGATGAAACTCAAGAGAAAAGGTGTGGA	325
hsa_circRNA_405123	24	50	23	52	28	28	4.86863	5.4934	4.98709	5.4934	5.02081	5.05737	P	P	P	P	P	P	ASCRP3001009		25070500	chr13	-	25463453	25487229	exonic	NM_018451	CENPJ	ACAAGAAAAATTATCTTCCAATGCAAGGTGTTGGAAATCAATAGCTCTTCTAGCCTTTGC	3367
hsa_circRNA_405091	49	36	59	38	53	64.5	5.94755	5.02081	6.19407	5.09655	5.84461	6.10866	P	P	P	P	P	P	ASCRP3001010		25070500	chr12	-	122995655	122999774	exonic	NM_023012	RSRC2	ACAAGAAATAGCTGCAGAGATAGAAAGAAGAGAATTGAAAAGCCGAGAAGATTTAGCAGA	203
hsa_circRNA_102510	502	229.5	584	383	662.5	758	9.2707	7.77702	9.42365	8.43657	9.29032	9.5648	P	P	P	P	P	P	ASCRP3001011	hsa_circ_0008030	circBase	chr19	+	34685382	34706566	exonic	NM_015578	LSM14A	ACAAGAGACAAGTAGTTCGATCCTTTGGTACAGAAGACAGACCGACAGATCGTCCAATAC	660
hsa_circRNA_104807	398.5	205	511.5	298.5	534	661	8.93174	7.59717	9.22593	8.12351	8.96785	9.32934	P	P	P	P	P	P	ASCRP3001012	hsa_circ_0001866	circBase	chr9	-	86293355	86297981	exonic	NM_013438	UBQLN1	ACAAGAGCAGGCCTCAGGATCATTCAGCTCAGCAAACAAATACAGCTGGAAGCAATGTTA	538
hsa_circRNA_403164	22.5	23	23	31	24	29.5	4.76632	4.50557	4.98709	4.83953	4.86863	5.18183	P	P	P	P	P	P	ASCRP3001013		25242744	chr4	-	84388606	84393441	exonic	NM_139076	FAM175A	ACAAGAGGAATTAAAGCTTTTATAATTCTTCAGGCGAAGTAAATGAGCAAGCACTGAAGA	466
hsa_circRNA_005606	225.5	79	185.5	90.5	216	251.5	8.09916	6.14394	7.74291	6.35693	7.65319	7.94768	P	P	P	P	P	P	ASCRP3001014	hsa_circ_0005606	circBase	chr16	+	1675973	1682366	exonic	NM_020825	CRAMP1L	ACAAGATCACCAAGTACATCGACTTTGATCATGGAGCTGAAGGTGGTGGATCATCGTCTG	348
hsa_circRNA_104167	43	70	38	88	47	53	5.76946	5.97648	5.60382	6.33327	5.72014	5.88789	P	P	P	P	P	P	ASCRP3001015	hsa_circ_0077535	circBase	chr6	-	106727535	106740981	exonic	NM_004849	ATG5	ACAAGCAACTCTGGATGGGATTGCAAAATGGCATTATCCAATTGGTTTGCTATTTGATCT	242
hsa_circRNA_406817	27	44	39	42	38	34	5.11054	5.30554	5.67379	5.18844	5.4528	5.34453	P	P	P	P	P	P	ASCRP3001016		25070500	chr6	-	105243453	105291173	exonic	NM_020771	HACE1	ACAAGCCTTGCTGAAGTTGCTACAACAAATGGTCATAAACTGCTTAGGCAGAAGAAATGT	597
hsa_circRNA_101891	88	146	66	125	101	79	6.74212	7.10029	6.33922	6.83508	6.68133	6.37153	P	P	P	P	P	P	ASCRP3001017	hsa_circ_0005687	circBase	chr16	+	84872027	84872341	exonic	NM_031476	CRISPLD2	ACAAGCTTCGGGGCCAGGTGCAGCCTCAGGCCTCCAACATGGAGTACATGAGCTCAAGCG	314
hsa_circRNA_407041	221	866	161	794	292.5	280.5	8.06366	9.53941	7.55879	9.47735	8.10004	8.11811	P	P	P	P	P	P	ASCRP3001018		25070500	chr8	-	16353301	16372347	sense overlapping	ENST00000518026	MSR1	ACAAGGAAAGAAATCTCTCTGGGCCCTGCTTCTGTTTCTCAAAAGGTTACTTTTGTTGTT	19046
hsa_circRNA_092389	93.5	198	83	178	118	117	6.83666	7.54984	6.6252	7.36456	6.8335	6.89237	P	P	P	P	P	P	ASCRP3001019	hsa_circ_0000329	circBase	chr11	+	66281876	66287219	exonic	NM_024649	BBS1	ACAAGGAGCTCCTGGTGCTTGACCCCGAGGCCTTCACCATTTTAGCCAAGCTGGTGGTAG	564
hsa_circRNA_000110	229	196	174.5	221.5	176	210	8.11962	7.51706	7.65319	7.68099	7.37473	7.70424	P	P	P	P	P	P	ASCRP3001020	hsa_circ_0000110	circBase	chr1	-	114372213	114377061	exonic	NM_012411	PTPN22	ACAAGGAGTAAGGAGAATTCTCACCAAATGTTCCCAAATCCTTATCCTCAGCTGTGAAGG	356
hsa_circRNA_007278	27	36.5	21	41	29	28	5.11054	5.02081	4.92908	5.15508	5.02081	5.01152	P	P	P	P	P	P	ASCRP3001021	hsa_circ_0007278	circBase	chr3	+	12343019	12353952	intronic	ENST00000397015	PPARG	ACAAGGCCATTTTCTCAAACGAGAGTCAGCCTTTAACGGGTAGATATGTGTTAATAAGCA	10933
hsa_circRNA_405570	42	94.5	36.5	82	42	42	5.70178	6.44098	5.6259	6.21039	5.49606	5.49873	P	P	P	P	P	P	ASCRP3001022		25070500	chr17	+	35783608	35785431	intronic	ENST00000590005	TADA2A	ACAAGGGAAGAAACAATTTTTGTGGGTGATAATGATGATCCCTCTGATAAGCCACCTTGC	1823
hsa_circRNA_057753	92	89.5	133	119	97	108	6.78527	6.37588	7.27269	6.76992	6.60681	6.74212	P	P	P	P	P	P	ASCRP3001024	hsa_circ_0057753	circBase	chr2	-	202195192	202195556	exonic	NM_139163	ALS2CR12	ACAAGTATTTGAAGAATATGTTTCGTACGTATCAGGGAGCTCAAAGAGGCCCATGAAGCA	151
hsa_circRNA_102034	922	1274	1459.5	1240	1334	1213	10.2721	10.0188	10.8466	10.0878	10.3372	10.2907	P	P	P	P	P	P	ASCRP3001025	hsa_circ_0005397	circBase	chr17	+	30500849	30503232	exonic	NM_018307	RHOT1	ACAAGTCGATGGATTCCTCTCATAAATGAAAGAACAGACAAAGACAGCAGGTTCCTCCCC	233
hsa_circRNA_104072	262	135	336	174	333	335	8.31688	6.99207	8.6052	7.33359	8.28678	8.34857	P	P	P	P	P	P	ASCRP3001026	hsa_circ_0002492	circBase	chr6	-	17665469	17669259	exonic	NM_005124	NUP153	ACAAGTGCAGTCCTCTTGATAGGAGTGGGATAGATATCACAGATTTTCAGGCCAAAAGAG	201
hsa_circRNA_102806	138	180.5	124	221	243	153	7.387	7.41227	7.187	7.67218	7.82075	7.26411	P	P	P	P	P	P	ASCRP3001027	hsa_circ_0008827	circBase	chr2	-	114486977	114493435	exonic	NM_025181	SLC35F5	ACAAGTTGGATATTCCAATGTTCTTTGTGGTTTTTGGCAAATTTGTCATATCAAGAAGCA	340
hsa_circRNA_406488	79.5	65	116	68.5	183.5	143	6.61787	5.86332	7.09942	5.93188	7.43155	7.16539	P	P	P	P	P	P	ASCRP3001028		25070500	chr4	-	76852366	76857388	exonic	NM_014435	NAAA	ACAAGTTTACAGTTTCTGGTGATGAACGAGGTTCTGCACCAGTATTGTGGCTCAAGACTC	218
hsa_circRNA_404880	21	45	17	41	22	19	4.69385	5.30554	4.62731	5.22103	4.75301	4.5473	P	P	A	P	A	A	ASCRP3001029		25070500	chr11	-	38891626	38906764	intergenic			ACAATAACATTTCCAAGATAGGAAGAAAGCGAGGGTTCAAAACGGAGAAGATGAAGCTGA	15138
hsa_circRNA_030067	46.5	62	72	64.5	52	57	5.87463	5.79242	6.42707	5.85295	5.81928	5.88789	P	P	P	P	P	P	ASCRP3001030	hsa_circ_0030067	circBase	chr13	+	41890981	41910892	exonic	NM_024561	NAA16	ACAATACAGAAAAGAAATGTTATGAACAGAAGCAGTACAAAAATGGCCTCAAGTTTTGCA	960
hsa_circRNA_030069	68.5	68	100	77	100	86	6.39315	5.94365	6.89338	6.11127	6.65771	6.48191	P	P	P	P	P	P	ASCRP3001031	hsa_circ_0030069	circBase	chr13	+	41892941	41910892	exonic	NM_024561	NAA16	ACAATACAGAAAAGAGACTTTGGCTATGAAAGGATTAACACTGAACTGTTTAGGAAAAAA	875
hsa_circRNA_100642	221	166.5	504	300	518	368	8.05351	7.29123	9.20886	8.11313	8.92915	8.49605	P	P	P	P	P	P	ASCRP3001032	hsa_circ_0019058	circBase	chr10	+	89653781	89653866	exonic	NM_000314	PTEN	ACAATATTGATGATGTAGTAAGATATTTATCCAAACATTATTGCTATGGGATTTCCTGCA	85
hsa_circRNA_405138	171	94	453	83	211	271.5	7.70251	6.44926	9.05202	6.23135	7.62667	8.0569	P	P	P	P	P	P	ASCRP3001033		25070500	chr13	-	43500471	43538275	exonic	NM_033255	EPSTI1	ACAATCCTCAACATGGGTGGAAGCCAGTCAGAAACTGAAGTCAGACAGAAACAACAACTC	326
hsa_circRNA_407107	31	148	36.5	166	40.5	39	5.22586	7.11901	5.54838	7.24839	5.46238	5.51984	P	P	P	P	P	P	ASCRP3001034		25070500	chr8	-	99676157	99735197	intronic	ENST00000518165	STK3	ACAATCCTTTGAACAAAAGGGATTCTTAACAGATACCACTGAAGGAAGTGCTAGCTGTGA	59040
hsa_circRNA_405879	48	56	44	47	72	49	5.88789	5.60382	5.83832	5.34748	6.20551	5.75172	P	P	P	P	P	P	ASCRP3001035		25070500	chr2	-	55433405	55436967	exonic	NM_152385	CLHC1	ACAATGAATACATTTAAGGGCATGACTCTTCAAGAATCCATGAATCTAGATGCTCTCACT	507
hsa_circRNA_103122	46	133	41	123.5	51	48	5.71786	6.94844	5.69018	6.81493	5.76946	5.70408	M	P	P	P	P	P	ASCRP3001036	hsa_circ_0004339	circBase	chr21	-	34953607	34958487	exonic	NM_017613	DONSON	ACAATGCAAATGCTTAAGACTTCACATGTATCATTCTCCGAGCCTGATATTCCGTCCTCA	948
hsa_circRNA_103043	32	64.5	40.5	76.5	51	46	5.29333	5.85087	5.75172	6.0814	5.74501	5.64043	P	P	P	P	P	P	ASCRP3001037	hsa_circ_0060134	circBase	chr20	-	34295041	34301018	exonic	NM_004902	RBM39	ACAATGTTTCCAACTCTCTAACATGTTTAACCCTCAAACGTACAGGTTTGCAGATTCCGC	193
hsa_circRNA_008584	1060	3426	1192	4110	2731.5	1651	10.4635	11.3074	10.495	11.6474	11.3462	10.7288	P	P	P	A	A	P	ASCRP3001038	hsa_circ_0008584	circBase	chr18	+	7754370	7755918	intronic	ENST00000332175	PTPRM	ACACAAAACTTGTTCTCCCTCTAGTGTTCCACTTGCACAGGGGTACTTGAATCTAAAACA	1548
hsa_circRNA_103317	139	156	214	183.5	191	222	7.39702	7.20015	7.95956	7.41685	7.49424	7.77401	P	P	P	P	P	P	ASCRP3001039	hsa_circ_0064735	circBase	chr3	-	33441680	33467233	exonic	NM_014517	UBP1	ACACAAGACTGTTCTCTAATTTTTCAGTGATGTCTTGGCATTGCCCATTTTCAAGCAGGA	1067
hsa_circRNA_024295	59.5	95	44	98	54	62	6.16922	6.44926	5.85295	6.46567	5.81928	6.03815	P	P	P	P	P	P	ASCRP3001040	hsa_circ_0024295	circBase	chr11	+	111907996	111910121	exonic	NM_001931	DLAT	ACACAAGTAAAAGGTTTTGAAGTACAGGAAGAAGGTTATCTGGCAAAAATCCTGGTCCCT	342
hsa_circRNA_405016	455	1465	355	1234	537	477.5	9.1279	10.207	8.6723	10.0825	8.97336	8.88164	P	P	P	P	P	P	ASCRP3001041		25070500	chr12	+	64485055	64509673	exonic	NM_020762	SRGAP1	ACACAAGTGAAGATGGCCTCCAAATGTTCCCCCTAAGCCCCAGAAACACAGGAAGTCCAG	788
hsa_circRNA_100688	32	146	31	120	38	36	5.33264	7.07019	5.32666	6.79612	5.46238	5.34453	P	P	P	P	P	P	ASCRP3001042	hsa_circ_0020097	circBase	chr10	+	117221450	117278834	exonic	NM_207303	ATRNL1	ACACAATACAATCATGGACCTTGTGCAGTTTTTTGTCACCTTCTTCAGACAGCCTTTTGA	394
hsa_circRNA_000483	67	75	99	86.5	89	119	6.33551	6.05813	6.84609	6.30009	6.51383	6.92736	P	P	P	P	P	P	ASCRP3001043	hsa_circ_0000483	circBase	chr13	+	50054354	50057699	exonic	NM_031915	SETDB2	ACACAATGGGAAAAAAATGAACAAAATGTGCATGTCTTCAACTGACAGCAAGGAATGCCA	613
hsa_circRNA_406747	62	76	70	76	86	79	6.22493	6.12167	6.41162	6.11127	6.43126	6.36352	P	P	P	P	P	P	ASCRP3001044		25070500	chr6	+	25450125	25472749	exonic	NM_017640	LRRC16A	ACACAATTAACCTTGCTGGCAACCCACTGGAGGATAGAGGAGAATCATGAAAAAAGTCTC	503
hsa_circRNA_101363	47	137.5	51	159	63	63	5.91205	7.0312	5.98219	7.19195	6.0725	6.05994	P	P	P	P	P	P	ASCRP3001045	hsa_circ_0006393	circBase	chr14	+	62187099	62188541	exonic	NM_001530	HIF1A	ACACACAGAAATGGATAAGTTCTGAACGTCGAAAAGAAAAGTCTCGAGATGCAGCCAGAT	422
hsa_circRNA_045234	720	1375.5	1062.5	981	653	761.5	9.87153	10.114	10.3031	9.77542	9.25995	9.56868	P	P	P	P	P	P	ASCRP3001046	hsa_circ_0045234	circBase	chr17	+	61882430	61884014	exonic	NM_007372	DDX42	ACACACAGCCCACTCCAATACAGTGCCAGATTGACTATCCACCATTTGAAAAAAACTTTT	225
hsa_circRNA_405815	83	157	209	174.5	337	213.5	6.64335	7.18742	7.92806	7.32761	8.29599	7.70942	P	P	P	P	P	M	ASCRP3001047		25070500	chr19	-	57967026	57967550	sense overlapping	NM_020633	VN1R1	ACACACCATCATGGGATACCTCAGACAATGGCAGCTTTTGGATTGAAATATTTGCTGAAT	524
hsa_circRNA_000445	23	47	19	35.5	24	22	4.92908	5.37671	4.62731	4.92908	4.80984	4.80124	P	P	A	P	P	P	ASCRP3001048	hsa_circ_0000445	circBase	chr12	-	118583263	118583380	antisense	NM_002567	PEBP1	ACACAGATCTCAGGTTTCTATTTTTATTCAACTACAAGCAAACAGCACAATTAATGCAAC	117
hsa_circRNA_003233	176.5	125	189	167	232	188.5	7.75354	6.86478	7.77702	7.27502	7.76076	7.53921	P	P	P	P	P	P	ASCRP3001049	hsa_circ_0003233	circBase	chr2	-	9675962	9683414	exonic	NM_003183	ADAM17	ACACAGATGGGGCCGAATATAACATAGAGAGAAGCTTGATTCTTTGCTCTCAGACTACGA	353
hsa_circRNA_405899	28	55	25	56	27	25	5.11054	5.60382	5.12439	5.65721	5.02081	4.885	P	P	P	P	P	P	ASCRP3001050		25070500	chr2	+	63832532	63832739	intronic	ENST00000233114	MDH1	ACACAGGGTTGATTTAGTGATTTGCACAGGTCACTCTATTTTATTTTTGTTGCCTGATGA	207
hsa_circRNA_102658	1459	786.5	1526	1245	2085	1673	10.976	9.42602	10.9217	10.0961	10.9202	10.7493	P	P	P	P	P	P	ASCRP3001051	hsa_circ_0007385	circBase	chr2	-	32142994	32157204	exonic	NM_015955	MEMO1	ACACAGTATTGAAATGCATTTGCCTTATACAGCTAAAGCCATGGAAAGCCATGCAGGATA	294
hsa_circRNA_001066	34	37	37	33	47.5	43	5.49606	5.00966	5.53548	4.92908	5.65721	5.57385	P	P	P	P	P	P	ASCRP3001052	hsa_circ_0000627	circBase	chr15	+	72789131	72848248	sense overlapping	NM_005744	ARIH1	ACACAGTTATTGCATATTGGGTACTTCCAGAAGTATGAATTCAGTGATGCAAAGGACAGG	59117
hsa_circRNA_102117	81.5	62.5	93	82	89	118.5	6.65473	5.77606	6.75553	6.21039	6.49796	6.90947	P	P	P	P	P	P	ASCRP3001053	hsa_circ_0000782	circBase	chr17	-	47388673	47390207	exonic	NM_014897	ZNF652	ACACATGAAAACACACACTGTGTGTTTCCTGTAACAAATCGTTCAAGAAACTCTGGTCCC	409
hsa_circRNA_405408	58	42	46.5	52	20	98	6.18087	5.18514	5.89599	5.4934	4.67044	6.66484	P	P	P	P	P	P	ASCRP3001054		25070500	chr15	-	82218013	82218366	exonic	TCONS_00023758	XLOC_011550	ACACATGAAGAGAAAATGGATGTAATAACCAAGGACTGCCTGATAGGGCCAGAAAGGATG	222
hsa_circRNA_103816	28	33	27	33.5	32	30	5.15508	4.86863	5.12439	4.885	5.18017	5.10706	P	P	P	P	P	P	ASCRP3001055	hsa_circ_0072271	circBase	chr5	-	37342650	37350367	exonic	NM_004298	NUP155	ACACATGCAGGCTGAAGCAGGGTGGTTTAGCCAAAGATGTAGGAAAATAAACCACTCAAA	370
hsa_circRNA_101010	4075	9489.5	4478.5	7993	9795.5	6356.5	12.5628	12.8017	12.7527	12.5838	13.0708	12.8636	P	P	P	P	P	P	ASCRP3001056	hsa_circ_0025395	circBase	chr12	+	9073580	9074346	exonic	NM_004426	PHC1	ACACCACCTCCCCACCCCTCAACCAGTCTCAGGCCCAGATGTATCTACGGGCCACAATTG	231
hsa_circRNA_100033	1025.5	2230	1023	1673	1618	1568	10.41	10.7639	10.2407	10.5438	10.6093	10.6586	P	P	P	P	P	P	ASCRP3001057	hsa_circ_0009581	circBase	chr1	-	8555122	8601377	exonic	NM_012102	RERE	ACACCACTCTGAATGCACTGAACACAAGGGAAGTGTAACATCTCCCATTTTTCTGACATA	379
hsa_circRNA_100995	41.5	40	49	39.5	46	53	5.71786	5.15171	5.9456	5.16852	5.69715	5.85295	P	P	P	P	P	P	ASCRP3001058	hsa_circ_0024913	circBase	chr11	-	134054531	134055421	exonic	NM_015261	NCAPD3	ACACCAGCAGAGGAGCAGCCGATATTTAAATAAGGCTTTTCATATCTGGTCCAAGAAAGA	406
hsa_circRNA_007444	1259	548	974	1024	1979	1385	10.7141	8.94217	10.1567	9.84596	10.8466	10.4906	P	P	P	P	P	P	ASCRP3001059	hsa_circ_0007444	circBase	chr5	+	95091099	95099324	exonic	NM_014899	RHOBTB3	ACACCAGGAAAGAAAAAATGCCTGTCTTAAAGGCTGAAGCGTCACATTATAACTCTGACT	479
hsa_circRNA_004466	354.5	850	280	740	515.5	489	8.76696	9.52006	8.32158	9.38606	8.92545	8.91677	P	P	P	P	P	P	ASCRP3001060	hsa_circ_0004466	circBase	chr12	+	112303053	112308984	exonic	NM_003668	MAPKAPK5	ACACCCCAGTTCACCCCTTATTATGTAGCACCCCAGGAAACTTCCATTTTAGAAGAATAC	543
hsa_circRNA_401899	53	41	71	57	91.5	81.5	6.00858	5.15171	6.41162	5.60135	6.53861	6.40667	P	P	P	P	P	P	ASCRP3001061		25242744	chr17	+	79653341	79655857	exonic	NM_004712	HGS	ACACCTACCAGATCATGAAGGTGGAGGAGCAAAATATGCTGTGAATTCCATCAAGAAGAA	293
hsa_circRNA_000025	264	1063	194	821.5	329	294	8.33449	9.78975	7.81676	9.51547	8.27344	8.16933	P	P	P	P	P	P	ASCRP3001062	hsa_circ_0000025	circBase	chr1	-	21295966	21307720	exonic	NM_003760	EIF4G3	ACACCTACTCCTCCTCAGTTTTTCCAGAGGCCTCAAATACAGCCTCCTAGAGCTACCATC	516
hsa_circRNA_405492	55.5	406	46	334	75	72	6.09817	8.55445	5.91205	8.27596	6.25673	6.22171	P	P	P	P	P	P	ASCRP3001063		25070500	chr16	-	72651081	72651452	exonic	ENST00000570152	AC004158.2	ACACCTAGATTTCTTCCTGCGTGAATCCAGTTGAGAACCTTTTTGTGATGAAAACGAGAT	267
hsa_circRNA_104785	44	44	83	39.5	34	32	5.80215	5.30554	6.6252	5.10706	5.29945	5.25291	P	P	P	P	P	P	ASCRP3001064	hsa_circ_0087104	circBase	chr9	-	39165929	39178357	exonic	NM_033655	CNTNAP3	ACACCTATTATTTTGGAGAATCTGAGGTGGTTTATTTTGATGGACAAAGTGCTCTGCTGT	939
hsa_circRNA_034804	582	1972	440	1886	1060.5	893	9.51481	10.5716	9.00365	10.7214	9.98377	9.844	P	P	P	P	P	P	ASCRP3001065	hsa_circ_0034804	circBase	chr15	+	42579888	42589854	exonic	NM_198141	GANC	ACACCTCTCAGGTTCCTCTCCTGGCTGAAATTTATGGTATAGAAGGAAACATTTTCAGGC	357
hsa_circRNA_102047	101	67	113	78.5	147	137	6.93426	5.91205	7.02475	6.16588	7.15108	7.0981	P	P	P	P	P	P	ASCRP3001066	hsa_circ_0000759	circBase	chr17	-	35640167	35646430	exonic	NM_198838	ACACA	ACACCTGAAGACCTTAAAGCCAATGCAGACTTTGAAATACTCGTGGGATATGAAGTGGAG	383
hsa_circRNA_406466	131	116.5	164	157	135	170	7.32161	6.76882	7.56642	7.18411	7.01735	7.402	P	P	P	P	P	P	ASCRP3001067		25070500	chr4	-	39843567	39851272	exonic	NM_001100399	PDS5A	ACACCTGTAAAGAATATTGACCCAGTAAAGAATAAGGTGCCTATGGTTCATGCTTGAAGT	571
hsa_circRNA_104571	72	67.5	89	75	102	70.5	6.44374	5.94365	6.71262	6.07071	6.68133	6.21202	P	P	P	P	P	P	ASCRP3001068	hsa_circ_0083694	circBase	chr8	+	25156459	25159970	exonic	NM_024940	DOCK5	ACACCTGTGGACTCCGAAGACCTTTTGGAGTGGCAGTCAATCCTGCAGAACCTCGATTTG	370
hsa_circRNA_004187	58	106	84	97	87	69	6.18087	6.56679	6.6252	6.42568	6.46567	6.16588	P	P	P	P	P	P	ASCRP3001069	hsa_circ_0004187	circBase	chr14	-	78023383	78043258	exonic	NM_004863	SPTLC2	ACACGAAGGCCCTGGAAGAAAATTCTCATCCTTGTGGAAGGAATATATAGGTATACAGGG	474
hsa_circRNA_104899	21	39	20	32	23	24	4.73732	5.06816	4.86863	4.86863	4.86863	4.80124	A	P	P	P	P	P	ASCRP3001070	hsa_circ_0088251	circBase	chr9	+	119109304	119130033	exonic	NM_002581	PAPPA	ACACGGGTAGAGACGGGACCCAGCGTCACAGTGACCTGTACAGAGGGCAAGTGGAATAAG	825
hsa_circRNA_068293	50	57.5	45	35	41	57	5.91205	5.7315	5.88586	4.97949	5.53029	5.93286	P	P	P	P	P	P	ASCRP3001071	hsa_circ_0068293	circBase	chr3	+	183901269	183901879	exonic	NM_004068	AP2M1	ACACGTGTGACTTCGTCCAGTTACAAACCCAATAAACTCTGTAGAGTGGAGTGCCATTCG	610
hsa_circRNA_404778	29.5	58	29	54	32	28	5.18183	5.65959	5.25606	5.57132	5.21457	5.10706	P	P	P	P	P	P	ASCRP3001072		25070500	chr10	+	76315125	76360251	sense overlapping	NM_001123	ADK	ACACTATAATGGCTACAGGTGTCAGATCCAGCTAGCAGTGCCATAAGCCAGAATTATAGA	45126
hsa_circRNA_406697	41	77	47	78	55	52	5.65721	6.1008	5.89599	6.11127	5.86538	5.79567	P	P	P	P	P	P	ASCRP3001073		25070500	chr5	-	150075067	150076453	exonic	NM_018047	RBM22	ACACTATATGTTGGTGGTCTAGGTGATACCATTACTGAGACAGATTTAAGGCCTGCCCAT	475
hsa_circRNA_103350	184.5	635	133	206.5	186	180	7.82049	9.12661	7.28276	7.57338	7.44679	7.47274	P	P	P	P	P	P	ASCRP3001074	hsa_circ_0065220	circBase	chr3	-	47468936	47470160	exonic	NM_012235	SCAP	ACACTCAAAGTATGTGGGTGCCCCGGTGGCTTATGTCCAGCAGATATTTGTGAAGTCCTC	379
hsa_circRNA_008913	417.5	1137	290	607	436.5	419	9.0074	9.87153	8.39073	9.12015	8.65749	8.6938	P	P	P	P	P	P	ASCRP3001075	hsa_circ_0008913	circBase	chr16	-	75636982	75656362	exonic	NM_012091	ADAT1	ACACTCCCTCAGGTCGATGGCCAGGTGGTCTTCATAAACTATACTGCCTTGTGATGCCTC	1459
hsa_circRNA_004070	52	78	52	67	67	64	6.00858	6.12167	6.02159	5.87565	6.11127	6.05994	P	P	P	P	P	P	ASCRP3001076	hsa_circ_0004070	circBase	chr1	-	46751033	46752171	exonic	NM_006369	LRRC41	ACACTCTCCTACAATGAGTGTGACATGTTGGCGAGCCAAGTTTATGGAGGCCTTTTTTTC	1138
hsa_circRNA_008805	72	183	56	150.5	76	75	6.46431	7.42387	6.13199	7.10292	6.27547	6.27547	P	P	P	P	P	P	ASCRP3001077	hsa_circ_0008805	circBase	chr17	+	36614345	36619623	exonic	NM_001199417	ARHGAP23	ACACTCTGGAGCTGTCTATCATGCCCAAGGACGAGGACATCCTCCAGCTGCTGCCACTGG	420
hsa_circRNA_104493	176	138	246	155	237.5	205.5	7.7474	7.03762	8.15126	7.15108	7.78058	7.6707	P	P	P	P	P	P	ASCRP3001078	hsa_circ_0082413	circBase	chr7	+	131113791	131113904	exonic	NM_013255	MKLN1	ACACTGAAAAAGAGAGACTGTTTATTTGTTTGGTGGCTGGGATGGAACACAAGATCTTGC	113
hsa_circRNA_031939	54.5	77	70	82	75	77	6.09817	6.13199	6.41162	6.20307	6.27547	6.29398	P	P	P	P	P	P	ASCRP3001079	hsa_circ_0031939	circBase	chr14	-	52977957	53011089	exonic	NM_020784	TXNDC16	ACACTGAACATTCACCTGTTTATTAAGACAATGAAAGCACCTCTGTTGATAACATAGATC	937
hsa_circRNA_067864	57	125.5	71	168.5	117.5	86	6.15579	6.89034	6.42147	7.28276	6.85235	6.46567	P	P	P	P	P	P	ASCRP3001080	hsa_circ_0067864	circBase	chr3	-	167422629	167438061	exonic	NM_007217	PDCD10	ACACTGAGAGCCGCTTTCATCAAGATCAGTGTGTTTTTTGTGTCCAATTCTTTTATCACC	266
hsa_circRNA_071374	361	278	455	332	340.5	443.5	8.79836	8.03093	9.05936	8.2633	8.32552	8.77385	P	P	P	P	P	P	ASCRP3001081	hsa_circ_0071374	circBase	chr4	+	166141085	166160051	exonic	NM_007246	KLHL2	ACACTGCAGAAATTCAGGTTACAGAAGAAAATGTACAGATGCACAAAGCAGGGTCATCAG	355
hsa_circRNA_102109	293	220.5	470	248.5	454.5	399	8.47627	7.71028	9.11387	7.83161	8.70393	8.62619	P	P	P	P	P	P	ASCRP3001082	hsa_circ_0003650	circBase	chr17	+	45740454	45752148	exonic	NM_002265	KPNB1	ACACTGGTGGAAGGTACGAGTGGCTGCTTTACAGAATCTGGTGAAGATAATGTCCTTATA	1216
hsa_circRNA_000804	39	76	43	71	63	50.5	5.57132	6.0814	5.81928	5.98409	6.05723	5.77715	P	P	P	P	P	P	ASCRP3001083	hsa_circ_0000804	circBase	chr17	-	73946854	73952028	exonic	NM_004035	ACOX1	ACACTGTCATGATGCTCCAGACGGCTAGTTGGAAAGACTTCAAATCATGCAATAGTTCTT	760
hsa_circRNA_002375	37	85	29	91	37.5	38.5	5.57132	6.28475	5.3025	6.35693	5.43346	5.49873	P	P	P	P	P	P	ASCRP3001084	hsa_circ_0002375	circBase	chr12	-	88898935	88939642	exonic	NM_000899	KITLG	ACACTGTTACTTTCGTACATTGACTTGGATTCTCACTTGCATTTATCTTCAGCTGCTCCT	844
hsa_circRNA_072915	75	61	74.5	66	83	75.5	6.51383	5.79242	6.51383	5.86538	6.40809	6.26769	P	P	P	P	P	P	ASCRP3001085	hsa_circ_0072915	circBase	chr5	+	72147070	72201272	exonic	NM_002270	TNPO1	ACACTTAAGCTGCAGTCCCAAAATTAGGGAAACTGGAACAACTTAATCAGTATCCAGACT	2603
hsa_circRNA_006409	43.5	32.5	54	41	59	51	5.75172	4.92116	6.0814	5.12094	5.95338	5.75172	P	P	P	P	P	P	ASCRP3001086	hsa_circ_0006409	circBase	chr10	+	102697158	102703885	exonic	NM_018121	FAM178A	ACACTTCCTGAAACCAACATTTTAAATGTGGTTAAGATGATGTCAGTTCATACAGACTGT	321
hsa_circRNA_005874	50	70	49	70	54.5	69	5.90404	5.95338	5.95338	5.94169	5.898	6.20388	P	P	P	P	P	P	ASCRP3001087	hsa_circ_0005874	circBase	chr13	+	31204971	31205611	exonic	NM_005800	USPL1	ACACTTCTATATACCAGTCAATTGAGTGGTGTTAAAGTGCATCTATCCTTTGGGCTCTAA	640
hsa_circRNA_405165	93	179.5	223	165.5	164.5	134	6.8144	7.40484	8.01522	7.26724	7.27967	7.06885	P	P	P	P	P	P	ASCRP3001088		25070500	chr13	-	95768175	95822882	exonic	NM_005845	ABCC4	ACACTTGGATGATTTGCTGCCGCTGACGTTTTTAGATTTCATCCAGGTGTATTTGTCAAA	808
hsa_circRNA_000309	19	24	20	25	17	16	4.64664	4.56772	4.62731	4.59285	4.4896	4.38416	A	P	P	P	A	A	ASCRP3001089	hsa_circ_0001026	circBase	chr2	-	70143408	70144176	antisense	NM_002357	MXD1	ACAGAAAACTTACATTCAGCAGTATAGTTGAAGGGATCTAATAGAACAAATTTCCTAGCC	768
hsa_circRNA_001083	17	30	19	26	24	23	4.47886	4.83111	4.71689	4.61264	4.9052	4.80124	A	P	A	P	P	P	ASCRP3001090	hsa_circ_0000795	circBase	chr17	-	59961931	59975100	sense overlapping	NM_020748	INTS2	ACAGAAACAGCAGGTTCTTGTGGTTGAACCTAACAGACACTTAACAGAGTACACCTGAAC	13169
hsa_circRNA_407252	69	40	50	42.5	51	73	6.4017	5.15171	5.95338	5.22103	5.81928	6.25673	P	P	P	P	P	P	ASCRP3001091		25070500	chr9	-	136273891	136278041	exonic	NM_020385	REXO4	ACAGAAATATAAACCTTTCAAGAGTCAAGTAAAGGGAAGACATCTGGTTTGACGACGTGG	502
hsa_circRNA_404233	52.5	129	44	132	59	57.5	6.04727	6.90245	5.83832	6.90044	6.01231	5.95919	P	P	P	P	P	P	ASCRP3001092		25242744	chr9	-	111637174	111644467	exonic	NM_003640	IKBKAP	ACAGAAGACTTCGGTTCCTGTTCTTGGATTATGAAGAAGCTGTGCTCTTGCTGTTAGAAG	709
hsa_circRNA_403961	46	155	43	182	61	54	5.86125	7.18742	5.79567	7.41051	6.01231	5.88789	P	P	P	P	P	P	ASCRP3001093		25242744	chr7	-	148516069	148516779	exonic	uc011kuj.2	EZH2	ACAGAAGATTCATTGAATGGCACCTGCAGAAGCTTTTCATGCAACACCCAACACTTATAA	174
hsa_circRNA_057073	24.5	31	27	38	27	30.5	4.9052	4.80554	5.20808	5.05737	4.94477	5.21457	P	P	P	P	P	P	ASCRP3001094	hsa_circ_0057073	circBase	chr2	+	172782046	172844276	exonic	NM_003642	HAT1	ACAGAAGCTACAGACTGGATATTAAAAGAAGACTAATTAGCCCATATAAGGATTTGGTGC	1085
hsa_circRNA_101372	406	589.5	458	657	496.5	467	8.9605	9.02643	9.06532	9.22271	8.83883	8.84564	P	P	P	P	P	P	ASCRP3001095	hsa_circ_0006278	circBase	chr14	-	68151731	68157138	exonic	NM_016026	RDH11	ACAGAAGGTCTTGAGATTCTAAGTGGGAATCATTTCAGGTCACTTCCTCCTAACCCATCT	400
hsa_circRNA_102772	69	81	93	78	92	97	6.37877	6.20714	6.8026	6.11127	6.53861	6.64815	P	P	P	P	P	P	ASCRP3001096	hsa_circ_0004964	circBase	chr2	+	85270686	85276771	exonic	NM_020122	KCMF1	ACAGAATTCCCAGTTTCTTTTAACAAGATTTGTCCAATATGTGCAGCGTTACCTGGAGGC	560
hsa_circRNA_092527	65	64	56	64	73	82.5	6.30162	5.82777	6.14394	5.79783	6.25673	6.4465	P	P	P	P	P	P	ASCRP3001097	hsa_circ_0001300	circBase	chr3	-	49051181	49051358	antisense	NM_018031	WDR6	ACAGACAGTAGTGTCCTCACTACATGTGATCACAATGTCAGTCAAGCCTGGCTGAGGATC	177
hsa_circRNA_405691	54	84	48	96	58.5	63	6.08495	6.2583	5.93385	6.44098	5.96882	6.0814	P	P	P	P	P	P	ASCRP3001098		25070500	chr18	-	52937061	52946887	exonic	NM_003199	TCF4	ACAGACAGTATAATGGGTCTATGCTCCATCAGCAAGCACTGCCGACTACAATAGGGACTC	373
hsa_circRNA_000175	1103	620	1045.5	533	779.5	1060.5	10.5208	9.09947	10.282	8.9195	9.54071	10.0961	P	P	P	P	P	P	ASCRP3001099	hsa_circ_0000175	circBase	chr1	-	205585605	205593019	exonic	uc021pid.1	ELK4	ACAGACATTCAACATGATTGCATTTGAACTCATTGCTATGGACAGTGCTATCACCCTGTG	1373
hsa_circRNA_026232	98	108	149.5	135	207.5	238	6.88628	6.62276	7.43746	6.95282	7.5872	7.86603	P	P	P	P	M	P	ASCRP3001100	hsa_circ_0026232	circBase	chr12	+	50824277	50829407	exonic	NM_052879	LARP4	ACAGACCCTGATCTAATTCTTGAAGTGTTAAGATGAGAAAGCAATTCAGCAGTTTCTACA	213
hsa_circRNA_101387	298	324	295	310	339	333	8.506	8.23005	8.41806	8.16473	8.30704	8.34006	P	P	P	P	P	P	ASCRP3001101	hsa_circ_0032434	circBase	chr14	+	71479716	71479919	exonic	uc010are.1	PCNX	ACAGACTCACACTTTTGGCCCTGTTTGATAGATTCGATTGAATAGACTATTGACCATTGA	203
hsa_circRNA_405555	339	492.5	271.5	387	435	389	8.69786	8.80173	8.27732	8.4627	8.64913	8.5853	M	P	P	P	P	P	ASCRP3001102		25070500	chr17	-	26918715	26926848	intronic	ENST00000481916	RP11-192H23.4	ACAGACTGACACATCTCACAGTGGGGTTTCCCGTGCATAGGAGATCCAAGACAGCAGAAG	8133
hsa_circRNA_067100	507	266	637	497	637	785	9.28243	7.9723	9.56162	8.82988	9.22913	9.62549	P	P	P	P	P	P	ASCRP3001103	hsa_circ_0067100	circBase	chr3	-	124997967	125032500	exonic	NM_021964	ZNF148	ACAGAGACATGTCTTCATTCATACAGGCAGTTATACTTAAGCATGAACATTGACGACAAA	599
hsa_circRNA_104798	129.5	412	134	401.5	142	127	7.2789	8.57288	7.28276	8.51408	7.10292	7.01083	P	P	P	P	P	P	ASCRP3001104	hsa_circ_0087300	circBase	chr9	+	82267507	82268990	exonic	NM_007005	TLE4	ACAGAGACTCCATCAAGCAACAACTCCAGGCCCAGCATTTATCACATGGACATGGTCTCC	219
hsa_circRNA_101866	42	63.5	41	57.5	57	44	5.70178	5.79999	5.73602	5.67379	5.93581	5.65482	P	P	P	P	P	P	ASCRP3001105	hsa_circ_0040370	circBase	chr16	-	71772844	71773244	exonic	NM_001128	AP1G1	ACAGAGCTAGATATGACGGACTTTGTTTTCCAAGCTGCAGTACCAAAGGTGCTCCAGCTG	269
hsa_circRNA_407313	42	88.5	56.5	96	60.5	58	5.70178	6.34071	6.11648	6.42568	5.99544	5.97265	P	P	P	P	P	P	ASCRP3001106		25070500	chrX	+	102730028	102741511	intergenic			ACAGAGCTCATCAGTGTGACATGCATAAAGGAATTTCTTATTGAGCCCCAGGAAGAAGAA	11483
hsa_circRNA_100785	221	105	229	147.5	267	291	8.06814	6.59193	8.05102	7.08266	7.95593	8.16221	P	P	P	P	P	P	ASCRP3001107	hsa_circ_0008227	circBase	chr11	+	34093272	34093534	exonic	NM_005898	CAPRIN1	ACAGAGGAGTTTCATGGCACTAAGTCAAGATGGTAAGCTTGATGATTACCAGGAACGAAT	150
hsa_circRNA_407215	25	51	25	50.5	31	33	5.02081	5.4934	5.06816	5.4528	5.10356	5.23387	P	P	P	P	P	P	ASCRP3001108		25070500	chr9	-	107587026	107587963	intronic	ENST00000374736	ABCA1	ACAGAGGTGCAGAATGTACGTACACTGCTTTGGGCATCTGTTTGGAAAATATGACTTCTA	937
hsa_circRNA_407173	47.5	72.5	62	67	67	69	5.87463	6.01417	6.25358	5.94169	6.1337	6.18418	P	P	P	P	P	P	ASCRP3001109		25070500	chr9	+	35657761	35658017	antisense	NR_003051	RMRP	ACAGAGTCCTCAGTGTGTAGCCTAGGATACAGGCCTTCAGCACGAACCACAATGAGCCCC	256
hsa_circRNA_104233	100	76	114.5	100.5	119.5	120	6.92934	6.12167	7.0684	6.52301	6.87609	6.89237	P	P	P	P	P	P	ASCRP3001110	hsa_circ_0078362	circBase	chr6	+	155095122	155099179	exonic	NM_014892	SCAF8	ACAGAGTGTTGAGAAGTTTATTCAGAAATTGTATTCCCTGAATGACTATAAACCACCCAT	129
hsa_circRNA_077544	32.5	63	39.5	64.5	39	37	5.35043	5.84042	5.72014	5.82777	5.46238	5.41526	P	P	P	P	P	P	ASCRP3001111	hsa_circ_0077544	circBase	chr6	-	107531642	107533486	exonic	NM_020381	PDSS2	ACAGATCGGAGAGGAAAGTTATATCACAGATGATATTGGAATATCGACTTGGAAGGAGCA	306
hsa_circRNA_100826	52	118	48	116.5	64.5	60	6.03632	6.78527	5.95338	6.71719	6.1008	6.01417	P	P	P	P	P	P	ASCRP3001112	hsa_circ_0022245	circBase	chr11	-	61039146	61042056	exonic	NM_152718	VWCE	ACAGATCTGGTCGCCTGGTGACCCCTGTGAGTTATGCATCTGCCAGTGAGATGCTATTTC	290
hsa_circRNA_047820	41	86	35	78	51	50	5.70178	6.27547	5.49873	6.11127	5.76946	5.76505	P	P	P	P	P	P	ASCRP3001113	hsa_circ_0047820	circBase	chr18	+	56601664	56648849	exonic	NM_018181	ZNF532	ACAGATGCCACCAATGAGGAGGAAACAGAAATAAAAGAAGACACTAAGAAGACTTGCACT	1065
hsa_circRNA_406688	85	145	67.5	118	90	93.5	6.68133	7.0915	6.38454	6.74043	6.48191	6.60681	P	P	P	P	P	P	ASCRP3001114		25070500	chr5	+	141765092	141770616	intronic	ENST00000510311	AC005592.2	ACAGATGGAAAAGGCGGCTCTCTGACTAGTGAAAGGGATCACAGTATAAGACAGTGAATA	5524
hsa_circRNA_001508	214	167.5	433	207	318	321	8.01126	7.30194	8.98266	7.57653	8.22222	8.28832	P	P	P	P	P	P	ASCRP3001115	hsa_circ_0001508	circBase	chr5	+	80071512	80088663	exonic	NM_002439	MSH3	ACAGATTTATCATTTATGATAGAAATAAAGAACTCTGCTGTATCTTGTATACCAACTGAT	402
hsa_circRNA_018225	1353	1610.5	2526	1361	2384	1467.5	10.8259	10.3313	11.8156	10.207	11.1567	10.5746	P	P	P	P	P	P	ASCRP3001116	hsa_circ_0018225	circBase	chr10	+	38726471	38734535	exonic	NR_024497	LINC00999	ACAGCAAAACGAAGTGACCTCACAATGACTCAAGCTACCACATGCTGTTGATTGTGAAAT	464
hsa_circRNA_000603	39	56	33	67	47.5	46	5.64043	5.63319	5.46101	5.84042	5.68084	5.65482	P	P	P	P	P	P	ASCRP3001117	hsa_circ_0000603	circBase	chr15	+	56680669	56687032	exonic	NM_198524	TEX9	ACAGCAACAGTTGTCTTCAGTAGAAAGGAGGTCTGTTACCATCTGAAGGGATAGTTCATC	565
hsa_circRNA_404129	31	28.5	39	31	34	30	5.24976	4.64664	5.70869	4.80124	5.29945	5.10706	P	P	P	P	P	P	ASCRP3001118		25242744	chr9	+	5066677	5081861	exonic	NM_004972	JAK2	ACAGCAACTTGGCAAGGATGGATTTTGCCATTAGTAAACTGAAGAAAGCAGGTAATCAGA	1357
hsa_circRNA_404718	88	79	75	96	98	89.5	6.75219	6.16588	6.49796	6.44098	6.62154	6.51646	P	P	P	P	P	P	ASCRP3001119		25070500	chr10	+	12159671	12160917	exonic	NM_018706	DHTKD1	ACAGCAAGAGATGAGCAAATACAAACATGTTAAAGGCAGCCGTGTCAACTCTTCAAGAAA	253
hsa_circRNA_000234	232	108.5	268.5	191	231	327	8.13425	6.67664	8.26467	7.4795	7.74572	8.32064	P	M	P	P	P	P	ASCRP3001120	hsa_circ_0000234	circBase	chr10	-	35349801	35360267	exonic	NM_003591	CUL2	ACAGCAAGGGTGCAGACTATATGGACTGCTTATATAGATTTCAACACTACACTTGCACAA	339
hsa_circRNA_406746	135	94	190.5	116.5	129	139.5	7.34989	6.44926	7.78058	6.72971	6.95282	7.12548	P	P	P	P	P	P	ASCRP3001121		25070500	chr6	+	21108631	21144254	intronic	ENST00000378624	CDKAL1	ACAGCACAATTTTAGTAGAAAAAGCAAAGGACAAAAGATCTTTCTCGGGTGTTTCATTCT	35623
hsa_circRNA_402458	346	546	275	492	412.5	398	8.73374	8.93739	8.30343	8.80482	8.58577	8.62619	P	P	P	P	P	P	ASCRP3001122		25242744	chr2	+	208589523	208598771	exonic	NM_152523	CCNYL1	ACAGCACAGTCAGCCAGCCTAATCTTAGAACCACAGTAAAATGATTTAGCTTTGGAGTCA	211
hsa_circRNA_406802	56.5	89	81.5	116	74	47	6.14394	6.34071	6.57248	6.74043	6.25673	5.68084	P	P	P	P	P	P	ASCRP3001123		25070500	chr6	-	77981056	77983024	intergenic			ACAGCAGTAACAGTGAAAACTAAACATAGCTGTACCAAGGTATGAGCCTTGCAAGAAGAC	1968
hsa_circRNA_404062	399	224	487	371.5	463.5	440	8.93469	7.7432	9.1644	8.40357	8.73685	8.75226	P	P	P	P	P	P	ASCRP3001124		25242744	chr8	-	74650518	74652103	exonic	NM_014393	STAU2	ACAGCAGTTTGGTCAATATTGTCTTAACATGCTTCAAATAAATCAGAGGCTGCCTACCAC	179
hsa_circRNA_401911	50.5	53.5	70	64	81.5	77	5.93188	5.54065	6.42147	5.84042	6.3831	6.28475	P	P	P	P	P	P	ASCRP3001125		25242744	chr18	+	9117835	9122679	exonic	NM_021074	NDUFV2	ACAGCATACTGGAGGCCATTCAGAAAAAGCTTGGGAAGACATGTAAGGAATTTGCATAAG	415
hsa_circRNA_088200	89.5	137	45	93.5	49	85	6.73649	7.00617	5.88586	6.40028	5.72014	6.4465	P	P	P	P	P	P	ASCRP3001126	hsa_circ_0088200	circBase	chr9	-	117819431	117819704	exonic	NM_002160	TNC	ACAGCCACGACAGCCAAAGAACCTGAAATTGGAAACTTAAATGTTTCTGACATAACTCCC	273
hsa_circRNA_059880	279	969.5	210	764	278.5	268	8.41066	9.68629	7.92806	9.43125	8.01475	8.03093	P	P	P	P	P	P	ASCRP3001127	hsa_circ_0059880	circBase	chr20	+	32354656	32358098	exonic	NM_032819	ZNF341	ACAGCCTCCTGCCACAGCACAGCCCCAAGAAGGACAATGCCGTCTACAAGGTTGGGCCAG	400
hsa_circRNA_008046	175	687.5	150.5	755.5	235	206	7.73306	9.25199	7.45572	9.41011	7.75354	7.66745	P	P	P	P	M	P	ASCRP3001128	hsa_circ_0008046	circBase	chr14	+	31103152	31112611	exonic	NM_016106	SCFD1	ACAGCCTCTTCTGCTTTTTTGTTACTCTGGGCTTTTACACTCTGATCGAGATCCTATTCC	392
hsa_circRNA_406479	137	313	137.5	303.5	197	204	7.37907	8.18635	7.32761	8.14108	7.52851	7.63697	P	P	P	P	P	P	ASCRP3001129		25070500	chr4	-	54811039	54817857	antisense	uc003haa.3	PDGFRA	ACAGCGAAAAGACCTACAGCACTCTGCAAAAGGCATTCTTCACCAAAGTGTGTCTCCTTG	6818
hsa_circRNA_020596	2150.5	1934	3785	1727	3808	2263.5	11.5779	10.5428	12.4837	10.5873	11.8015	11.2628	P	P	P	P	P	P	ASCRP3001130	hsa_circ_0020596	circBase	chr11	-	133587	139152	exonic	uc001lnx.4	LOC100133161	ACAGCGAAACGAAGTGAGCTCACAATGACTCAAGCTGCCACATACTGTTGATTGTGAAAT	744
hsa_circRNA_003163	1589	1240.5	3216	1005.5	3080.5	1535.5	11.0692	9.98051	12.1511	9.80757	11.4913	10.6362	P	P	P	P	P	P	ASCRP3001131	hsa_circ_0003163	circBase	chr1	-	222652709	224149975	sense overlapping	NM_003268	TLR5	ACAGCGAAACGAAGTGAGCTCACAATGACTCAAGCTGCCACATAGTGTTGATTGTGAAAT	1497266
hsa_circRNA_092375	1401.5	1199	2676	992	2958.5	1532	10.8957	9.94051	11.8787	9.79158	11.429	10.6315	P	P	P	P	P	P	ASCRP3001132	hsa_circ_0001978	circBase	chr1	-	224142178	224149975	intronic	TCONS_l2_00001800	XLOC_l2_001331	ACAGCGAAATGAAGTGAGCTCACAATGACTCAAGCTGCCACATAGTGTTGATTGTGAAAT	7797
hsa_circRNA_042451	129	68	122.5	97	125	128	7.27191	5.91205	7.17083	6.44098	6.94454	7.01642	P	P	P	P	P	P	ASCRP3001133	hsa_circ_0042451	circBase	chr17	-	20907514	20910300	exonic	NM_015276	USP22	ACAGCGAAGGCGATTTGAACACTCAGCCAAGCTGCGGCGGAAGATCACCACGTATGTGTC	305
hsa_circRNA_407104	26	37	26	35	30	28	5.08597	4.97949	5.15508	4.97949	5.18017	5.05737	P	P	P	P	P	P	ASCRP3001134		25070500	chr8	+	95879503	95888375	exonic	NM_017864	INTS8	ACAGCGTTTAAATCTCTGCAAGAACAAAACAGGAGGACATTGTGAATGATATTACAGCTG	410
hsa_circRNA_101851	115	245	116.5	240.5	125	152	7.11944	7.865	7.0915	7.77346	6.90647	7.23488	P	P	P	P	P	P	ASCRP3001135	hsa_circ_0005733	circBase	chr16	+	69279504	69304188	exonic	NM_006750	SNTB2	ACAGCTACCCACTTGTTGCCACCAGTCAAGTTCATCCGAGAAGTAACACCATATATCAAG	568
hsa_circRNA_100283	49	39	43	46.5	58	49	5.83832	5.06816	5.81928	5.36801	5.97648	5.77715	P	P	P	P	P	P	ASCRP3001136	hsa_circ_0013222	circBase	chr1	-	94360169	94363454	exonic	NM_002061	GCLM	ACAGCTGTTGACTCACAATGATCCAAAAGCAAAACTGTTCATTGTAGAATCAAACTCTTC	378
hsa_circRNA_077893	22	20	21	23	27.5	25	4.86863	4.36094	4.86863	4.53179	4.86863	4.80124	P	A	P	P	M	P	ASCRP3001137	hsa_circ_0077893	circBase	chr6	+	134303705	134305809	exonic	NM_004865	TBPL1	ACAGGAAGTATCACAGTAACAGAAAGTATTAATGAAGCTTAGAAAACCTAGAATTACAGC	346
hsa_circRNA_028319	505	1290	425	1346	844	790	9.27459	10.0369	8.94473	10.1973	9.65562	9.63747	P	P	P	P	P	P	ASCRP3001138	hsa_circ_0028319	circBase	chr12	-	112370389	112381173	exonic	NM_138341	TMEM116	ACAGGACACCAAGCTTCACATGGCCCTTTATGTTCTCCAGATATTCTACATTTCCTCATT	597
hsa_circRNA_019548	24	29	19.5	27	24	27	4.92908	4.75301	4.67044	4.68453	4.84373	5.05737	P	P	A	P	P	P	ASCRP3001139	hsa_circ_0019548	circBase	chr10	+	102739604	102740986	exonic	NM_017893	SEMA4G	ACAGGACATAGAGAGAGGAAATCGAGGCTGTGAGAGCAGCAGGGATACAGGAAGACCCTG	722
hsa_circRNA_092490	126	120.5	140.5	149	131.5	221	7.2602	6.83666	7.351	7.08886	6.9673	7.76159	P	P	P	P	P	P	ASCRP3001140	hsa_circ_0001064	circBase	chr2	+	120830753	120836157	exonic	NM_020909	EPB41L5	ACAGGAGTCCTTGTTTTTGAAGGAGATACCAAAATTGGCTTATTTTTTTGCATTGGTTGG	518
hsa_circRNA_006314	294.5	297.5	224	230	304	304	8.49071	8.11269	8.02055	7.72314	8.15401	8.22685	P	P	P	P	P	P	ASCRP3001141	hsa_circ_0006314	circBase	chr15	+	72810407	72837305	exonic	NM_005744	ARIH1	ACAGGATATGCCTTGTCAGATCTGCTACTTGAACTACCCTAACTCGAATCCAGCAACTAT	213
hsa_circRNA_101277	32	39	31.5	51.5	39	40.5	5.33264	5.06816	5.44178	5.53548	5.49606	5.56371	P	P	P	P	P	P	ASCRP3001142	hsa_circ_0007610	circBase	chr13	+	76301164	76335174	exonic	NM_005358	LMO7	ACAGGATTTATCAAATCGAGTCACTGTCAATTTGATTAATAAGCTTAAACCTGGCGTCAT	177
hsa_circRNA_007209	63	70	55	62	60	71	6.31376	5.97648	6.13199	5.75729	6.01231	6.22171	P	P	P	P	P	P	ASCRP3001143	hsa_circ_0007209	circBase	chr8	-	135612678	135622898	exonic	NM_020863	ZFAT	ACAGGCACATCTTAAAGTTCACACAGCACTGGTAACGAGTCTGACCTTGAACTAGAAAAG	2027
hsa_circRNA_405028	20	46	19.5	54	22	22	4.73732	5.30554	4.82688	5.57132	4.63216	4.68453	P	P	P	P	P	A	ASCRP3001144		25070500	chr12	+	72955944	73015531	exonic	NM_013381	TRHDE	ACAGGCATCAACACTTATTTCAGATTGGATTTCCAGCAACAGGAACAGGATTATTTAACC	887
hsa_circRNA_400081	35	82	63	76	69.5	57	5.45828	6.22493	6.27392	6.07071	6.17589	5.92001	P	P	P	P	P	P	ASCRP3001145	hsa_circ_0092309	circBase	chr4	+	152021740	152022080	intronic	ENST00000274065	RPS3A	ACAGGCTTGACTTTGCGTAAGTAGCTTATTCTTGGTTTGTATTTTCCTTAAGTTGGCGCT	340
hsa_circRNA_037977	82	43	108	67	102	125	6.64335	5.25606	6.99772	5.88789	6.68133	6.97497	P	P	P	P	P	P	ASCRP3001146	hsa_circ_0037977	circBase	chr16	+	14738130	14743830	exonic	NM_016561	BFAR	ACAGGGAAAGGTTTTTATCTGAACGAGTAAATGGAAGATTAATGATGTTTTGCAGCAGTT	711
hsa_circRNA_404886	967.5	495	1250.5	498.5	1415.5	835.5	10.3293	8.81233	10.5543	8.83172	10.4164	9.73507	P	P	P	P	P	P	ASCRP3001147		25070500	chr11	+	48175347	48177671	exonic	NM_002843	PTPRJ	ACAGGGAAGAGATCTGAAGCTTGTTGGAATTAGTCAACCTAAATATGCAGCAGAACTGGC	300
hsa_circRNA_401419	23	36	21	39	22	20	4.80124	4.93695	4.82688	5.09655	4.80984	4.68453	P	P	P	P	P	A	ASCRP3001148		25242744	chr15	+	57743697	57746016	exonic	NM_032866	CGNL1	ACAGGGAGAAGGGAGCTCTGATTGAGGCTTGTAATTCCACATCTGAAGTCAAAGATCTAT	387
hsa_circRNA_069847	25.5	61	19	61	23	25	5.02081	5.73827	4.71689	5.75729	4.92512	4.96993	P	P	A	P	M	P	ASCRP3001149	hsa_circ_0069847	circBase	chr4	+	57355553	57361560	exonic	NM_006947	SRP72	ACAGGGAGATTTGAAAAAGAAGAAAAAGAAAAAGAAGGGTATCTGCATTAGTTACCATGT	454
hsa_circRNA_009554	27	35	32	37.5	37	32.5	5.18183	4.93695	5.38249	5.04286	5.39968	5.18183	P	P	P	P	P	P	ASCRP3001150	hsa_circ_0009554	circBase	chr1	+	8022822	8045342	exonic	NM_007262	PARK7	ACAGGGCATTTAGCAAACTAGCTTGTAAACATATAACATAAAAATGGCTTCCAAAAGAGC	821
hsa_circRNA_405317	65.5	62.5	102.5	61.5	103	116	6.3273	5.79242	6.91546	5.72014	6.65771	6.85858	P	P	P	P	P	P	ASCRP3001151		25070500	chr15	+	40933576	40943017	sense overlapping	NM_144508	CASC5	ACAGGGCATTTATCCACAACAGTGTTTCTCAAGCTTGAATACTACCATAATTTTTAGATT	9441
hsa_circRNA_104304	85	113	103.5	117	146	118	6.71491	6.71491	6.92736	6.75553	7.15108	6.89843	P	P	P	P	P	P	ASCRP3001152	hsa_circ_0079363	circBase	chr7	-	6465618	6472590	exonic	NM_139179	DAGLB	ACAGGGCTGCAGTACAGGGACTTCATCCACGTCAGCTTCCATGACAAGGACACAGATCTG	378
hsa_circRNA_407257	97.5	113	93	110	112.5	104	6.88628	6.6988	6.77103	6.63248	6.78527	6.70457	P	P	P	P	P	P	ASCRP3001154		25070500	chr9	+	140109659	140109825	intronic	ENST00000344894	NDOR1	ACAGGTGAGGGCAGCCTTGGGCCTGGTGGTTGGAGCCCAGGACCGGCCCTGGGAAAGCTG	166
hsa_circRNA_029998	18.5	30	17	31	23	21	4.43507	4.75301	4.52136	4.80124	4.67044	4.5473	A	P	A	P	P	A	ASCRP3001155	hsa_circ_0029998	circBase	chr13	-	36822742	36828280	exonic	NM_001144981	CCDC169	ACAGGTGGATCAACTGCCTAGGATGCAAGAGAATCTAGTGAAAACGAATCCTTAAACACA	230
hsa_circRNA_404684	45	52	46	71	49	55	5.81928	5.51722	5.88586	5.98409	5.72014	5.91205	P	P	P	P	P	P	ASCRP3001157		25070500	chr1	+	235498556	235506198	sense overlapping	NR_036605	GGPS1	ACAGTAAATAGATTAGCTTTGAAGTTTAAATCCAATGGAGAAGACTCAAGAAACAGTCCA	7642
hsa_circRNA_104479	316	234	421	365	634.5	582	8.60133	7.79689	8.93432	8.37489	9.23234	9.16188	P	P	P	P	P	P	ASCRP3001158	hsa_circ_0001741	circBase	chr7	-	128655032	128658211	exonic	NM_012470	TNPO3	ACAGTAGTATCTCTATTGGTTCATGCATGGGAGATCTCAGACCAGTTGTTACAGATCCGG	432
hsa_circRNA_079518	106	128	104	154	137.5	128	6.9996	6.90947	6.92241	7.1426	7.05761	7.01642	P	P	P	P	P	P	ASCRP3001159	hsa_circ_0079518	circBase	chr7	-	17890448	17937069	exonic	NM_015132	SNX13	ACAGTATCTTAGATCTCTAGATACAGCTGGTGATGGCCAGTCTATCCATATGGGGATGGG	964
hsa_circRNA_104736	152	540	122	519	205	201	7.52948	8.92087	7.14175	8.89383	7.59282	7.63697	P	P	P	P	P	P	ASCRP3001160	hsa_circ_0086414	circBase	chr9	-	16435552	16437522	exonic	NM_017637	BNC2	ACAGTGGCTGGTTGCAATGCTGCATTCCCCTCTCGCCGAAGCCGAGACAGGATGCTGCTG	1970
hsa_circRNA_030788	43	93	44	134	70	55.5	5.76946	6.3831	5.79567	6.92835	6.20551	5.94169	P	P	P	P	P	P	ASCRP3001161	hsa_circ_0030788	circBase	chr13	-	101997616	102031004	exonic	NM_052867	NALCN	ACAGTGGCTTTAATGAGATAGGGGGATAGTTCCTATGTGAAAGATCGCTGGTGTGTTTTT	508
hsa_circRNA_100423	481.5	1601	468.5	1352	723	703.5	9.20977	10.32	9.11039	10.2023	9.42032	9.44062	P	P	P	P	P	P	ASCRP3001162	hsa_circ_0006267	circBase	chr1	+	198247090	198266370	exonic	NM_133494	NEK7	ACAGTGTGACTACCCACCTCTTCCTTCAGATCACTATTCAGAAGAACATTTTAAGAAGCA	426
hsa_circRNA_405952	377	483	443	577	1301.5	710.5	8.86098	8.78397	9.01717	9.03631	10.3121	9.45628	P	P	P	P	P	P	ASCRP3001163		25070500	chr2	-	122125405	122135069	sense overlapping	NM_015282	CLASP1	ACAGTGTGCTGTGCTGCAGGTTATCCCTAGGCTAAAAGAGAACTCTGTATGAGTTAAATG	9664
hsa_circRNA_404635	55	107	56	100	142	81.5	6.0725	6.58067	6.13199	6.48191	7.11251	6.41303	P	M	P	P	P	P	ASCRP3001164		25070500	chr1	+	193332350	193334904	sense overlapping	NR_125789	LINC01031	ACAGTGTGTCAGGAGGTGTTTCTAGAGAGCTATCTTATCACCAACATCACCAAGTATGCT	2554
hsa_circRNA_404693	109	69.5	136.5	75	130	136	7.05535	5.97648	7.29812	6.07071	6.96153	7.07911	P	P	P	P	P	P	ASCRP3001165		25070500	chr1	+	243542022	243589860	exonic	NM_006642	SDCCAG8	ACAGTGTGTCCAGCATGGGAGAGTACATGAGACGATGAAGCAAAGGAAATAGAGAAATTG	512
hsa_circRNA_404550	23	21	22	21	21	26	4.83953	4.41266	4.92908	4.44614	4.69385	4.96993	P	A	P	A	P	P	ASCRP3001166		25070500	chr1	+	93683294	93692006	exonic	NM_206886	CCDC18	ACAGTTAAAGAAGAAATCTGAAGAGGAAAAGAATGAAAAGATAAGGAGTCTAGAAACCAA	462
hsa_circRNA_100752	23.5	78	17	73	28	29	4.83953	6.12167	4.39848	5.97648	4.97949	5.05737	P	P	A	P	P	P	ASCRP3001167	hsa_circ_0020976	circBase	chr11	-	5367002	5368140	exonic	NR_038321	OR51B5	ACAGTTAGATCTCATCTCTATGGGTGGAAGATGTTGAGAAGGAACAACATGATCTAAGTC	254
hsa_circRNA_009110	209	144	301	228	261.5	297	7.97134	7.0915	8.43761	7.72314	7.9325	8.18615	P	P	P	P	P	P	ASCRP3001168	hsa_circ_0009110	circBase	chr18	-	19144163	19148055	exonic	NM_052911	ESCO1	ACAGTTGATTATAAATTTCAGCCAATGTTTGGAATCCAAGCTAGAAAACAGTCCAGTGGA	291
hsa_circRNA_103894	51	41	89	50.5	79.5	80	5.97648	5.18514	6.68951	5.4528	6.34811	6.38598	P	P	P	P	P	P	ASCRP3001169	hsa_circ_0073035	circBase	chr5	+	74639677	74640157	exonic	NM_000859	HMGCR	ACAGTTGTCATTCACTTCTTAGACAAAGAATTGACAGGCTTGAAGATGTTTTGAGCAGTG	200
hsa_circRNA_100279	83	163	84	159	104	105	6.68133	7.27269	6.64695	7.18783	6.69416	6.74212	P	P	P	P	P	P	ASCRP3001170	hsa_circ_0003069	circBase	chr1	+	93301746	93303190	exonic	NM_000969	RPL5	ACATAAAGAACAGCGTAACTCCAGACATGCTTCTCAATAGGTTTGGCATGGACAAGATCT	381
hsa_circRNA_406007	252	637	237	364	328	295.5	8.24657	9.13893	8.09455	8.37072	8.26389	8.18387	P	P	P	P	P	P	ASCRP3001171		25070500	chr2	+	190584297	190585513	exonic	NM_144708	ANKAR	ACATAAAGGCCTCCCATATCTTATCAGATTTCTGAGTTCTGATTCAGGCACCATTCCTGC	411
hsa_circRNA_102862	87	84	129	109	109	93	6.74212	6.2583	7.22808	6.63248	6.76108	6.58067	P	P	P	P	P	P	ASCRP3001172	hsa_circ_0004305	circBase	chr2	+	179400458	179407088	exonic	NR_038272	TTN-AS1	ACATACTCATTTCCTTCGGTGATCACAGGATCTGGTTTGCCACTGAAAGGAATCTTGATG	1824
hsa_circRNA_000982	382	168	707	239	707	543	8.87858	7.29812	9.68629	7.77346	9.37984	9.06026	P	P	P	P	P	P	ASCRP3001173	hsa_circ_0000982	circBase	chr2	+	24357988	24369956	exonic	NM_001145710	FAM228B	ACATAGAAAGTGAATTTTGTAGAAGGAGAAGGTTTTAGCTAAAGAAGATACTGAGGCAGC	587
hsa_circRNA_092585	37	218	43	270.5	56	71	5.57132	7.70222	5.86538	7.97421	5.898	6.23773	P	P	P	P	P	P	ASCRP3001174	hsa_circ_0001886	circBase	chr9	-	125895123	125923347	exonic	NM_018387	STRBP	ACATAGCTCCAGAAAATGTTTCGATGAAAGATCCTCCGGACTTATTGGACAGGCAGAAAT	1362
hsa_circRNA_402346	298	552	274	549	406.5	396.5	8.50137	8.95191	8.30343	8.96857	8.56068	8.6072	P	P	P	P	P	P	ASCRP3001175		25242744	chr2	+	113258782	113260758	exonic	NM_153712	TTL	ACATATAATAAGGTGAAGGCATTCTCATCTCCTCAGAGGCTTCAGAGCTTCTCGATTTCA	406
hsa_circRNA_035484	43	56	32	51	39.5	40	5.73602	5.65959	5.42229	5.4934	5.41667	5.4528	P	P	P	P	P	P	ASCRP3001177	hsa_circ_0035484	circBase	chr15	+	59397283	59417244	exonic	NM_004701	CCNB2	ACATATATTGAGGAAAAATAAAGCGATTGGTTTTTCTTAAGGTAGGGCCGCCCAATGGGG	1549
hsa_circRNA_070520	158.5	294	200.5	296	174.5	312	7.58532	8.1042	7.86809	8.10004	7.37147	8.24737	P	P	P	P	P	P	ASCRP3001178	hsa_circ_0070520	circBase	chr4	-	103226145	103236987	exonic	NM_022154	SLC39A8	ACATATGGTCAGTGTTTAACTGCTGAAGAGATCTTTTCCCTTCATGGCTTTTCAAATGCT	456
hsa_circRNA_061372	59	220	64.5	213	92	87	6.18087	7.70222	6.28321	7.612	6.54892	6.51383	P	P	P	P	P	P	ASCRP3001179	hsa_circ_0061372	circBase	chr21	-	30428647	30437426	exonic	uc002yna.3	CCT8	ACATATTGTTACTGTCAAGGCTCTGGTATCAGTTCCTCTTCAGTATTGCATGGCATGGTT	1171
hsa_circRNA_406427	209	153	234.5	157	182	249	7.99132	7.1679	8.08152	7.1779	7.42107	7.93053	P	P	P	P	P	P	ASCRP3001180		25070500	chr3	+	197559067	197566268	exonic	NM_032773	LRCH3	ACATCAAAACAGCCTACAGATGAATTTTCAGATCTGCCTCTTCGAGTAGCAGAGATTACT	347
hsa_circRNA_101235	86	58	77	61	80	99	6.72971	5.65959	6.52301	5.75729	6.34811	6.66484	P	P	P	P	P	P	ASCRP3001181	hsa_circ_0029762	circBase	chr13	-	25049609	25052414	exonic	NM_006437	PARP4	ACATCAAAGGGAGAATCATAGACACTGTAGCCCAGTACAAGTATCAAGTACTCACACCCG	466
hsa_circRNA_103642	976	319	1195	421	1147.5	1031	10.3378	8.21678	10.497	8.5795	10.1105	10.0434	P	P	P	P	P	P	ASCRP3001182	hsa_circ_0001411	circBase	chr4	+	54249939	54256040	exonic	NM_030917	FIP1L1	ACATCAAGACAGGGGGAAGAGTTTATGGAACTACAGAAAGTGACTGAGACCGAAGATGAT	169
hsa_circRNA_406076	73	183	60	215	63.5	65	6.49796	7.43364	6.21364	7.63244	6.06354	6.11301	P	P	P	P	P	P	ASCRP3001183		25070500	chr2	+	243056789	243081039	exonic	NR_130699	LOC728323	ACATCAAGAGACCTATCAAGACCTGTATCCAGGAAAAGTATCTTAAATAGCGAAGATGGA	490
hsa_circRNA_007658	34.5	28	37.5	29	50	43	5.39683	4.71689	5.65721	4.80124	5.74501	5.60135	P	P	P	P	P	P	ASCRP3001184	hsa_circ_0007658	circBase	chr9	+	36597218	36643080	exonic	NM_014791	MELK	ACATCACAGAAACAACAGGCAAACAATGGAGGATTTAATTTCACTGGAAAATTTGCTGTT	516
hsa_circRNA_007021	18	53	19	55	20	20	4.56772	5.51722	4.71689	5.60135	4.69385	4.68453	A	P	A	P	P	P	ASCRP3001185	hsa_circ_0007021	circBase	chr6	-	143238332	143247159	intronic	ENST00000367603	HIVEP2	ACATCACATACGAAACTGTATGATAAAGAAGAGTCGTATCAGCTGAGCAGTCGTGATTGT	8827
hsa_circRNA_100424	29.5	46	29	39	36	34	5.24976	5.34157	5.3025	5.02081	5.33264	5.30858	P	P	P	P	P	P	ASCRP3001186	hsa_circ_0002869	circBase	chr1	+	201681944	201687883	exonic	NM_020443	NAV1	ACATCACTACCGGACCCAGAGTCCCAGAGAAAGAGGACAGTGCAGAATGTCCTGGATCTC	469
hsa_circRNA_001483	46	77.5	67	117.5	68	52	5.86125	6.13199	6.37588	6.74548	6.13199	5.81715	P	P	P	P	P	P	ASCRP3001187	hsa_circ_0001483	circBase	chr5	-	54562965	54568003	exonic	NM_019030	DHX29	ACATCACTGTTAACCCTAGAGATTGTTTTAGCAACCAATATTGCAGAGACGGGTATCACT	750
hsa_circRNA_009725	139.5	241	150	189	241	160.5	7.39702	7.83635	7.44265	7.46392	7.80927	7.32199	P	P	P	P	P	P	ASCRP3001188	hsa_circ_0009725	circBase	chr1	+	10460449	10480201	exonic	uc001arc.3	PGD	ACATCAGACTGAGTCTGTGCTTTTAATAGGACTGTCTCCAAAGTTGATGATTTCTTGGCC	1763
hsa_circRNA_402193	68	56	96.5	59.5	77	103.5	6.36717	5.65959	6.83139	5.74052	6.31828	6.73197	P	P	P	P	P	P	ASCRP3001189		25242744	chr2	+	30775358	30791042	exonic	NM_001304446	LCLAT1	ACATCCAAGAACTACAGGCTTTACTTTTGTGGTAGACCGTCTAAGAGAAGCACAGTCACA	421
hsa_circRNA_063981	873	2672.5	626	2031	1401	1117	10.1961	10.978	9.53537	10.8245	10.4025	10.1787	P	P	P	P	P	P	ASCRP3001190	hsa_circ_0063981	circBase	chr22	-	50904191	50904269	exonic	NM_002972	SBF1	ACATCCACCTCCTCCCTGAAGATGCAGGTCCTGGACCCGGAGCTGGAGTTGGCTGACCTC	78
hsa_circRNA_004926	73.5	68	96	74	106	128	6.49263	5.88586	6.83139	5.98409	6.72971	7.00617	P	P	P	P	P	P	ASCRP3001191	hsa_circ_0004926	circBase	chr20	-	61485367	61491660	exonic	NM_006602	TCFL5	ACATCCAGGAAAGACATGGAGATTCTCTTAAAAAGTTTGGTAACTCTCATTCGACATCCA	733
hsa_circRNA_100118	284	496	227.5	447.5	338.5	332.5	8.43691	8.81046	8.04238	8.66017	8.30856	8.33635	P	P	P	P	P	P	ASCRP3001192	hsa_circ_0011122	circBase	chr1	-	28365349	28369161	exonic	NM_001990	EYA3	ACATCCCTCGCTCATCCAATGATTATACCTCACAAATGTATTCTGCAAATCAAGTAAGCA	147
hsa_circRNA_102532	183	195.5	211	175.5	180	201	7.78767	7.52916	7.92806	7.35724	7.40909	7.61537	P	P	P	P	P	P	ASCRP3001193	hsa_circ_0008813	circBase	chr19	+	34942885	34955036	exonic	NM_005499	UBA2	ACATCCTTCATAGGAGAAGAAACGAATGCATCAGATCAACAGAATGAACCCCAGTTAGGC	733
hsa_circRNA_102525	311	172	348	240.5	337	378.5	8.58655	7.3321	8.64012	7.77894	8.29924	8.53838	P	P	P	P	P	P	ASCRP3001194	hsa_circ_0050518	circBase	chr19	+	34922765	34955036	exonic	NM_005499	UBA2	ACATCCTTCATAGGTTGCCAAGGAAAGTGTACTGCAGTTTTACCCGAAAGCTAATATCGT	1382
hsa_circRNA_103158	73	43	99	51	132	96.5	6.49796	5.23067	6.84609	5.52246	6.99018	6.60681	P	P	P	P	P	P	ASCRP3001195	hsa_circ_0062220	circBase	chr22	-	19187244	19189004	exonic	uc021wle.1	CLTCL1	ACATCGTCATTCATGCAGATGAGCTGGAGGAGCTGATGTGCTATTACCAGGTTGGAGACC	273
hsa_circRNA_405663	32	53	18	44	24	26	5.33264	5.57385	4.71689	5.29333	4.79476	4.96993	P	P	A	P	P	P	ASCRP3001196		25070500	chr18	+	14763684	14764089	exonic	NM_001145029	ANKRD30B	ACATCTACAAAAGCAAGTACAAATGAAGGAACATCTACAGGAACACCTGATGAGGCTGCA	405
hsa_circRNA_103169	69	45	72.5	50	59.5	73	6.4017	5.27482	6.46295	5.46101	5.9456	6.22171	P	P	P	P	P	P	ASCRP3001197	hsa_circ_0062432	circBase	chr22	-	22057658	22065197	exonic	NM_013313	YPEL1	ACATCTACTGCGAGAACTGCAAGACCACGCTCGGGTGGAAATACGTTACGTTTTTCTCTC	434
hsa_circRNA_055999	35	166.5	38.5	104	37	44	5.45828	7.29123	5.67379	6.54635	5.43346	5.6259	P	P	P	P	P	P	ASCRP3001198	hsa_circ_0055999	circBase	chr2	+	109405307	109411177	exonic	NM_144978	CCDC138	ACATCTGAAATTGCAGGTGATTTGGATATCTACTCTGGAGATAAAGTTGGTTCATCGTTA	425
hsa_circRNA_406708	17	25	19.5	24	20	23	4.39563	4.59285	4.75301	4.61264	4.63216	4.77513	A	P	A	P	A	P	ASCRP3001199		25070500	chr5	+	167937585	167938576	sense overlapping	NM_002887	RARS	ACATCTGGCACAGTCAGATGAAAAGTGGAAAAAGTTTAAAACACGTTCGGGTGAAACAGT	991
hsa_circRNA_004889	129	294.5	124.5	342	142	157	7.29123	8.09543	7.14812	8.29637	7.10292	7.27269	P	P	P	P	P	P	ASCRP3001200	hsa_circ_0004889	circBase	chr15	+	57383986	57387361	intronic	ENST00000560190	TCF12	ACATCTTTTTGGCACATCACTAGGGTTTTACAGACAGCCCTCATTACAGTGATCACTTGA	3375
hsa_circRNA_001767	35	59	36	56	43	38.5	5.41667	5.67379	5.57132	5.65721	5.5939	5.46918	P	P	P	P	P	P	ASCRP3001201	hsa_circ_0001767	circBase	chr7	-	148809228	148815440	exonic	NM_001001661	ZNF425	ACATGAAGAATACTGGAAAGTTGCTATGTTTTGGTAACTGTGACATTTGATGATGTGGCC	286
hsa_circRNA_101814	64.5	143.5	121.5	137.5	121	90	6.31376	7.0751	7.14812	6.96056	6.87096	6.49729	P	P	P	P	P	P	ASCRP3001202	hsa_circ_0039353	circBase	chr16	+	53189837	53191453	exonic	NM_025134	CHD9	ACATGACAGAAATCACCTATGTTTACAGCGACAGGATTTTGACACTTCATGACATGTCAT	1616
hsa_circRNA_007460	402	245	608	266	469	505	8.94705	7.85231	9.49011	7.93078	8.75477	8.96219	P	P	P	P	P	P	ASCRP3001203	hsa_circ_0007460	circBase	chr17	+	28811231	28819771	exonic	NM_004871	GOSR1	ACATGACCACCTTCGAAATTCTGATACAACACCCCTTTTAAATGGATCAAGCCAAGACAG	363
hsa_circRNA_103616	37.5	66.5	34	52	34	38	5.58891	5.89397	5.49873	5.52246	5.18017	5.41526	P	P	P	P	P	P	ASCRP3001204	hsa_circ_0069380	circBase	chr4	+	26614790	26622310	exonic	NM_018317	TBC1D19	ACATGAGGAAAGCACAGGCCAGTCTTCAGAGACCTGAGATTAAACTTGAATCACTGAAAG	195
hsa_circRNA_008399	78.5	117	91	114	99	93	6.60063	6.76882	6.74212	6.71491	6.60681	6.58067	P	P	P	P	P	P	ASCRP3001205	hsa_circ_0008399	circBase	chrX	+	48433555	48435497	exonic	NM_006743	RBM3	ACATGCACATAATATAGGACTTGAACTGCCATGTCCTCTGAAGAAGGAAAGCTCTTCGTG	510
hsa_circRNA_103311	282.5	672.5	326	719	450	406	8.43535	9.21949	8.55349	9.34681	8.69264	8.64733	P	P	P	P	P	P	ASCRP3001206	hsa_circ_0064651	circBase	chr3	+	30029633	30032700	exonic	NM_001003792	RBMS3	ACATGCACCTGCATATTCTTACCAACAGTCTAATATATGACTGCTGCTGCTCCTATGCAA	209
hsa_circRNA_405209	155	99	223	159	273	246.5	7.56325	6.52823	8.00449	7.2026	7.99486	7.92485	P	P	P	P	P	P	ASCRP3001207		25070500	chr14	-	39623414	39628754	exonic	NM_001079537	TRAPPC6B	ACATGCATCTAAGGAAAACGGACGATGTATTACTAAGCTGGAAAACATGGGGTTTCGAGT	270
hsa_circRNA_104327	8783	3524	5475.5	3767	11556	7784.5	13.6445	11.351	12.9754	11.5427	13.2099	13.219	P	P	P	P	P	P	ASCRP3001208	hsa_circ_0001971	circBase	chr7	-	23015828	23023664	exonic	NM_032581	FAM126A	ACATGCCCAGTGTTTCTCTTCAGTCACTGTGTCAAATTTGTTCAAGACATTACCAGAAAC	575
hsa_circRNA_025988	27	62	35	58	34.5	37	5.15508	5.81715	5.53548	5.65721	5.25606	5.34453	P	P	P	P	P	P	ASCRP3001209	hsa_circ_0025988	circBase	chr12	-	46751970	46760951	exonic	NM_018976	SLC38A2	ACATGCTTAATCCTGAGGTCTTTATTATATGAACAATTGGGATATAAGGCATTTGGATTA	4056
hsa_circRNA_006471	513.5	1149.5	467	1148.5	756.5	786	9.30313	9.8845	9.10429	9.99419	9.49095	9.62831	P	P	P	P	P	P	ASCRP3001210	hsa_circ_0006471	circBase	chr19	-	11623870	11625036	exonic	NM_016581	ECSIT	ACATGGAGCCTGACCTTAGTGCCAGGGTCACCATCTACCAGGTCCCTCGCCGGCTCCCTC	642
hsa_circRNA_100170	22.5	40	20	41	22	21	4.76632	5.21457	4.79692	5.18844	4.80984	4.74854	P	P	P	P	P	P	ASCRP3001211	hsa_circ_0011589	circBase	chr1	-	36212366	36212593	exonic	NM_022111	CLSPN	ACATGGAGGAACTTCTGAACCTTTGTTCAGGAAAATTCACTTCTCAGGGTTCTTAAATGT	227
hsa_circRNA_003613	280	856	199.5	659.5	352	308	8.41788	9.52725	7.84736	9.22482	8.37778	8.23883	P	P	P	P	P	P	ASCRP3001212	hsa_circ_0003613	circBase	chr1	-	52283737	52299842	exonic	NM_002525	NRD1	ACATGGGCACTTCCTCCTCAACAGCAACATTACAGTGGTATTCATGGGTAGTTTGAAATA	649
hsa_circRNA_404106	113.5	503	138	453	135	136	7.1099	8.83357	7.32761	8.69249	7.00617	7.08266	P	P	P	P	P	P	ASCRP3001213		25242744	chr8	+	126021212	126021585	exonic	NM_003129	SQLE	ACATGGTTGAAAAAATTTACCCACAAATACCTGGAACTCCATGCTCCACTGACTGTTGTT	286
hsa_circRNA_102372	123	117	180.5	149.5	179	167	7.2026	6.75776	7.6944	7.09415	7.40909	7.38484	P	P	P	P	P	P	ASCRP3001214	hsa_circ_0047721	circBase	chr18	+	51797729	51813781	exonic	NM_007195	POLI	ACATGTAATTCAGAAATTAGGGACAGGAGTTCATGATCAAGTGTTGCCCACACCAAATGC	1083
hsa_circRNA_054963	66.5	120	85	139	132	100.5	6.3273	6.78527	6.63974	6.99018	6.99913	6.68367	P	P	P	P	P	P	ASCRP3001215	hsa_circ_0054963	circBase	chr2	+	64796225	64800202	exonic	NM_017657	AFTPH	ACATGTACATCTGATCAGTTCCAGGGAATTGCTAGATGTGTGGACTGAGCTACAGGATAT	307
hsa_circRNA_101103	486	366.5	510	442	538	536.5	9.21626	8.42157	9.21706	8.65063	8.98075	9.04816	P	P	P	P	P	P	ASCRP3001216	hsa_circ_0007127	circBase	chr12	+	70671911	70704797	exonic	NM_014515	CNOT2	ACATGTACTACAGCCAGTCTTCTATGTTTCCACATCGGTCAGAAAAAGATAGGGAGACGT	266
hsa_circRNA_404493	157	178	112	142	143	147	7.57338	7.37328	6.99018	7.0431	7.11251	7.20464	P	P	M	P	P	P	ASCRP3001217		25070500	chr1	+	43239233	43241193	sense overlapping	NM_024097	C1orf50	ACATGTAGGTGACTCACAAACTTCTTGGAAAGAGACCCTGTGTGAATGCTGATGAATTCA	1960
hsa_circRNA_102338	198	181	474	362	460	248	7.90116	7.40909	9.12737	8.37489	8.72808	7.92708	P	P	P	P	P	P	ASCRP3001218	hsa_circ_0047347	circBase	chr18	-	29210921	29238052	exonic	NM_004775	B4GALT6	ACATGTATATATTATCCCGAAGGCAATAATTCAAGTGATTATCTTGTTCAAACAACAACG	544
hsa_circRNA_104626	28	77	37	83	35.5	34.5	5.24976	6.1008	5.57132	6.21039	5.27792	5.25291	P	P	P	P	P	P	ASCRP3001219	hsa_circ_0084522	circBase	chr8	-	54891584	54923052	exonic	NM_006756	TCEA1	ACATGTGGCAAATGTAAAAAGAAGAATTGCACTTACACACAGGCTGGAGCATTGGATTTG	762
hsa_circRNA_104995	69	125	70	117	82	81	6.42288	6.87096	6.41162	6.74043	6.40809	6.396	P	P	P	P	P	P	ASCRP3001220	hsa_circ_0090429	circBase	chrX	+	47100675	47100849	exonic	NM_004651	USP11	ACATGTGTTCAAGTGCCTCAGCAATGTGCCACAGCTCACCGAGTACTTCCTCAACAACTG	174
hsa_circRNA_001454	50	96	59	79.5	61.5	69	5.96112	6.46567	6.19407	6.14394	5.98409	6.18418	P	P	P	P	P	P	ASCRP3001221	hsa_circ_0001454	circBase	chr4	+	154524454	154533552	exonic	NM_015196	KIAA0922	ACATGTTTTCTGAGAAACAGGACATACCTTTCGTAGAGTTTGTCCCTGTTGGGTGTGATT	928
hsa_circRNA_401201	94	86	102	87	122	115	6.83666	6.30162	6.90697	6.31376	6.89034	6.84609	P	P	P	P	P	P	ASCRP3001222		25242744	chr13	-	111315797	111357918	exonic	NM_024537	CARS2	ACATTACTATTAAGGTATAGCTGTGGACCAACTGTATATGATCATGCGCACCTTGGCCAT	763
hsa_circRNA_100883	105	108.5	144.5	120	167	152.5	6.9673	6.63127	7.38807	6.75553	7.29123	7.24006	P	P	P	P	P	P	ASCRP3001223	hsa_circ_0005918	circBase	chr11	-	72695132	72700142	exonic	NM_014824	FCHSD2	ACATTATGAAGTGTGTGGACCAGTTGACAAAGATCCAAACTGAATTACAAGAGACAGTGA	318
hsa_circRNA_100289	384	415	336	502	419	485.5	8.88432	8.58264	8.6004	8.84145	8.59761	8.91029	P	P	P	P	P	P	ASCRP3001224	hsa_circ_0000097	circBase	chr1	+	100889777	100908552	exonic	NM_003672	CDC14A	ACATTATGAGGTAATCTATTTAAAGAAGACACCAGAAGAAGCCTACAGAGCACTCCTGTC	210
hsa_circRNA_406313	65	175	54.5	132	65	67.5	6.30162	7.35431	6.07071	6.92241	6.09201	6.14394	P	P	P	P	P	P	ASCRP3001225		25070500	chr3	+	100348441	100438902	sense overlapping	NM_006070	TFG	ACATTATTTGGAAAATCTACTTCCTCATCAAGCACCCCTACAGAGTTCTGCAGGAATGGT	90461
hsa_circRNA_066649	29	32.5	44	35	36	38	5.20808	4.80554	5.81928	4.97949	5.36509	5.4934	P	P	P	P	P	P	ASCRP3001226	hsa_circ_0066649	circBase	chr3	-	100082302	100087010	exonic	NM_014820	TOMM70A	ACATTCAAGCTCTTTACTTCAACTTCAGTGGAAGCAAGATCTGGATAGAGGTTTGGAACT	2382
hsa_circRNA_009128	55.5	88.5	50	84	62.5	58.5	6.0725	6.30162	5.93385	6.19078	6.02344	6.00484	P	P	P	M	P	P	ASCRP3001227	hsa_circ_0009128	circBase	chr16	-	11815432	11830089	exonic	NM_015914	TXNDC11	ACATTCATTAAAGAAAGTCGAGCAAAAGATGTGATAATACCAGCAAAGCCACCTGTCAGC	539
hsa_circRNA_404345	56	57.5	95	51	90	68	6.11127	5.67379	6.78636	5.54581	6.51383	6.15073	P	P	P	P	P	P	ASCRP3001228		25242744	chrX	+	24075537	24075871	exonic	NM_001415	EIF2S3	ACATTCCAGGGACCAAAGGGAACTTCAAATTAGTCAGGTACAATTGGTCATGTAGCTCAT	250
hsa_circRNA_103346	66.5	91	75.5	86	85.5	78	6.34663	6.39315	6.52301	6.25358	6.46567	6.33029	P	P	P	P	P	P	ASCRP3001229	hsa_circ_0065182	circBase	chr3	+	47361142	47364198	exonic	NM_025010	KLHL18	ACATTCCTTCGAGAACGATTGGGGACCACAAATTCAGTGCCCACCGGATTGTCTTAGCAG	272
hsa_circRNA_406482	32	40	28.5	41	39	35	5.33264	5.15171	5.18514	5.18844	5.4528	5.34453	P	P	P	P	P	P	ASCRP3001230		25070500	chr4	+	56883813	56890780	exonic	NM_025009	CEP135	ACATTCTCCTGAACATAGAAATGTGTAATTATCAGAAAGCACATAAATGCCCATCATGCT	632
hsa_circRNA_000283	42	98	42	120	51.5	51	5.73602	6.48191	5.73602	6.75553	5.83832	5.82777	P	P	P	P	P	P	ASCRP3001231	hsa_circ_0000283	circBase	chr11	-	33127112	33127610	exonic	NM_001326	CSTF3	ACATTGAACAGCTCTGGAGAGACTATAACAAGTATGAAGAGAGAAAAAATGGCTCAAGCA	229
hsa_circRNA_101462	773	365	989	686	1045	1126	9.99995	8.40552	10.1805	9.29051	9.9579	10.1873	P	P	P	P	P	P	ASCRP3001232	hsa_circ_0034168	circBase	chr15	-	25650607	25654354	exonic	NM_000462	UBE3A	ACATTGAAGCTAGCCGAATAGTTATTAAGCCTACGCTCAGATCAAGGTAGCAGCTAGACT	227
hsa_circRNA_000532	70	174.5	50	159.5	96.5	77	6.43265	7.34398	6.01231	7.19769	6.58569	6.29398	P	P	P	P	P	P	ASCRP3001233	hsa_circ_0000532	circBase	chr14	+	45564423	45566208	exonic	NM_017922	PRPF39	ACATTGGACCCTGGTGATCCTGAGACAAACAATACAATAAGAGGATCGTTAACTGAAGAC	588
hsa_circRNA_102318	741.5	407	809	673	1046	1140	9.92988	8.55717	9.8771	9.25691	9.95989	10.2088	P	P	P	P	P	P	ASCRP3001234	hsa_circ_0008741	circBase	chr18	+	19353584	19359646	exonic	NM_020774	MIB1	ACATTGTAGTACAGTATCCAAGTGGCAATAGGTAACAGAAATCCAGGACTGGAGTGCATC	377
hsa_circRNA_056879	31	77.5	43	94.5	42	36	5.29333	6.15411	5.79567	6.41585	5.48537	5.30858	P	P	P	P	P	P	ASCRP3001235	hsa_circ_0056879	circBase	chr2	+	162251588	162268226	exonic	ENST00000477232	PSMD14	ACATTTACAGTCATGTTGCTAAATTTGCATAAGAAGAGTTGGATGGAAGGTTTGACACTT	603
hsa_circRNA_080788	59	185	45.5	137	62.5	63	6.15579	7.43364	5.89599	6.98259	6.0418	6.0814	P	P	P	P	P	P	ASCRP3001236	hsa_circ_0080788	circBase	chr7	+	75933300	75933614	exonic	NM_001540	HSPB1	ACATTTATCTTCTGTTTTTCTCAAATAAAGTTCAAAGCAACCACCTGTCAGCTGCCCCCC	314
hsa_circRNA_076143	61.5	74	48.5	77	48.5	49	6.21364	6.09113	5.99733	6.09201	5.70869	5.70408	P	P	P	P	P	P	ASCRP3001237	hsa_circ_0076143	circBase	chr6	+	35436723	35438558	exonic	NM_007104	RPL10A	ACATTTGAATAAATTCTATTACCAGTTCGTTCCTGGAGACGGTGGAGTTGCAGATCAGCT	605
hsa_circRNA_404664	22	89	22	83	24	27	4.80124	6.36571	4.86863	6.23135	4.80984	4.92116	P	P	P	P	P	P	ASCRP3001238		25070500	chr1	-	223986428	223987600	intronic	ENST00000343537	TP53BP2	ACATTTGTGAAATTAGGTTATCTAGAACATCCTGTGTACCTACAAATATCCTGGTTTTTA	1172
hsa_circRNA_405035	36	36.5	28	42	32	35	5.53548	4.98709	5.20808	5.22103	5.15508	5.30858	P	P	P	P	P	P	ASCRP3001239		25070500	chr12	-	88504978	88524995	exonic	NM_025114	CEP290	ACATTTGTTACAGTTGGCTCTTCGAAATGAGGAGGCAGAAAATGAAAACAGCAAATTAAG	1926
hsa_circRNA_406736	64.5	199	55	157	66	71	6.30162	7.5642	6.13199	7.17374	6.13199	6.22171	P	P	P	P	P	P	ASCRP3001240		25070500	chr6	-	8093409	8095466	intronic	ENST00000379715	EEF1E1	ACATTTTTAAGATCACCTCGCCTGGCCAGTAAACTGTTTTTTTGTTCACCGACAATGTGT	2057
hsa_circRNA_030131	36	96	31.5	81	43	45	5.57132	6.46567	5.44178	6.18418	5.53029	5.6259	P	P	P	P	P	P	ASCRP3001241	hsa_circ_0030131	circBase	chr13	+	42739466	42742954	exonic	NM_152910	DGKH	ACCAAAATGTTGGACAGGTACACACTGCCTGCAAAGATTTATACCATCCAATATGTCCAC	512
hsa_circRNA_101574	87	131	140.5	174	155	124	6.72971	6.93524	7.34472	7.34472	7.22928	6.99018	P	P	P	P	P	P	ASCRP3001242	hsa_circ_0008378	circBase	chr15	+	68434283	68439038	exonic	NM_016166	PIAS1	ACCAAACACGATTGTTGTTTCTTGGACTGCAGAAATTGGAAGACATCAGACAACAGTCAG	359
hsa_circRNA_401790	92	158	91	121	84.5	96	6.8144	7.23687	6.74212	6.79612	6.42568	6.62459	P	P	P	P	P	P	ASCRP3001243		25242744	chr17	+	37646809	37646986	exonic	NM_015083	CDK12	ACCAAAGGCAATCACACCACCTCAGCAACCATATAAAAAGAGACCAAATCCAAAAGAAAC	177
hsa_circRNA_042330	30	32	30	29	33	29	5.29333	4.87684	5.36801	4.75746	5.23387	5.05737	P	P	P	P	P	P	ASCRP3001244	hsa_circ_0042330	circBase	chr17	-	18195958	18198099	exonic	NM_004618	TOP3A	ACCAAATACACCAACAACTTACAGGAGCTTGAGAAGCTGGCTTCTCGAAAGTTGAGAATA	291
hsa_circRNA_400275	20	44	19	48	26	19.5	4.73732	5.23067	4.71689	5.42229	4.84373	4.50557	A	P	A	P	P	A	ASCRP3001245		25242744	chr1	+	82302569	82302742	exonic	NM_012302	LPHN2	ACCAAATACAGAAGATATGAAGATCAATGATGCAGACTGATGGTTTTGATGAAGCTGGGC	173
hsa_circRNA_406770	76	73.5	127	106	125.5	95	6.53732	6.00671	7.21681	6.55916	6.91944	6.59877	P	P	P	M	P	P	ASCRP3001246		25070500	chr6	+	38045815	38050233	intronic	ENST00000373391	ZFAND3	ACCAACAAAAAGATCCTGTGGTACAGGTTACAGTGAAGTGAGTATGCAGATTTGACCCAT	4418
hsa_circRNA_101562	126	268	248.5	324	216	217	7.24601	7.97803	8.15527	8.22685	7.65319	7.74067	P	P	P	P	P	P	ASCRP3001247	hsa_circ_0035943	circBase	chr15	-	66021409	66025156	exonic	NM_005848	DENND4A	ACCAACACTATTTCTCAGCATATTTCTCATTTTATGCATAAAGTTCCTTTTCCATCTCCT	447
hsa_circRNA_024310	43	158	38	184	62	57	5.73602	7.21479	5.65721	7.42422	5.99544	5.95144	P	P	P	P	P	P	ASCRP3001248	hsa_circ_0024310	circBase	chr11	-	113612415	113614762	exonic	NM_004724	ZW10	ACCAACATATCACAAATTATTCCTGATTCTAAGATAAATGTGCCAGAGTTACCCACTCCT	311
hsa_circRNA_104236	65	139	72	165	79.5	84	6.33551	7.03762	6.44374	7.2547	6.31828	6.4465	P	P	P	P	P	P	ASCRP3001249	hsa_circ_0078368	circBase	chr6	+	155095122	155136950	exonic	NM_014892	SCAF8	ACCAACCTGTTTGAAGAGTTTGGACAGATTGAATCCATTAATTTGTATTCCCTGAATGAC	1491
hsa_circRNA_400060	36	65	28	68	42.5	39	5.49606	5.84042	5.3025	5.91205	5.60382	5.4528	P	P	P	P	P	P	ASCRP3001250	hsa_circ_0092352	circBase	chr20	-	17929987	17930267	intronic	ENST00000377759	SNX5	ACCAACCTTGGTTTACACAGCATTGGCATTTAATAAGAATATTTGGGCGCCTTCATTCAT	280
hsa_circRNA_104518	128	114	146.5	121	159	132	7.28508	6.72971	7.41685	6.80905	7.24839	7.05942	P	P	P	P	P	P	ASCRP3001251	hsa_circ_0005284	circBase	chr7	-	148543588	148544397	exonic	NM_001203248	EZH2	ACCAAGAATGGAAACAGCGAAGGATACAGCCTGTGCACATCCTGACTTCTAATAATCATG	226
hsa_circRNA_103251	156	169	148	183	188	185	7.57338	7.29506	7.42597	7.40271	7.46868	7.52198	P	P	P	P	P	P	ASCRP3001252	hsa_circ_0008199	circBase	chr22	+	46085591	46136418	exonic	NM_013236	ATXN10	ACCAAGACAAGAGAAACAGCACCCAGGACTATCTTCCAAAGAGTTCTGGATATCCTAAAG	1057
hsa_circRNA_103254	297	158	283	248	330	317	8.49305	7.20015	8.34229	7.83635	8.28061	8.28331	P	P	P	P	P	P	ASCRP3001253	hsa_circ_0001247	circBase	chr22	+	46125304	46136418	exonic	NM_013236	ATXN10	ACCAAGACAAGAGTTACACTGTTAGACCTTATGATAGCCAAGATAACGAGTGATGAGCCA	445
hsa_circRNA_001991	98	197.5	69.5	150.5	80	124	6.88628	7.55432	6.38454	7.12117	6.31376	6.95185	P	P	P	P	P	P	ASCRP3001254	hsa_circ_0001991	circBase	chr5	+	80299959	80338802	sense overlapping	NM_006909	RASGRF2	ACCAAGCCAGGCACCTCTGATCACAGCCTAAGAGCATGTAAGGTTCTCTGGAAGGATTTG	38843
hsa_circRNA_004516	166	89	189	157.5	242	241	7.6496	6.33029	7.76905	7.1779	7.82075	7.88548	P	P	P	P	P	P	ASCRP3001255	hsa_circ_0004516	circBase	chr12	+	110922882	110925748	exonic	NM_013300	FAM216A	ACCAAGGAAACTGTTCATGCAAACAGATAGAATCAAAGATGGATACAAAGTGAACTCACA	519
hsa_circRNA_048085	360	564	400	668	570	534	8.79322	8.97789	8.86227	9.24289	9.06779	9.04657	P	P	P	P	P	P	ASCRP3001256	hsa_circ_0048085	circBase	chr19	+	676388	683392	exonic	NM_005860	FSTL3	ACCAAGGAAATAAAGACTCAAGCCATTTGGGAAGTCGGTGCCGCTGCCGTCTCTGCGTTC	2511
hsa_circRNA_103474	45	56	51	53.5	38	53.5	5.80215	5.63319	5.98219	5.53548	5.39968	5.88586	P	P	P	P	P	P	ASCRP3001257	hsa_circ_0067344	circBase	chr3	+	130851588	130852800	exonic	NM_024800	NEK11	ACCAAGGCTATGACACAAAGTCGGACATCTGGAGGATACTTCATCGAGACTTAAAGTCAA	192
hsa_circRNA_104333	275	150	297	182	220.5	367	8.38427	7.11901	8.41277	7.3816	7.68099	8.49605	P	P	P	P	P	P	ASCRP3001258	hsa_circ_0001685	circBase	chr7	+	24663284	24690331	exonic	NM_016447	MPP6	ACCAAGTTATAGAGATACCATTACTCCTCAACAGCAATGCAGCAAGTCTTGGAAAACCTT	653
hsa_circRNA_100492	203	353	185	312	194	235.5	7.93004	8.36453	7.72399	8.17058	7.51477	7.85776	P	P	P	P	P	P	ASCRP3001259	hsa_circ_0016979	circBase	chr1	-	233353644	233372726	exonic	NM_014801	PCNXL2	ACCAATACACAGAGATGCAGGTCAGCTCCTCCAGTACCACAACTTCTGAGAGTCAAGATC	469
hsa_circRNA_100491	1118	582.5	700	505.5	789.5	869	10.5419	9.00996	9.66882	8.8532	9.55244	9.79497	P	P	P	P	P	P	ASCRP3001260	hsa_circ_0003314	circBase	chr1	-	233353644	233363117	exonic	NM_014801	PCNXL2	ACCAATACACCATGTGAGTCAGGATCTGGAAGCCTCGTCATGTTCTTCAACACAAGGAAA	333
hsa_circRNA_004646	314	1821	219.5	1748	512.5	455.5	8.59839	10.471	7.98517	10.611	8.91229	8.82086	P	P	P	P	P	P	ASCRP3001262	hsa_circ_0004646	circBase	chr1	+	162546566	162567648	exonic	NM_003115	UAP1	ACCAATCCAATGTGAAATCTCTCCTCTTATCTCCTATGCTGGAGAAGACTTTTCCAGATT	1145
hsa_circRNA_103810	58	153	64	142	80.5	79	6.13285	7.1679	6.3077	7.03258	6.30162	6.33029	P	P	P	P	P	P	ASCRP3001263	hsa_circ_0072099	circBase	chr5	-	32415073	32417897	exonic	NM_016107	ZFR	ACCACAGCAGTTACATATTCTGGATTCATACTCATATGTAAGGTCCACAGCTCCTGCTGT	364
hsa_circRNA_103925	1249.5	701	1758	606	1481	1806.5	10.689	9.27721	11.2039	9.11539	10.4813	10.8854	P	P	P	P	P	P	ASCRP3001264	hsa_circ_0001522	circBase	chr5	+	122881110	122893258	exonic	NM_004384	CSNK1G3	ACCACAGCTACATTTGGAATACAGATTCTATAAGCAGTTAGGATCTGGAGCTCTCTATCA	536
hsa_circRNA_406543	21	27	21	23.5	22	23.5	4.56772	4.55243	4.79692	4.39563	4.56772	4.62731	M	M	A	M	P	M	ASCRP3001265		25070500	chr4	+	144378832	144387378	exonic	NM_207123	GAB1	ACCACCACGTAAGGTCAAAGTCCTAAAATTTTAAGACTCAAACCCCATGGTTTAGAGCGA	431
hsa_circRNA_101678	85	122	68	121	78.5	86	6.68951	6.8261	6.34958	6.79612	6.28783	6.4465	P	P	P	P	P	P	ASCRP3001266	hsa_circ_0037353	circBase	chr16	-	1872300	1873038	exonic	NM_005326	HAGH	ACCACCACTGGTCCAGCCCTGCTGGGAGTTTTCTGCCACACAGATTTGCGGAAGAACCTG	238
hsa_circRNA_105003	75	72	82	84.5	79	85	6.46431	5.97648	6.58067	6.18418	6.31376	6.45817	P	P	P	M	P	P	ASCRP3001267	hsa_circ_0090868	circBase	chrX	-	62885765	62898452	exonic	NM_015185	ARHGEF9	ACCACCAGATGGTCCTCTGCAAGAAGCAAGATGGATTCTGGATATACTCTGAGTATTGTA	495
hsa_circRNA_015169	20	33	23	39	24	20	4.73732	4.93695	5.05013	5.12094	4.86863	4.62731	A	P	P	P	P	A	ASCRP3001268	hsa_circ_0015169	circBase	chr1	+	169767997	169770112	exonic	NM_018186	C1orf112	ACCACCTGACATTGGAACAGACTTTCTTTTCACAAGTGTTACCAAAGGTTTGTTCTGAGT	191
hsa_circRNA_404991	44	48	32.5	38	37	43	5.80215	5.41948	5.42229	5.12094	5.36509	5.54452	P	P	P	P	P	P	ASCRP3001269		25070500	chr12	-	31551108	31562318	exonic	NM_144973	DENND5B	ACCACGGCTAGGAGATTGAGCATCACTTCACTGACAGGAAAAAACAACAGAAGCTTTATA	575
hsa_circRNA_403101	104	99	122	95	142.5	172.5	6.9673	6.51383	7.14175	6.42568	7.09766	7.40555	P	P	P	P	P	P	ASCRP3001270		25242744	chr4	-	25831719	25836945	exonic	NM_015187	SEL1L3	ACCACTAGCATTGGACAGGATTTGAAAAGCTACCACAATCAGACCATTAGATGTGGTTGC	424
hsa_circRNA_007930	77	51	95	81.5	106	121	6.57185	5.4934	6.81867	6.20307	6.71605	6.95185	P	P	P	P	P	P	ASCRP3001271	hsa_circ_0007930	circBase	chr5	+	135483520	135489852	exonic	NM_005903	SMAD5	ACCACTATAAGAGAGTGGAGAGTCCAGAAAGGAAGCTGTTGAAGTTATTGAAGTACCTGT	647
hsa_circRNA_102983	594	1211	512	1021.5	662	536	9.54634	9.95524	9.23074	9.83474	9.28484	9.04657	P	P	P	P	P	P	ASCRP3001272	hsa_circ_0005265	circBase	chr20	+	2928627	2945848	exonic	NM_002836	PTPRA	ACCACTCCAGAAACTTTCCCTCCTTCAGGACACATGTTCAAAGAGCATAATTAACTTTTT	464
hsa_circRNA_003074	161	199	222	240	226	240	7.61445	7.55751	8.00121	7.77675	7.70251	7.88294	P	P	P	P	P	P	ASCRP3001273	hsa_circ_0003074	circBase	chr10	+	12123470	12133683	exonic	NM_018706	DHTKD1	ACCACTCCAGCTGAAAGAGGAAGGTCTTCTTTATACTGCAGTGATATTGTTGATCATGGC	1005
hsa_circRNA_103337	147	439	137	340	210.5	191	7.46358	8.65898	7.30802	8.28813	7.62971	7.56864	P	P	P	P	P	P	ASCRP3001274	hsa_circ_0065052	circBase	chr3	-	44986659	45000952	exonic	NM_016598	ZDHHC3	ACCACTGCAGATGCCAGTATGGACAGAATAGCTTATGATGCTTATCCCCACCCACCACTT	455
hsa_circRNA_403676	175.5	298.5	100	284	226.5	188	7.74348	8.11962	6.8766	8.0284	7.71458	7.54212	P	P	P	P	P	P	ASCRP3001275		25242744	chr6	-	99930628	99958106	exonic	NM_001080481	USP45	ACCACTTTCTCCTAAAGTTCTTTTTAATCAGCTTTGTCAGAATAAATAACAGATGCGGGT	855
hsa_circRNA_102568	195	106	220	166	217	223	7.88548	6.60681	7.99132	7.23966	7.65975	7.77976	P	P	P	P	P	P	ASCRP3001276	hsa_circ_0051449	circBase	chr19	+	45766370	45769539	exonic	NM_031417	MARK4	ACCAGAAAAATATTGTACACAGGGACCTGAAGGTTGCCATCAAGATTATCGACAAAACCC	297
hsa_circRNA_404874	28	30	29	32	36	41	5.11054	4.76632	5.20808	4.91719	5.39968	5.54452	P	P	P	P	P	P	ASCRP3001277		25070500	chr11	+	33065295	33076271	exonic	NM_018393	TCP11L1	ACCAGAAAACAGGAAAGTGAATAAACTTAATTGAGAATGTCTGAAAACCTTGACAAGTCC	320
hsa_circRNA_007809	258.5	162	696	171	545.5	253	8.29676	7.25941	9.66275	7.30422	9.00143	7.96606	P	P	P	P	P	P	ASCRP3001278	hsa_circ_0007809	circBase	chr14	+	50190591	50192487	exonic	NM_172193	KLHDC1	ACCAGAAATTAAAACTAATATATTTTGGTGGTTATGGGTGTAGGAGACACAGTGAACTCC	163
hsa_circRNA_104171	43	56	67.5	62	47.5	59	5.67379	5.57385	6.36425	5.75729	5.68084	5.97265	P	P	P	P	P	P	ASCRP3001279	hsa_circ_0077574	circBase	chr6	+	109249290	109258202	exonic	NM_032131	ARMC2	ACCAGAAGAAGCAGGTGACTGCTACATTGAGAAACTTGGTTGATTCATCATTAGTAAGAA	246
hsa_circRNA_405562	40.5	90.5	39	71	61	50	5.68785	6.39315	5.70869	5.9669	5.97648	5.81715	P	P	P	P	P	P	ASCRP3001280		25070500	chr17	+	29311641	29311945	intronic	ENST00000443677	RNF135	ACCAGACATGGATGATTGGACATTTGGAATGCTTGAGTAGAGAAGAGCATCACAGAAGTT	304
hsa_circRNA_403266	58	59	135.5	56	85.5	58	6.16922	5.65959	7.30802	5.63076	6.4465	5.99356	P	P	P	P	P	P	ASCRP3001281		25242744	chr4	+	178272533	178274882	exonic	NM_018248	NEIL3	ACCAGAGCTTAAAAGCTGCAACCCTGGATATTCTAACAGCAAGCTACCGACTAGAAATAC	591
hsa_circRNA_100671	207	249.5	250	268	299.5	292.5	7.96076	7.87323	8.16431	7.95351	8.12308	8.16933	P	P	P	P	P	P	ASCRP3001282	hsa_circ_0019632	circBase	chr10	-	103716353	103717489	exonic	NM_024541	C10orf76	ACCAGAGCTTTGACAACCTCTACTCCATGGCCTTGATAAATTTGCTGAAGTTCCTTATGT	210
hsa_circRNA_100352	713	365	769.5	390	624	732	9.84772	8.40924	9.80971	8.47289	9.20306	9.50326	P	P	P	P	P	P	ASCRP3001283	hsa_circ_0000137	circBase	chr1	-	155408117	155408859	exonic	NM_018489	ASH1L	ACCAGAGGAAGAAGAGCAAGAGAATAATAAAAGTAAACGGAGTTCCCTCTCGAAGTCCAA	742
hsa_circRNA_406606	41.5	129	32.5	148.5	46.5	49	5.65721	6.94844	5.48537	7.09415	5.64525	5.70408	P	P	P	P	P	P	ASCRP3001284		25070500	chr5	-	58764121	58804477	intronic	ENST00000309641	PDE4D	ACCAGATACTGTTCCTTGATAGTTCCAATATCTGTAATCTTGTTGGTCTACCTGTGCAGT	40356
hsa_circRNA_104179	131	203	112	198	169	151	7.30802	7.58751	7.0472	7.51805	7.31559	7.23488	P	P	P	P	P	P	ASCRP3001285	hsa_circ_0077705	circBase	chr6	-	116966876	116982009	exonic	NM_145062	ZUFSP	ACCAGATATTGGCAGTAGAGGGTGCTCTTTCTCTAGAGGAGAAACTTACTGTGATCAACC	1130
hsa_circRNA_104836	71	100.5	109	107	114	69.5	6.48191	6.53278	6.98259	6.60681	6.79396	6.19078	P	P	P	P	P	P	ASCRP3001286	hsa_circ_0087636	circBase	chr9	-	99271954	99327765	exonic	NM_033331	CDC14B	ACCAGATCTGCTTCAAGGAAAAGCAGTGTTAAAAGATCGCCTTTGTTTTGCCATTCTCTA	1300
hsa_circRNA_001616	79	66	121.5	87	98	120	6.59069	5.91205	7.13492	6.29398	6.63491	6.91546	P	P	P	P	P	P	ASCRP3001287	hsa_circ_0001616	circBase	chr6	-	86235843	86251761	exonic	NM_020468	SNX14	ACCAGATGTAAATCTTGTATTTCAGACAACTTTTAAGAGGTGCAGAATCACCAACACGCA	691
hsa_circRNA_102671	71	168	58	115	74	78	6.46431	7.30954	6.17089	6.69937	6.25673	6.33029	P	P	P	P	P	P	ASCRP3001288	hsa_circ_0053829	circBase	chr2	+	32735592	32738221	exonic	NM_016252	BIRC6	ACCAGCACTCCTGGACCAAGAGCTCTTTGAATTTGAATAGTCCTTTACTTTTTGGAAGAC	331
hsa_circRNA_405136	109	71.5	147.5	107	150.5	155.5	7.0431	6.00671	7.40058	6.59069	7.18783	7.29965	P	P	P	P	P	P	ASCRP3001289		25070500	chr13	-	41826780	41828756	exonic	NM_004294	MTRF1	ACCAGCAGATTATGGCCTAAATAAACAAGATGAAAAGCAGTTACAAGAACTTGCACTGGA	282
hsa_circRNA_008951	230	146	501	219	453	565	8.11962	7.10029	9.18953	7.65259	8.7081	9.11517	P	P	P	P	P	P	ASCRP3001290	hsa_circ_0008951	circBase	chr7	-	22999874	23030758	exonic	NM_032581	FAM126A	ACCAGCATGTCAATAAGGGGTCATAGGTGGAAAAGACATGGTTGAAGGTTTAGAACAGAT	1019
hsa_circRNA_001741	256	771	173	796	295	272	8.28697	9.4008	7.6445	9.47904	8.10092	8.0641	P	P	P	P	P	P	ASCRP3001291	hsa_circ_0001286	circBase	chr3	+	42132937	42134918	intronic	ENST00000484786	TRAK1	ACCAGCTAATCTTCCTACCCTTCAGTTCCCTTATGACTAGTGCCTTTGGAGTTTATGTCT	1981
hsa_circRNA_001814	111.5	104.5	147	126	149	159	7.08709	6.57438	7.4319	6.86839	7.1779	7.31709	P	P	P	P	P	P	ASCRP3001292	hsa_circ_0001814	circBase	chr8	+	95839490	95854716	exonic	NM_017864	INTS8	ACCAGCTATTTCTTAGACCAAATAAAGAGAAAATAGACTTTCTTCTTGAGTTTGTCTGTT	955
hsa_circRNA_001407	29	55	23.5	51	32.5	31	5.24976	5.5939	4.96801	5.50536	5.19501	5.23387	P	P	P	P	P	P	ASCRP3001293	hsa_circ_0001407	circBase	chr4	+	42212390	42215180	intergenic			ACCAGCTCCTTGTCATGATTAAAAGCTGGAAGATACTCACCAAACAAACAAACAATGAAT	2790
hsa_circRNA_002863	158	84	202	135	203	189	7.58532	6.26769	7.88548	6.94015	7.56388	7.54212	P	P	P	P	P	P	ASCRP3001294	hsa_circ_0002863	circBase	chr2	-	69585460	69590802	exonic	NM_002056	GFPT1	ACCAGCTTTACTACCTTGGTGGAGAGAGTTATCCAACAATTGAGCAACAAGATATGGATT	320
hsa_circRNA_037933	37.5	68	33	54	40	43.5	5.58891	5.95338	5.44178	5.61613	5.39968	5.57385	P	P	P	P	P	P	ASCRP3001295	hsa_circ_0037933	circBase	chr16	+	12995476	13297406	exonic	NM_001145204	SHISA9	ACCAGGAAAAGAGCTCAACAAGTACGCCTCCTTAAAGGCAGTCGCTCTTCAGCGCACTTG	1292
hsa_circRNA_001309	224.5	112.5	209.5	148	206	286	8.09169	6.70687	7.91667	7.08886	7.59779	8.13382	P	P	P	P	P	P	ASCRP3001296	hsa_circ_0001561	circBase	chr5	-	177652366	177652583	intronic	ENST00000474052	PHYKPL	ACCAGGACGTGGTGGCATTTGATATATACCAAACAAACAAGCAAGTGACTGACTAGTTGA	217
hsa_circRNA_018974	53.5	124	42	118.5	60	62	6.0725	6.85858	5.76505	6.74548	5.95338	6.03815	P	P	P	P	P	P	ASCRP3001297	hsa_circ_0018974	circBase	chr10	-	81813151	81816161	exonic	NR_027428	TMEM254-AS1	ACCAGGGAAAAACTGGCTGGACAGTCTCTTGTCCTGTGTTTGTAATTGATATTTGATATT	489
hsa_circRNA_087331	112.5	185.5	99	162	124	125.5	7.07466	7.42876	6.85962	7.22928	6.91347	6.98069	P	P	P	P	P	P	ASCRP3001298	hsa_circ_0087331	circBase	chr9	-	84267098	84300811	exonic	NM_001303103	TLE1	ACCAGGTCTACCTCCTACACCTTAAATTGGAATGTGAGAAACTGGCAAGTGAAAAGACAG	277
hsa_circRNA_000886	432	251.5	577.5	356	743	491	9.04794	7.90317	9.40453	8.3421	9.46957	8.91938	P	P	P	P	P	P	ASCRP3001299	hsa_circ_0000886	circBase	chr19	-	8601135	8604912	exonic	NM_012335	MYO1F	ACCAGTACCAGATGGGGAGCACCAAGGTCTTTGTCAAGAACCCAGAGTCGGGCCTTCCTC	433
hsa_circRNA_058695	60	142	59.5	134.5	78	79	6.20388	7.07019	6.24568	6.96056	6.32879	6.34515	P	P	P	P	P	P	ASCRP3001300	hsa_circ_0058695	circBase	chr2	+	232952196	233199209	exonic	NM_152383	DIS3L2	ACCAGTCTCTTCTTTGCTGTTCTGGTCAAGGTAGTTAAACCAGAGAGCAATGACAAAGAA	1923
hsa_circRNA_103743	24	41	31	47	32	42	4.98709	5.18514	5.38249	5.37961	5.18017	5.54452	P	P	P	P	P	P	ASCRP3001301	hsa_circ_0071023	circBase	chr4	-	143003183	143067149	exonic	NM_003866	INPP4B	ACCAGTTACACAAGGACTTCTTTATCCGAGCGCTGGATTGCATGAGAAGGACAGGGTGTG	1079
hsa_circRNA_100544	479	281	405	354.5	380	494	9.20051	8.03506	8.87897	8.33877	8.47896	8.93125	P	P	P	P	P	P	ASCRP3001302	hsa_circ_0017643	circBase	chr10	-	7325865	7327916	exonic	NM_001018039	SFMBT2	ACCAGTTGGTTGGTGTCAAGAGAATAAATACAGAATGGACCCACCTTCAGCAATCAAAGA	336
hsa_circRNA_040749	157	94.5	213	139	262	227	7.57338	6.45749	7.94133	6.9996	7.93004	7.81195	P	P	P	P	P	P	ASCRP3001303	hsa_circ_0040749	circBase	chr16	+	85839338	85840607	exonic	NM_001861	COX4I1	ACCAGTTTACCTGAATGTATCGCATTAAGTTCAAGGAGAGCTTTGCTGAGATGAACAGGG	396
hsa_circRNA_405049	165.5	100	164	148	187	190	7.64601	6.52823	7.56642	7.07911	7.46187	7.54855	P	P	P	P	P	P	ASCRP3001304		25070500	chr12	+	100598717	100601564	exonic	NM_022496	ACTR6	ACCAGTTTCAAGCAGTATTAAGAGTAAATGGGTTATTCCTAATTGTCAGTTCCGGTCAAA	311
hsa_circRNA_404451	20	26.5	17	27	19	20	4.56772	4.64664	4.39848	4.64664	4.56772	4.47345	P	P	A	P	A	A	ASCRP3001305		25070500	chr1	-	21176068	21177750	intronic	ENST00000264211	EIF4G3	ACCATAATCTCACTATTTTAATAGTGAGAGACTTGGCTTAAACAGATGCAGATTTGGGTT	1682
hsa_circRNA_100351	115	111.5	185	133	155	179.5	7.10379	6.69416	7.72882	6.90044	7.21317	7.49224	P	P	P	M	P	P	ASCRP3001306	hsa_circ_0007608	circBase	chr1	-	155340294	155340774	exonic	NM_018489	ASH1L	ACCATAGCTGTGACCCAAATTGTGAAATGCAGAAATGAATGATCTTTGCTGAGTGTTCCC	354
hsa_circRNA_405251	21	40	21	35	25	25	4.76632	5.1088	4.82688	5.05737	4.92512	4.86451	P	P	P	P	P	P	ASCRP3001307		25070500	chr14	-	68189385	68194936	sense overlapping	ENST00000394455	ZFYVE26	ACCATATACAGGAACGAGAAGAAGGAGGCATTCTGGAAGTGAAGATCATTGTTCCCAAAC	5551
hsa_circRNA_103334	115	98.5	162	99	143	141	7.09766	6.51908	7.54984	6.47449	7.09766	7.16036	P	P	P	P	P	P	ASCRP3001308	hsa_circ_0064996	circBase	chr3	+	43341245	43373802	exonic	NM_017719	SNRK	ACCATCCCATGTGTCTAAAGAGTGTAAAGAGAAAAAGAAGCAACTAACAAAACACTGTGA	899
hsa_circRNA_101096	131	115	164	116.5	159	141	7.32161	6.74212	7.56642	6.72971	7.24601	7.1409	P	P	P	P	P	P	ASCRP3001309	hsa_circ_0027491	circBase	chr12	+	69210591	69218431	exonic	NM_002392	MDM2	ACCATCTACCTCATCTAGAAGGAGAGCAATTAGTGAGACAGGTTCTTTTTTATCTTGGCC	349
hsa_circRNA_102727	27	36	31	41	36	36	5.15508	5.00966	5.42229	5.15508	5.36509	5.39683	P	P	P	P	P	P	ASCRP3001310	hsa_circ_0054685	circBase	chr2	+	61009820	61010344	exonic	NM_022894	PAPOLG	ACCATCTAGAGTGGTCTTGCAGTCACAGATGAAATTCTTCAAGGAAAGTCAGATTGGTCC	139
hsa_circRNA_100889	80.5	108.5	112	119	95	96	6.63248	6.66484	7.03625	6.74548	6.59193	6.60681	P	P	P	P	P	P	ASCRP3001311	hsa_circ_0007458	circBase	chr11	+	76174864	76183884	exonic	NM_020193	C11orf30	ACCATCTGTGGTCATGTCAACAGTAGCACAAGGTGTAAGCTGTTCAGATGAAGATGAAAA	537
hsa_circRNA_405232	44	95	39	98	51.5	52	5.75172	6.46567	5.70869	6.44098	5.7859	5.76505	P	P	P	P	P	P	ASCRP3001312		25070500	chr14	-	52936754	52957723	exonic	NM_020784	TXNDC16	ACCATGAAAACAGACTGAAGTTGCTGAAGATCCTCAACAAGTTTCAACTGTCCATCTCCA	862
hsa_circRNA_004666	45	69	46.5	86	69	70	5.80215	5.95338	5.88586	6.30009	6.15073	6.19078	P	P	P	P	P	P	ASCRP3001313	hsa_circ_0004666	circBase	chrX	-	154645235	154649223	sense overlapping	TCONS_00017391	XLOC_008269	ACCATGGCTCAGTGGAGTGTTTTACACAATCTGATTATATACATGAGTGCTTCGCTCCTG	3988
hsa_circRNA_103604	118	209	242	233.5	250	216	7.15868	7.649	8.12135	7.73447	7.86809	7.73729	P	P	P	P	P	P	ASCRP3001314	hsa_circ_0069227	circBase	chr4	-	15626874	15646331	exonic	NM_012161	FBXL5	ACCATGGTCTCAGCTTTCTAAAACCAATTTTTCCAACAACAACGATTTCCGTGCTCTTCT	1766
hsa_circRNA_401640	317.5	191	259	237.5	317.5	331	8.6109	7.49691	8.22383	7.76823	8.23185	8.33449	P	P	P	P	P	P	ASCRP3001315		25242744	chr16	-	70301561	70316687	exonic	NM_001605	AARS	ACCATTCCCGTTCTTTGGGGTGACTTTCAAGATGGACTCTACTCTAACAGCAAGTGAAAT	1243
hsa_circRNA_103662	77.5	60	87	77	83.5	83	6.58067	5.75283	6.69764	6.11127	6.3831	6.41303	P	P	P	P	P	P	ASCRP3001316	hsa_circ_0007096	circBase	chr4	+	76711302	76711950	exonic	NM_003715	USO1	ACCATTGATGACCATAAATACTGTATCAGAAGTTATTCGAGGCTGCCAAGTAAACCAAGA	244
hsa_circRNA_100214	31.5	59	34	58	45	40	5.35043	5.71557	5.38249	5.63076	5.64525	5.51984	P	P	M	P	P	P	ASCRP3001317	hsa_circ_0002632	circBase	chr1	-	47761436	47767420	exonic	NM_003035	STIL	ACCATTGGTGGGAATATGAAGAAGGTGTAACATTGACAGTAGATCGCTTTGATCCTGGTC	520
hsa_circRNA_103520	53	56	54	54.5	58	56	6.03632	5.63319	6.10953	5.61613	5.91205	5.86538	P	P	P	P	P	P	ASCRP3001318	hsa_circ_0005292	circBase	chr3	-	179310431	179319578	exonic	NM_020409	MRPL47	ACCATTTTCTCAGGAGCAGCATGGACCTGTCAGCAACTAAGGAACAAAAGTAATGAAGAT	385
hsa_circRNA_005297	90	132	71	125	80	82	6.77048	6.94844	6.43959	6.84609	6.36571	6.41303	P	P	P	P	P	P	ASCRP3001319	hsa_circ_0005297	circBase	chr3	-	179310431	179316559	exonic	NM_020409	MRPL47	ACCATTTTCTCAGGTATGTCTTACTGAAAGAAAGAAACATGCTTCTAACCCTAGAGCAGG	324
hsa_circRNA_081849	22	35.5	33	32	34	30.5	4.80124	4.95644	5.38249	4.86863	5.29945	5.21457	P	P	P	P	P	P	ASCRP3001320	hsa_circ_0081849	circBase	chr7	-	105105759	105111295	exonic	NM_019042	PUS7	ACCCAAAGCATAAAACTGAAAAGGGCTACTTGGTTAAATGCAGAGAAGAATGGGCAAAGA	390
hsa_circRNA_404944	23	65	27	71.5	27	33	4.80124	5.85087	5.3025	5.97648	4.92512	5.23387	P	P	P	P	P	P	ASCRP3001321		25070500	chr11	+	124856637	124858030	exonic	NM_025004	CCDC15	ACCCAAATGTCAGGACCAAGATTTTCTACCAAAATATCAGGAACTTGACTATGAGGAACC	1155
hsa_circRNA_003316	48	39	63	47.5	61.5	58	5.88789	5.12783	6.31527	5.39683	6.00671	5.97265	P	P	P	P	P	P	ASCRP3001322	hsa_circ_0003316	circBase	chr8	+	38677039	38678153	exonic	NM_006283	TACC1	ACCCAAGAAGGCAAAGTCGCGTTTAATAACAATCACAAGAAGCTGATGAACAGCTTGTAG	1114
hsa_circRNA_015890	23	35.5	20	33.5	26	24.5	4.80124	4.98709	4.67044	4.91719	5.06098	4.77513	P	P	P	P	P	P	ASCRP3001323	hsa_circ_0015890	circBase	chr1	-	201452657	201454504	exonic	NM_004078	CSRP1	ACCCAAGCTGATTTCTCATCTGGTCAATAAAGCTGTTTAGACCAGAATCCTGGCATAAGG	1354
hsa_circRNA_000581	127	67.5	128	94	135	154	7.24601	5.89397	7.22808	6.40738	7.02844	7.27269	P	P	P	P	P	P	ASCRP3001324	hsa_circ_0000569	circBase	chr14	+	102659799	102661457	exonic	NR_038354	WDR20	ACCCAATCAAAAAAGAAACTAGCAAACTTTTTAATGAGGAAACAATCCCATGAGGTTGGT	235
hsa_circRNA_101339	24	42	22	42	24	23	4.86863	5.23067	4.92908	5.25606	4.86863	4.80124	P	P	P	P	P	P	ASCRP3001325	hsa_circ_0031583	circBase	chr14	+	32559707	32563592	exonic	NM_001173	ARHGAP5	ACCCACAAAGTGAAAGAAGATAAAAAGGAAGATGATCCCTATGATCTTGAAGATGTTTCT	3885
hsa_circRNA_002107	42	43	38	47	73	54	5.73602	5.21457	5.60382	5.36801	6.24092	5.88789	P	P	P	P	P	P	ASCRP3001326	hsa_circ_0002107	circBase	chr5	+	61846193	61897675	exonic	NM_016338	IPO11	ACCCACAGAACAAGATAAGAGGAAAAAGATGGTTGTGGAAAATGCCCTTAAAGTGAACCC	513
hsa_circRNA_406767	47	39	46	47	62	50.5	5.86125	5.06816	5.88586	5.37961	5.97648	5.73602	P	P	P	P	P	P	ASCRP3001327		25070500	chr6	+	36862279	36884350	exonic	NM_001286635	C6orf89	ACCCAGAACCTGTTGTGGGGAGTAAGGAATCATTGTAGTCAATCATTTTCCAGTTCTCAG	944
hsa_circRNA_402857	141	110.5	114	131.5	143	130	7.41685	6.67664	7.054	6.90647	7.11251	7.0266	P	P	P	P	P	P	ASCRP3001328		25242744	chr3	-	49083857	49114471	exonic	NM_017730	QRICH1	ACCCAGATGTGCTCTACTATATTTTCCTGTGTATTCAAAAGGAACCCTAAGGACTCTGCA	1692
hsa_circRNA_406847	51	41	59	50	53	41	6.00858	5.18514	6.19407	5.4528	5.81928	5.4934	P	P	P	P	P	P	ASCRP3001329		25070500	chr6	-	129823749	129879311	sense overlapping	uc003qbq.3	BC035400	ACCCAGGAGAGAAAAACAGGAGATTATGGACTGTTCTTTAAAAAGGGCAGCATAAGATCA	55562
hsa_circRNA_402191	75.5	73	133	76	124.5	114.5	6.52823	6.00671	7.27269	6.07071	6.92341	6.83771	P	P	P	P	P	P	ASCRP3001330		25242744	chr2	+	29140758	29152576	exonic	NM_015131	WDR43	ACCCAGGGCTTAGAAAGTAACGATTTTGAAATGCTAAATGCAGGTCCGATCAGAAAACAA	691
hsa_circRNA_072816	127	130	167	160	235.5	155	7.27191	6.93524	7.59282	7.19195	7.77839	7.2897	P	P	P	P	P	P	ASCRP3001331	hsa_circ_0072816	circBase	chr5	-	69424179	69503572	exonic	uc010ixu.3	SMA4	ACCCAGTATATTCAAAGCTACAAGGGATTTGTTGACATAACGGGCTGGTGAATTACCAGA	781
hsa_circRNA_405577	32.5	41	31	42	37.5	32.5	5.31009	5.21457	5.38249	5.20808	5.41667	5.29333	P	P	P	P	P	P	ASCRP3001332		25070500	chr17	-	38547757	38548989	exonic	NM_001067	TOP2A	ACCCAGTTCCTAAAAAGAATGTGACAGTGAAGAAGACAGCAGCAAAAAGTACAAAGACAA	456
hsa_circRNA_407188	51	134	55	106	71	73	5.99356	6.96922	6.10953	6.55149	6.20551	6.25673	P	P	P	P	P	P	ASCRP3001333		25070500	chr9	-	74522734	74523039	intronic	ENST00000333421	ABHD17B	ACCCATCACCCAGTTAAACAAACAAAACTACCAATTAAAACGAAGTCCACTTCACTGTTT	305
hsa_circRNA_011167	230.5	125	229	135	176	274	8.12695	6.88221	8.0569	6.9673	7.38124	8.07551	P	P	P	P	P	P	ASCRP3001334	hsa_circ_0011167	circBase	chr1	+	29313942	29314417	exonic	NM_203342	EPB41	ACCCATCTTTGGATCTTCATTCATTAAGCAGTGCAGAAACACAGCAACATCATGACAACA	475
hsa_circRNA_085323	234	865	271	562	308	314	8.14235	9.53861	8.28061	8.99896	8.15843	8.26193	P	P	P	P	P	P	ASCRP3001335	hsa_circ_0085323	circBase	chr8	-	109240495	109254142	exonic	NM_001568	EIF3E	ACCCCAAAGGTCGCGATAATATTATTGACCTCTTCCTTTATCAGCCACAATATATAATGA	632
hsa_circRNA_406148	57	53.5	56.5	55	59	71	6.15579	5.5939	6.11648	5.60135	5.99544	6.20388	P	P	P	P	P	P	ASCRP3001336		25070500	chr21	+	37653780	37664531	exonic	NM_005128	DOPEY2	ACCCCACACTGTCAGGATTCTAGAACTTCTAAAATTAAAGTTTGGGACATGCAGAGCAGT	614
hsa_circRNA_008865	152.5	105	274	104.5	228	220	7.53565	6.60681	8.29331	6.56679	7.71458	7.75159	P	P	P	P	P	P	ASCRP3001337	hsa_circ_0008865	circBase	chr10	+	70719561	70720005	exonic	NM_004728	DDX21	ACCCCAGTGAAGCTGCCAGTGAAGAAAGTAACAGTGAGATAGAGCAGAAAGAGAAAAAAG	444
hsa_circRNA_406805	21	44	19	46	22	22	4.73732	5.27482	4.71689	5.31765	4.69385	4.74854	A	P	A	P	P	P	ASCRP3001338		25070500	chr6	-	82201207	82223546	sense overlapping	ENST00000412306	FAM46A	ACCCCATCTGATTTATATGAAGATTCATCATTTCGCATTTCTGTAACCATGAATGAGGGT	22339
hsa_circRNA_007084	196	342	208	389	328	273.5	7.8946	8.31253	7.91517	8.47289	8.26389	8.07306	P	P	P	P	P	P	ASCRP3001339	hsa_circ_0007084	circBase	chr10	+	22002700	22016857	exonic	NM_004641	MLLT10	ACCCCGAGGAAGTCTCTCGCCACGGTATTTATAACAGCAATGATGTAGCAGTATCGTTTC	364
hsa_circRNA_011538	436	185	340.5	337.5	630	557	9.06364	7.44955	8.62497	8.2835	9.21868	9.09002	P	P	M	P	P	P	ASCRP3001340	hsa_circ_0011538	circBase	chr1	+	35824525	35855699	exonic	NM_005095	ZMYM4	ACCCGCCTTCACAAAATAATGCAGGTGGTGGTATCATGGATACAGAAATGTCTGAAGATA	2502
hsa_circRNA_000596	73.5	78	46	63	57	55	6.50988	6.14394	5.88586	5.77606	5.93581	5.91205	P	P	P	P	P	P	ASCRP3001341	hsa_circ_0000661	circBase	chr15	+	100645330	100645426	antisense	NM_139057	ADAMTS17	ACCCGGGAGATGGTGCTGTTGCCACCCACCAGGATGGTGGCTCTTTTGTAAAGACTGGTG	96
hsa_circRNA_405067	18	36	19	37	21	25	4.47886	4.97949	4.52136	5.05737	4.69385	4.96993	A	P	A	P	P	P	ASCRP3001342		25070500	chr12	+	110566754	110600870	exonic	NM_014055	IFT81	ACCCGTGAATTTGATGGTACTGAAGTTTTAAAGGGAGATGAGGAGTACTTTTCGTCAGGG	940
hsa_circRNA_001288	277.5	542	240	654.5	324.5	352	8.40712	8.92557	8.11291	9.21868	8.25427	8.41823	P	P	P	P	P	P	ASCRP3001343	hsa_circ_0000999	circBase	chr2	-	46795476	46795608	sense overlapping	NR_104182	LOC100506142	ACCCTAAAAGCTTGCTATATAAAGGATACTTTCTGGAGGTTGGTGGTCCAGTAGCACAGA	132
hsa_circRNA_103523	86	162	112	157	119	133	6.71491	7.22728	7.02475	7.15108	6.88017	7.05942	P	M	P	P	P	P	ASCRP3001344	hsa_circ_0068142	circBase	chr3	+	182602540	182605501	exonic	NM_014616	ATP11B	ACCCTCATGTGTTACAAAATAAGCCCACCCTTTATCGGAATCATGGGTAAAGAAGGAAGA	334
hsa_circRNA_102830	493	484	684	698	865	649	9.24547	8.78397	9.64394	9.31394	9.69698	9.3111	P	P	P	P	P	P	ASCRP3001345	hsa_circ_0001073	circBase	chr2	+	148653869	148657467	exonic	NM_001616	ACVR2A	ACCCTCCTGTACTTGTTCCAACTCAAGTGCTATACTTGGTAGATCAGAAACTCAGGAGTG	473
hsa_circRNA_023420	159	274.5	105	215.5	173	163	7.59126	8.00496	6.93278	7.62728	7.35871	7.34472	P	P	P	P	P	P	ASCRP3001346	hsa_circ_0023420	circBase	chr11	-	71808337	71808960	exonic	NM_017907	LAMTOR1	ACCCTCGATAAAGGAAGTATATTCATCCAGTCTCCAGGATAGCTGCTTATGCCTACAGTG	623
hsa_circRNA_102059	207	379	162	356.5	237	223	7.96076	8.45689	7.55879	8.34506	7.79365	7.78767	P	P	P	P	P	P	ASCRP3001347	hsa_circ_0043428	circBase	chr17	-	37579579	37584043	exonic	NM_004774	MED1	ACCCTGACCCCATACCTTTGAATCACAACATGAGATTTTATGCTGTCATTTAATGAACCT	446
hsa_circRNA_103074	180	149	252	137.5	244	237	7.77949	7.14004	8.18181	6.98259	7.82261	7.8619	P	P	P	P	P	P	ASCRP3001348	hsa_circ_0060627	circBase	chr20	+	46252654	46256767	exonic	NM_006534	NCOA3	ACCCTGAGAGCTTTATTACCAGACATGATCTTTCAGTCTTACCTGCAGTGGTGAAAAACG	740
hsa_circRNA_001157	45	71	42	67	62	55	5.73602	5.99544	5.79567	5.86538	5.99544	5.86538	P	P	P	P	P	M	ASCRP3001349	hsa_circ_0001391	circBase	chr4	+	2826686	2826823	intronic	ENST00000356331	SH3BP2	ACCCTGGTGGCACCGTGCCCCTGTGGGCTGAGGGGAGCCACACAGCCATGTTGTATCCAG	137
hsa_circRNA_005752	32	65	26	59	41	40	5.37671	5.86332	5.18514	5.68552	5.39968	5.51984	P	P	P	P	P	P	ASCRP3001350	hsa_circ_0005752	circBase	chr9	-	113771427	113773970	intronic	uc011lwn.2	LPAR1	ACCCTGTTTACATCTTCTTAAAAGTTGTGTCATCCTTGAAGGATAGAATAAATCAGCTGT	2543
hsa_circRNA_069586	158.5	271	138	223	172	182	7.60398	8.00121	7.31747	7.69498	7.35871	7.50288	P	P	P	P	P	P	ASCRP3001351	hsa_circ_0069586	circBase	chr4	+	41945763	41951402	exonic	NM_018126	TMEM33	ACCCTTCGATATTCGTCTCGAAGAAACCCATATTGTCGTGAGTATCTTCCCAGTCTTGTT	286
hsa_circRNA_001807	68	85	87.5	74.5	69	98.5	6.4017	6.27547	6.70572	6.03632	6.15073	6.63127	P	P	P	P	P	P	ASCRP3001352	hsa_circ_0001807	circBase	chr8	-	68163533	68172161	exonic	NM_006421	ARFGEF1	ACCCTTTACAAGTGCAACACATTTGGAGCATGTGAGGCCCATGTTTAAGATTTAATAAGA	727
hsa_circRNA_403168	26	65	24	54	26	25	5.11054	5.84042	5.05013	5.54581	4.97949	4.96993	P	P	P	P	P	P	ASCRP3001353		25242744	chr4	+	85555009	85562143	exonic	NM_001263	CDS1	ACCCTTTCTAAAGGCAGTCTTGAGACAGTTCGCATGGACTCATGTCACTTTACTGATAAC	393
hsa_circRNA_101520	70	44	110	53	112.5	90.5	6.42288	5.27482	7.01363	5.54581	6.77103	6.54635	P	P	P	P	P	P	ASCRP3001354	hsa_circ_0035226	circBase	chr15	-	50875285	50878685	exonic	NM_017672	TRPM7	ACCGAAGACACTCATGAAGTAGATTCCAAAGCAGCTTTAATACCGAATAACAATACTTCT	168
hsa_circRNA_400289	44	92	42	82	72	55	5.78916	6.3831	5.73602	6.21039	6.24092	5.92001	P	P	P	P	P	P	ASCRP3001355		25242744	chr1	+	100459092	100480976	exonic	NM_012243	SLC35A3	ACCGACTGACCTGGATAGTAGTTGTTCTTCAGGCAAATGAAGATAAAACAATGTTCGCCA	771
hsa_circRNA_100060	46.5	46.5	41	51	40	42	5.87463	5.32367	5.70869	5.4934	5.53029	5.56371	P	P	P	P	P	P	ASCRP3001356	hsa_circ_0010023	circBase	chr1	-	12638745	12639440	exonic	NM_004753	DHRS3	ACCGAGATGTTCCAGGGCATGAGAGTCAGGTGGGTGACATCACCATCCTGGTGAACAATG	359
hsa_circRNA_405935	19	33	22	32	20	22	4.56772	4.9052	4.92908	4.91719	4.56772	4.71689	A	P	P	P	P	P	ASCRP3001357		25070500	chr2	-	99634662	99636945	exonic	NM_025244	TSGA10	ACCGAGGCCTAGATCGATCATTAGAAGAAGGGAGAATGAGTTAGATTCTGCTCATTCTGA	458
hsa_circRNA_405936	23	38	23	40	23.5	23	4.92908	5.06816	4.98709	5.15508	4.67044	4.62731	P	P	P	P	P	P	ASCRP3001358		25070500	chr2	-	99634662	99651902	exonic	NM_025244	TSGA10	ACCGAGGCCTAGATCGATCATTAGAAGACACTTAAATGCAGAAAGGTCTTACAAGTCCCA	668
hsa_circRNA_401174	22	40	19	43	23	23	4.86863	5.18514	4.67044	5.25606	4.75301	4.68453	P	P	A	P	P	P	ASCRP3001359		25242744	chr13	+	94482406	94482798	exonic	NM_005708	GPC6	ACCGAGTTTCCAAGAATTTTTCCGAGAGCTCCTGGAGAATGCAGAAAAGTCACTAAATGA	392
hsa_circRNA_100880	852	430	1137	808	1758.5	951	10.15	8.62375	10.4093	9.50061	10.6966	9.92067	P	P	P	P	P	P	ASCRP3001360	hsa_circ_0003557	circBase	chr11	-	72420914	72422544	exonic	NM_015242	ARAP1	ACCGCATCTTCAGATCTTACATCTATCAGAAACGATGGGTGAGACTGGATACTGATCACC	501
hsa_circRNA_104175	223	174	287	242	300	234	8.06814	7.33879	8.3738	7.80175	8.13232	7.85413	P	P	P	P	P	P	ASCRP3001361	hsa_circ_0005954	circBase	chr6	+	111208707	111211559	exonic	NM_001634	AMD1	ACCGGAATTTCCAGGAAGAAATAGAGTTTCTTAATGCAATTTTCCCAAATCTGAGTGGGA	317
hsa_circRNA_401999	289	804	212	519	363	339	8.45415	9.45028	7.94133	8.88978	8.42122	8.36106	P	P	P	P	P	P	ASCRP3001363		25242744	chr19	-	430683	440932	exonic	NM_012435	SHC2	ACCGGTACAGTACATGGGCTGCATCGAGGTTCTCCGCTCTATGCGCTCCCTGGACTTTAA	706
hsa_circRNA_100705	181	106	248	131	234.5	247.5	7.78767	6.60063	8.15885	6.91596	7.7685	7.91716	P	P	P	P	P	P	ASCRP3001364	hsa_circ_0008898	circBase	chr10	-	126097110	126100769	exonic	NM_000274	OAT	ACCGTGAAGGGCATTCAGAAATACAAAGCAAAGATTGTTTTTGCAGATCTGTGGTTTTTC	549
hsa_circRNA_018818	674	1075.5	396	1175	1023	887	9.75128	9.80891	8.8459	10.022	9.9345	9.82861	P	P	P	P	P	P	ASCRP3001365	hsa_circ_0018818	circBase	chr10	-	75264607	75265184	exonic	NM_152586	USP54	ACCGTTGTCTCAGAGAGGGAGGAAGCTCCGGTTTCTTCCCACAGTTTTGCTCTGCAGATG	260
hsa_circRNA_092382	27	42	25	61	33	25	5.11054	5.15171	5.06816	5.72014	5.18017	4.86451	P	P	P	P	P	P	ASCRP3001366	hsa_circ_0001961	circBase	chr10	+	52907841	52916908	sense overlapping	NM_006258	PRKG1	ACCTAAATGCCAGAGGTTCTTATGGTTTTAACAAAGAGAATACTCATATGGTATTAATCA	9067
hsa_circRNA_008147	78	57	86.5	54	83	140.5	6.59069	5.68785	6.68951	5.57132	6.3584	7.12548	P	P	P	P	P	P	ASCRP3001367	hsa_circ_0008147	circBase	chr8	+	129021835	129032965	intronic	ENST00000512617	PVT1	ACCTAAGGAGCACTGAGGCCAACAGAGATTTTGAGAAACACATTGAAGGATCTGTTAACA	11130
hsa_circRNA_407206	39.5	44	39	37.5	38	38	5.62346	5.29333	5.64043	5.00217	5.46238	5.4528	P	P	P	P	P	P	ASCRP3001368		25070500	chr9	-	99579646	99589463	sense overlapping	NM_001001662	ZNF782	ACCTACACAGAGGCTACTGCTTTACAAAACCAGAACTGATCTTCACATTGGAACAAGGAG	9817
hsa_circRNA_404584	46	126	32	128	42	43	5.83832	6.88221	5.42229	6.86839	5.56625	5.60135	P	P	P	P	P	P	ASCRP3001369		25070500	chr1	+	152221370	152224234	exonic	ENST00000420707	FLG-AS1	ACCTACTACAATTCTTAGCCGATTTTTCCTCTTAGGATTTATTTCCCTGGAGACCTCATG	224
hsa_circRNA_405867	44	185	32	173.5	51	46.5	5.80215	7.44196	5.46101	7.3462	5.81074	5.70408	P	P	P	P	P	P	ASCRP3001370		25070500	chr2	-	44169153	44169936	intronic	ENST00000260665	LRPPRC	ACCTAGAGCATCCTCTGTGCTTCTGATTATATCCTGAACTGAATTTGACTGAAACGCAGA	783
hsa_circRNA_011083	20	33	19	29	21.5	22	4.64664	4.86863	4.71689	4.74407	4.79476	4.86451	P	P	A	P	P	M	ASCRP3001371	hsa_circ_0011083	circBase	chr1	-	27992571	27995857	exonic	NM_002038	IFI6	ACCTAGATGTGAAAACAGAATAAACTTCACCCAGAAAACACTTGTCTAGTGACGGAGCCC	745
hsa_circRNA_102523	76.5	78.5	84	87	93	88.5	6.54635	6.16588	6.65652	6.31376	6.53083	6.47786	P	P	P	P	P	P	ASCRP3001372	hsa_circ_0004956	circBase	chr19	+	34922765	34929671	exonic	NM_005499	UBA2	ACCTATACATTGCATCGTTTGGGCAAAGTACTTGTTCAAGTTGCCAAGGAAAGTGTACTG	359
hsa_circRNA_023224	65.5	46	104	59	100	113	6.3273	5.34157	6.93278	5.68552	6.64455	6.8261	P	P	P	P	P	P	ASCRP3001373	hsa_circ_0023224	circBase	chr11	+	68286968	68305359	exonic	NM_018312	PPP6R3	ACCTCAAGACATGGATGAAAAGATCAGATACAAGAGAGCTTGTTTCATATCCATATCCCA	384
hsa_circRNA_102130	75	154	78	147	82	80	6.53732	7.17624	6.55788	7.07911	6.39315	6.396	P	P	P	P	P	P	ASCRP3001374	hsa_circ_0005652	circBase	chr17	+	53016284	53024673	exonic	NM_005486	TOM1L1	ACCTCACCTCAAGCCACGCATATGATAATATTTCAGCCTTCCAAGTTCTGATGTAACAAA	149
hsa_circRNA_100506	84	82	163	101	143	134	6.68133	6.20714	7.56642	6.51383	7.10292	7.05942	P	P	P	P	P	P	ASCRP3001375	hsa_circ_0017264	circBase	chr1	-	244579282	244587689	exonic	NM_001126	ADSS	ACCTCATATCCCAGTATTTGATTTTCATCAAGCAGCTGATGGTATCCAGGAACAACAGAG	762
hsa_circRNA_104922	126	313	102	239	139	141	7.27191	8.18139	6.90044	7.78086	7.0684	7.1409	P	P	P	P	P	P	ASCRP3001376	hsa_circ_0003270	circBase	chr9	+	128099296	128099870	exonic	NM_015635	GAPVD1	ACCTCATTCATCATCTTCATCCCCGAGTAAGGACTCCTCAAGAGGAGAGGTGCCCACCAG	449
hsa_circRNA_104572	1328	2209.5	1188	1735	1304	1262	10.7905	10.7539	10.4906	10.5982	10.3144	10.3456	P	P	P	P	P	P	ASCRP3001377	hsa_circ_0007618	circBase	chr8	+	25265498	25266456	exonic	NM_024940	DOCK5	ACCTCCACTCACTCCCAAAGCCACCAGGACCCTAACTCAATCTTGGAGCCACTTTTGGAG	311
hsa_circRNA_402338	61.5	144.5	50.5	133	92.5	83	6.23773	7.0751	5.99733	6.92835	6.55405	6.42147	P	P	P	P	P	P	ASCRP3001378		25242744	chr2	-	112588862	112596089	exonic	NM_022662	ANAPC1	ACCTCCCTGGAATCTGTGAAAGAAGCAGACTTGTAGTCTTGTTTGACTTTGAAGGATCAC	585
hsa_circRNA_092554	141	96	172	97	161	216.5	7.43468	6.48191	7.6445	6.4465	7.2602	7.73334	P	P	P	P	P	P	ASCRP3001379	hsa_circ_0001551	circBase	chr5	+	167915606	167924353	exonic	NM_002887	RARS	ACCTCCTATTGGGGATCTTCAGGTCTTTTATAAGGAAGAAGAGATTAAATCTCTGACTGC	777
hsa_circRNA_104658	251	172	375.5	295.5	470	313.5	8.25309	7.3321	8.76655	8.09169	8.76046	8.26467	P	P	P	P	P	P	ASCRP3001380	hsa_circ_0004592	circBase	chr8	-	99718694	99719539	exonic	NM_006281	STK3	ACCTCCTTATGCTGATATACATCCAATGAGGTTAATAGAAGATGAAATTGCAACCATTCT	333
hsa_circRNA_005882	314.5	190	413.5	267	374	373	8.59994	7.47612	8.90741	7.94524	8.45244	8.52994	P	P	P	P	P	P	ASCRP3001381	hsa_circ_0005882	circBase	chr2	-	168920009	168986268	exonic	NM_013233	STK39	ACCTCGTTTTGAGATTAAGGCCCACAGCAGCAGAACTTTTAAAATGCAAATTCTTCCAGA	402
hsa_circRNA_104146	88	57	57	69	101.5	95	6.7572	5.63319	6.13199	5.94169	6.65771	6.59877	P	P	P	P	P	P	ASCRP3001382	hsa_circ_0002041	circBase	chr6	-	82920530	82922510	exonic	NM_015525	IBTK	ACCTCTATACTGATGAAGCTGTGGTGATAAAAGGTTAGATGGAGTCAGATTTGAAAATGA	305
hsa_circRNA_008279	31	67	35	79	44	41	5.29333	5.93385	5.57132	6.15242	5.53029	5.4934	P	P	P	P	P	P	ASCRP3001383	hsa_circ_0008279	circBase	chr11	+	28249541	28252532	intronic	ENST00000303459	METTL15	ACCTCTATGAGATCAGGTGAAACTGAAGTTAATATTGTGACACTAAATTTTGTAAGACCC	2991
hsa_circRNA_103643	218.5	133	383	157	263	301	8.04557	6.97783	8.79836	7.18411	7.93004	8.20521	P	P	P	P	P	P	ASCRP3001384	hsa_circ_0005912	circBase	chr4	+	54265896	54294350	exonic	NM_030917	FIP1L1	ACCTCTGATTCCACCACCGGGTACAGCAGGGAAGAACTGGAAACTCAGAGAAAGAAACTG	469
hsa_circRNA_103318	161	213	224	225.5	226	252	7.62606	7.66034	8.01522	7.69208	7.71171	7.96606	P	P	P	P	P	P	ASCRP3001385	hsa_circ_0007147	circBase	chr3	-	33453072	33467233	exonic	NM_014517	UBP1	ACCTCTGCTTTCATTCAGTGATGTCTTGGCATTGCCCATTTTCAAGCAGGAAGATTCCAG	442
hsa_circRNA_025285	49	87	43	69.5	58	55	5.87463	6.27547	5.76505	5.90605	5.95338	5.91205	P	P	P	P	P	P	ASCRP3001386	hsa_circ_0025285	circBase	chr12	+	7025834	7032859	exonic	NM_001975	ENO2	ACCTCTGTGGCATTGAAATGAGCACCTCCATTAAAGTCTGAATCAGTGCGTGTCCTGAAG	2020
hsa_circRNA_006337	30	38	39	38	34	35	5.24976	5.10006	5.64043	5.05737	5.29945	5.34453	P	P	P	P	P	P	ASCRP3001387	hsa_circ_0006337	circBase	chr1	+	193172924	193181607	exonic	NM_024529	CDC73	ACCTCTTTAATAACCATGCTTAATGCAAAAGACCTTCTACAGGACCTGAAGAGGGTGCAT	182
hsa_circRNA_403387	21	31	22	32	25.5	28	4.80124	4.83111	4.92908	4.86863	5.00217	5.05737	P	P	P	P	P	P	ASCRP3001388		25242744	chr5	+	82400728	82407022	exonic	NM_003401	XRCC4	ACCTGAAAGATGTCTCAGTATTAAGAAATGGAGAGAAAAATAAGCAGAATCCACCTTGTT	325
hsa_circRNA_100584	37	37	45	43	45	42	5.53548	5.06816	5.88586	5.24659	5.63319	5.54452	P	P	P	P	P	P	ASCRP3001389	hsa_circ_0018187	circBase	chr10	-	35321362	35322201	exonic	NM_003591	CUL2	ACCTGAACTGATGCCAACACTATTTGTGGAGTCAGTTTTGGAAGTGCATGGTAAATTTGT	168
hsa_circRNA_009160	31	68	33	60	34.5	36.5	5.26547	5.93385	5.42229	5.70178	5.25606	5.29333	P	P	P	P	P	M	ASCRP3001390	hsa_circ_0009160	circBase	chr14	-	58877560	58890813	exonic	NM_012460	TIMM9	ACCTGAAGAGGTAAGAATCAGGCCTTATTGGAGACATTCAAGCAAAGGTTGGACAACTAC	249
hsa_circRNA_101695	83	285	87	236	112	109	6.64335	8.06478	6.67016	7.76464	6.75664	6.77103	M	P	M	P	M	P	ASCRP3001391	hsa_circ_0007146	circBase	chr16	-	5077135	5078186	exonic	NM_016256	NAGPA	ACCTGAAGCCACCCTGAGGGCGGGAGAACTCTCCTTTTTCACCAGCCAGGACAACATGTG	420
hsa_circRNA_103959	70	58	83.5	58.5	94	87	6.44374	5.64765	6.60187	5.70178	6.59193	6.52562	P	P	P	P	P	P	ASCRP3001392	hsa_circ_0003205	circBase	chr5	+	138145726	138147991	exonic	NM_001903	CTNNA1	ACCTGAAGTGGATAAGCTGAACATTATGGCAGCCAAAAGACAACAGGTGATTTGATGAAG	287
hsa_circRNA_405912	65.5	58	67.5	61	83	83	6.30162	5.64765	6.36425	5.75729	6.39315	6.4465	P	P	P	P	P	P	ASCRP3001393		25070500	chr2	+	73477044	73477365	intronic	ENST00000258091	CCT7	ACCTGAGTGAAGAATGTAAGAGCAGCTGCTGAGTGTTGGGGGGGCTGGCAGTGAGCCGTG	321
hsa_circRNA_053294	3435	922.5	1277	799.5	2418	2149	12.2416	9.62366	10.5982	9.49078	11.1851	11.1825	P	P	P	P	P	P	ASCRP3001394	hsa_circ_0053294	circBase	chr2	+	27820936	27830906	exonic	NM_001271286	ZNF512	ACCTGATGATCGAAAGCAGGACCCAGTGCTCCATAAAGGATAATAGTTTCCAGTACACTA	955
hsa_circRNA_007135	933	562	1178	1016.5	1312.5	2025.5	10.2924	8.97228	10.4763	9.82636	10.3187	11.0575	P	P	P	P	P	P	ASCRP3001395	hsa_circ_0007135	circBase	chr7	-	6840578	6841154	exonic	NM_198097	CCZ1B	ACCTGATTGAAGTAAATGGTCTGAGAAAGAACCCCAGTTTAAGTTTATCTACTTCAACCA	287
hsa_circRNA_402675	247	168	268	203	329	338.5	8.21658	7.29812	8.2582	7.5434	8.27344	8.36526	P	P	P	P	P	P	ASCRP3001396		25242744	chr21	+	45745035	45745147	exonic	NM_002626	PFKL	ACCTGCAGCAGGAACGAGAAGTGCCATGACTACTACACCACGGAGTTCCTGTACAACCTG	112
hsa_circRNA_009031	202	372	147	364.5	251.5	218	7.93004	8.43274	7.40484	8.37923	7.86397	7.73334	P	P	P	P	P	P	ASCRP3001397	hsa_circ_0009031	circBase	chr4	+	4650703	4651269	exonic	NR_037888	STX18-AS1	ACCTGCCCCTAGATCTTCTATTTCTGATCATCTTCTATGCAAGGATGCAGAGATTCAGAG	303
hsa_circRNA_000261	177	158.5	408	225.5	300.5	262.5	7.7474	7.22084	8.88661	7.70077	8.12996	7.99698	P	P	P	P	P	P	ASCRP3001398	hsa_circ_0000261	circBase	chr10	+	112723882	112724819	exonic	NM_007373	SHOC2	ACCTGCTGAAATTGGAACTCTAATGAATCATTGATTGACCAGCACTATTTTACCAGTTGG	937
hsa_circRNA_022356	52	127	46	97	65.5	61.5	6.03632	6.89843	5.91205	6.45201	6.0814	6.00484	P	P	P	P	P	P	ASCRP3001399	hsa_circ_0022356	circBase	chr11	-	61556601	61557393	exonic	NM_014206	TMEM258	ACCTGCTGCTCATAATAAATGCAGATGTATAGCATTACGAGGTCACCTCTACCAAGTACA	243
hsa_circRNA_014551	108	123	102	185	239	156	7.0431	6.84609	6.90697	7.42807	7.79365	7.27269	P	P	P	P	P	P	ASCRP3001400	hsa_circ_0014551	circBase	chr1	-	155313104	155316260	exonic	NM_018489	ASH1L	ACCTGCTGTGTGTTGGACCTTTATACGTATTGTAAAGGTATGGCAGCACTGTGATTGTAT	490
hsa_circRNA_103157	60	145	48.5	177	95	75	6.22493	7.10029	5.97074	7.35284	6.54892	6.25673	P	P	P	P	P	P	ASCRP3001401	hsa_circ_0008533	circBase	chr22	-	19178815	19187352	exonic	NM_001835	CLTCL1	ACCTGGACAGTCAGTTTCTTTTCAAAGGTGTGCTTTGCCTGCATGGATGGACAAGAGTTC	558
hsa_circRNA_005791	56	36	54	54	74	91	6.08495	5.05013	6.05813	5.63076	6.22171	6.53861	P	P	P	P	P	P	ASCRP3001402	hsa_circ_0005791	circBase	chr14	-	104245081	104263855	exonic	NM_015316	PPP1R13B	ACCTGGAGAAAAACGTACTGAAAATGGGATGATATTAACTGTTTTCTTGAGCAACAATGA	345
hsa_circRNA_103323	55	45	65	59.5	83	60.5	6.05813	5.32367	6.29398	5.72014	6.40028	5.98409	P	P	P	P	P	P	ASCRP3001403	hsa_circ_0064794	circBase	chr3	+	33853563	33863574	exonic	NM_013374	PDCD6IP	ACCTGGATAATGATGAAGGATTGAAAATCGCTGCTAAACATTACCAGATATTATGATCAG	253
hsa_circRNA_100442	134	85	164	98.5	146	152	7.35357	6.2583	7.56325	6.50724	7.1443	7.25548	P	P	P	P	P	P	ASCRP3001404	hsa_circ_0002274	circBase	chr1	-	211952259	211966532	exonic	NM_014873	LPGAT1	ACCTGGATCCTTGGATACAGGAAACCAACAGTCACACATGTACATTACAGTGATGGAATG	616
hsa_circRNA_059711	122	549	90	499	152	160	7.2026	8.94217	6.74212	8.82988	7.1779	7.29965	P	P	P	P	P	P	ASCRP3001405	hsa_circ_0059711	circBase	chr20	+	30330343	30389603	exonic	NM_012112	TPX2	ACCTGGCCTGGAATAAATACGTTTTGTCTTTCCCTCGTTCTTGATACATATTTGCCAGAC	3141
hsa_circRNA_405189	147	143	114	136	137	151	7.48555	7.05942	7.054	6.95282	7.06032	7.25548	P	P	P	P	P	P	ASCRP3001406		25070500	chr14	+	31050069	31050322	exonic	ENST00000550944	G2E3	ACCTGGTGACTCACAGAACCTTGCTAAAAAACATTCCCTTCAATTTAAAAAATGTTCCCG	125
hsa_circRNA_101209	88	118	176	130	271	156	6.74212	6.78527	7.67394	6.89439	7.94865	7.28083	P	P	P	P	M	P	ASCRP3001407	hsa_circ_0029403	circBase	chr12	+	129396968	129411699	exonic	uc001uhy.1	GLT1D1	ACCTGGTGATTGTGGGTCCTGAACCGCATGCTAAGGGTAAGGTCTATGTCCAGAGTCAAG	240
hsa_circRNA_007475	45	63	37	56	44	46	5.83832	5.81715	5.57132	5.67379	5.53029	5.6259	P	P	P	P	P	P	ASCRP3001408	hsa_circ_0007475	circBase	chr12	-	51639798	51640615	sense overlapping	NM_001031628	SMAGP	ACCTGTACAAGAACAAAGGCAGCTACGTCACCTATGAACCTACAGAAGAAGAACTGATGA	817
hsa_circRNA_070689	27	40	27	36	28	27	5.11054	5.15171	5.15508	5.05737	5.02081	4.96993	P	P	P	P	P	P	ASCRP3001409	hsa_circ_0070689	circBase	chr4	-	113527163	113545032	exonic	NM_018392	ZGRF1	ACCTGTGACCCTAAGGCAATTTTATATGATGACAAAGGAGCATGTTTGGAGAGTCTGTTT	2700
hsa_circRNA_100196	96	68	83.5	86.5	99	93	6.85131	5.91205	6.60187	6.29398	6.62154	6.55149	P	P	P	P	P	P	ASCRP3001410	hsa_circ_0007693	circBase	chr1	-	44773981	44804994	exonic	NM_024066	ERI3	ACCTGTGGAGACTGGGACTTAAAAGTCATTTTTAGATGCTTCTGGATGTTCAATGCTAGC	547
hsa_circRNA_064889	55	51	49	52	53	51.5	6.11127	5.4934	5.98219	5.46101	5.86125	5.82777	P	P	P	P	P	P	ASCRP3001411	hsa_circ_0064889	circBase	chr3	+	38542845	38548459	exonic	NM_005107	EXOG	ACCTTACCTCAGACTAGAGGCGATGGAAAGAAAATAGTTAGTTACCAGGTGATGCAGACA	332
hsa_circRNA_401817	55	45	64	46	66	63	6.08495	5.34157	6.29398	5.3386	6.09201	6.05994	P	P	P	P	P	P	ASCRP3001412		25242744	chr17	+	46998521	47000299	exonic	NM_023079	UBE2Z	ACCTTCAAGGCCAAACTATGCAGGAGAGACATCCAGGAGACAGCAAAAACTATAATGAAT	204
hsa_circRNA_103819	19	46	17	49.5	22	19	4.64664	5.37671	4.62731	5.4528	4.75301	4.5473	A	P	A	P	P	A	ASCRP3001413	hsa_circ_0072305	circBase	chr5	-	38496483	38530768	exonic	NM_002310	LIFR	ACCTTCCAAAATAGCGAGTATGGAAATTCCAAATGGACTGACTGCATTGCACAGATGATG	1904
hsa_circRNA_400080	29	96	26	63	44	39	5.24976	6.44926	5.20808	5.77606	5.61858	5.4934	P	P	P	P	P	P	ASCRP3001414	hsa_circ_0092348	circBase	chr4	+	113568990	113569830	intronic	ENST00000324052	LARP7	ACCTTCCTGAACTAGTTCCCAAAGTAAGTCTGTGGTTTAAATTCTGTCATTGGCTTAACA	840
hsa_circRNA_100683	306.5	591	563	548	532	527	8.54965	9.03126	9.37677	8.96857	8.96484	9.02781	P	P	P	P	P	P	ASCRP3001415	hsa_circ_0020028	circBase	chr10	+	112723882	112745523	exonic	NM_007373	SHOC2	ACCTTGACTTGCAGCACAATGAACTGCTAGACCTCCCAGATACTATAGGAACTCTAATGA	1075
hsa_circRNA_001712	38.5	141	35	125	49	34	5.47189	7.04856	5.57132	6.84609	5.76946	5.27482	M	P	P	P	P	P	ASCRP3001416	hsa_circ_0001601	circBase	chr6	-	38606358	38606482	intronic	ENST00000481247	BTBD9	ACCTTGCTTTGTAACACTTATTAGATTACTCGGAATTCAAAGTTCTCATTTAGGTCTAAA	124
hsa_circRNA_104144	38	55	39.5	69	48	50	5.57132	5.60382	5.65721	5.93188	5.67379	5.73602	P	P	P	P	P	P	ASCRP3001417	hsa_circ_0077168	circBase	chr6	+	80910650	80912929	exonic	NM_000056	BCKDHB	ACCTTGGGATGTGGACACAATTTGTAAGCGGAAGAAGTCCCTATAGAACCATACAACATC	209
hsa_circRNA_104143	41	56	39.5	64	40	46	5.70178	5.63319	5.69018	5.82777	5.46238	5.68084	P	P	P	P	P	P	ASCRP3001418	hsa_circ_0077164	circBase	chr6	+	80877394	80912929	exonic	NM_000056	BCKDHB	ACCTTGGGATGTGGACACAATTTGTAAGGAAAAGATAGAGTTTTTAATACCCCATTGTGT	608
hsa_circRNA_025177	84	392	70	332.5	97	92	6.68133	8.50269	6.42707	8.26565	6.62154	6.55149	P	P	P	P	P	P	ASCRP3001419	hsa_circ_0025177	circBase	chr12	+	6643656	6647536	sense overlapping	NM_002046	GAPDH	ACCTTGTCATGTACCATCAATAAAGTACCCTGTGCTCAACCAAATTGAGCCCGCAGCCTC	3880
hsa_circRNA_403658	83	116	100.5	128	123	116	6.65473	6.75219	6.90044	6.89136	6.90044	6.84609	P	P	P	P	P	P	ASCRP3001420		25242744	chr6	+	87925620	87943245	exonic	NM_015021	ZNF292	ACCTTGTCTGTCTTTGTACATCATCACCAAATGGAAAGTTAATCGAAGAGACACTCCTAG	573
hsa_circRNA_001100	996	2045.5	521	2036	1195	1027	10.3632	10.6315	9.25199	10.8315	10.166	10.0321	P	P	P	P	P	P	ASCRP3001421	hsa_circ_0000877	circBase	chr19	+	4445536	4447603	sense overlapping	NR_039901	MIR4746	ACCTTGTTCTGCAGCTTGATCTTCCGGTACTTCTCCTCCTCGGGGTGCAGGATGGAGTCC	2067
hsa_circRNA_100772	55	206.5	57.5	199	63	58	6.05813	7.61629	6.1642	7.52132	6.05723	5.99356	P	P	P	P	P	P	ASCRP3001422	hsa_circ_0021535	circBase	chr11	-	28080472	28113060	exonic	NM_031217	KIF18A	ACCTTTCCACAACTTGGACCAGTTCAGCCTATTCCTTGTTGTATATAATGAACAGATTCG	1465
hsa_circRNA_003799	23	31	28	29	28	26.5	4.80124	4.79692	5.20808	4.72601	5.10356	4.98709	P	P	P	P	P	P	ASCRP3001423	hsa_circ_0003799	circBase	chr6	-	111665127	111678328	exonic	NM_002912	REV3L	ACCTTTCGAGTCTTGTCAGACTGGTTTGATAACAAGACAGATCTATACAGATATCAGATA	466
hsa_circRNA_002210	41.5	98	34	86	46	46.5	5.71786	6.48593	5.49873	6.25358	5.69715	5.72014	P	P	P	P	P	P	ASCRP3001424	hsa_circ_0002210	circBase	chr8	-	102211422	102213971	exonic	ENST00000518336	ZNF706	ACCTTTGACTCTTCTACTGTCTCAGACCTTAGATATGGCTCGTGGACAGCAGAAAATTCA	290
hsa_circRNA_104905	37	32	37	38	41	39	5.57132	4.9052	5.60382	5.09655	5.46238	5.4934	P	P	P	P	P	P	ASCRP3001425	hsa_circ_0088373	circBase	chr9	-	125616230	125659855	exonic	NM_001100588	RC3H2	ACCTTTTAAGCAAGGAAATTGAACTAAGAAATGGAGAGCTTACAAAACACTACACAGCAA	3184
hsa_circRNA_104037	81.5	69	87.5	90	105.5	95	6.61787	5.91205	6.68951	6.34811	6.73254	6.61419	P	P	P	P	P	P	ASCRP3001426	hsa_circ_0008836	circBase	chr5	+	179976930	179980471	exonic	NM_001303241	CNOT6	ACCTTTTGAGCTGGGAAAACTGTTTCAGTTGCAGACTTTAGGCCTGAAAGGAAAAGTAAG	273
hsa_circRNA_104851	217.5	108	193	131	215.5	223	8.03047	6.63974	7.79256	6.91596	7.65737	7.78277	P	P	P	P	P	P	ASCRP3001427	hsa_circ_0008812	circBase	chr9	+	110062421	110074018	exonic	NM_002874	RAD23B	ACCTTTTTGAAGATGCAACGAGTGCACTTGGTGAAAGCACTGAAAGAGAAGATTGAATCT	487
hsa_circRNA_103865	48	64.5	56	71	72.5	74.5	5.88789	5.82777	6.11648	5.99733	6.21364	6.30314	P	P	P	P	P	P	ASCRP3001428	hsa_circ_0004081	circBase	chr5	-	68651475	68651780	exonic	NM_016283	AK6	ACGAAAGACTTGAAACAAGAGCAATTGTATGATGGCTATGATGAAGAGTATGACTGTCCC	205
hsa_circRNA_406225	1369.5	693	1144	845	1224	1811.5	10.8557	9.26182	10.4235	9.56361	10.2003	10.8908	P	P	P	P	P	P	ASCRP3001429		25070500	chr3	-	11849306	11858811	exonic	NR_104314	TAMM41	ACGAAAGGCATTTTTACTGCTGGTGACTTTCGGATGGTGGTTGGAGAAGATAAAACAAAA	1466
hsa_circRNA_101886	241	183	249	169	253.5	242	8.18139	7.43364	8.15885	7.27191	7.88294	7.8903	P	P	P	P	P	P	ASCRP3001430	hsa_circ_0000720	circBase	chr16	+	81929411	81939112	exonic	NM_002661	PLCG2	ACGAACACAAGCAACAGGGGGAGCTGTACATGTGGGATTCCATTGACCAGTGGACTGCTG	395
hsa_circRNA_406800	40	107	39	102	47.5	44	5.67379	6.63974	5.67379	6.52953	5.65721	5.57385	P	P	P	P	P	P	ASCRP3001432		25070500	chr6	-	77921697	77983024	intergenic			ACGAAGATTGAGCCCAGCATCTTGCTATTAAGGAAAAGTATGAGCCTTGCAAGAAGACAT	61327
hsa_circRNA_402518	126	128	141	186	185	184	7.2602	6.90947	7.37111	7.42072	7.4385	7.50288	P	P	P	P	P	P	ASCRP3001433		25242744	chr20	+	2636240	2637195	exonic	NM_006392	NOP56	ACGAATCGATTGCTTCTCTGGCATGGACATATCTGCCATTGACTTGATAAACATCGAGAG	402
hsa_circRNA_405022	46	68.5	42	61	50	47	5.80215	5.93385	5.72014	5.73602	5.72014	5.70408	P	P	P	P	P	P	ASCRP3001434		25070500	chr12	-	68696399	68697693	sense overlapping	NM_017440	MDM1	ACGAATTCAGGGCTCTCTTAGAGATCCAGAGTTTCAGCACAATGGACAGTGATACATAGT	1294
hsa_circRNA_078367	180	108	236	123	161	193	7.76409	6.60681	8.09037	6.80905	7.27425	7.57464	P	P	P	P	P	P	ASCRP3001435	hsa_circ_0078367	circBase	chr6	+	155095122	155131342	exonic	NM_014892	SCAF8	ACGACAGAAAAAGGGATTACCTCCAATTAGATCTAAAACACTAAGTGTTGTATTCCCTGA	1390
hsa_circRNA_003137	358	179.5	510.5	241.5	571	530.5	8.78507	7.40484	9.22009	7.79256	9.07092	9.0331	P	P	P	P	P	P	ASCRP3001436	hsa_circ_0003137	circBase	chr3	+	41265511	41267352	exonic	NM_001904	CTNNB1	ACGACAGACTGCCTTCAAATTTTAGCTTATGGCAACCAAGAAAGCAAGGGTATTTGAAGT	984
hsa_circRNA_405988	127	125	169	137	212.5	141	7.27191	6.84609	7.60213	6.9673	7.6436	7.11944	P	P	P	P	P	P	ASCRP3001437		25070500	chr2	-	170387096	170401345	exonic	NM_024622	FASTKD1	ACGACATTTGGAAATTCTGGGGTATCGTGTAATTCAGATCCATCCTTTTACAATCCCTGC	741
hsa_circRNA_400983	105.5	214	108	228.5	127	125	6.9916	7.649	7.00617	7.70884	6.96153	6.98402	P	P	P	P	P	P	ASCRP3001438		25242744	chr12	-	65122735	65138687	exonic	NM_002076	GNS	ACGACCTAAATAAGACACAGATGGATGGGATGTCCTTATTGCCCATTTTGGAAAAGAATT	675
hsa_circRNA_102407	173	168	280.5	174	256	283	7.70251	7.28585	8.32665	7.32761	7.90216	8.1207	P	P	P	P	P	P	ASCRP3001439	hsa_circ_0008186	circBase	chr19	+	2180711	2191239	exonic	NM_032482	DOT1L	ACGACCTGTTTGTGGACTTGGGGAGCGGATAAACATCACGATGCTGCTCATGAAATCATC	412
hsa_circRNA_101055	53	99	76	114	79	78	6.03632	6.51383	6.49796	6.69937	6.32879	6.37153	P	P	P	P	P	P	ASCRP3001440	hsa_circ_0026218	circBase	chr12	-	50529514	50537840	exonic	NM_147190	CERS5	ACGACTAGGAATCTATCCATTCTGATTTATTGCCAAACCCTGTGCACTCTGTATTGGCAT	675
hsa_circRNA_405379	21	25.5	17	31	20	22	4.80124	4.64664	4.62731	4.80124	4.69385	4.77513	A	P	A	P	A	P	ASCRP3001441		25070500	chr15	+	69717620	69730744	exonic	uc010ukc.2	KIF23	ACGACTGGAAAAGAAAAACAAAACTTTAGAATATAAGGTGGAACAGTTGCAGCACACCCA	1021
hsa_circRNA_407277	76	216	76	170	96	99	6.56298	7.67129	6.51383	7.2789	6.58569	6.63853	P	P	P	P	P	P	ASCRP3001442		25070500	chrX	+	24094105	24094366	intronic	ENST00000253039	EIF2S3	ACGACTTCCAGTGTATTTTGAAATAGATTTAAGCAATAAACTTTCACCACCCCGCCCAGC	261
hsa_circRNA_104281	221	481	171	413	247	234	8.06051	8.78111	7.63274	8.54965	7.84056	7.84527	P	P	P	P	P	P	ASCRP3001443	hsa_circ_0079040	circBase	chr7	-	618892	647089	exonic	NM_002735	PRKAR1B	ACGACTTTTACATCATCACGGAGTGACATATTCGATGCCATGTTCCCTGTCACTCACATC	451
hsa_circRNA_103081	130	314	136.5	280	155	176	7.29736	8.1913	7.29812	8.01196	7.22928	7.47274	P	P	P	P	P	M	ASCRP3001444	hsa_circ_0002168	circBase	chr20	-	48744511	48747484	exonic	NM_199129	TMEM189	ACGAGACCTACTTCTGCATCACCACAGTTGCAGGGGCTCTCATTGCTGACTTCTTGTCTG	450
hsa_circRNA_406716	19	30	17	30	22	21	4.56772	4.79692	4.52136	4.72601	4.75301	4.68453	A	P	A	P	P	A	ASCRP3001445		25070500	chr5	-	175581753	175586199	exonic	NR_036494	LOC643201	ACGAGATTCAGGAATGACATCAGTACTGGGAAAATGCAAGAAAGTATGTTCCGGTGAAGA	1343
hsa_circRNA_057139	20	61	21	81	23	23	4.64664	5.76725	4.92908	6.19078	4.84373	4.80124	P	P	P	P	P	P	ASCRP3001446	hsa_circ_0057139	circBase	chr2	-	175711607	175783293	exonic	NM_001822	CHN1	ACGAGCAAATTCCAAAATATGAAAAGATTCACAATTTCAAGGTGGAAAACAGACCAAAGT	513
hsa_circRNA_101038	208	280	177	260.5	405	369	7.96606	8.03093	7.67394	7.89738	8.56068	8.51523	P	P	P	P	P	P	ASCRP3001447	hsa_circ_0025768	circBase	chr12	-	29904598	29921008	exonic	NM_175861	TMTC1	ACGAGCTGTGTGGTCCATGATGAGGCTAAACATATTTTTGACTGGTATGAACCCATTCTA	636
hsa_circRNA_400717	35	36	37.5	29	37	42	5.49606	5.00966	5.58891	4.75746	5.39968	5.53548	P	P	P	P	P	P	ASCRP3001448		25242744	chr11	-	17112880	17113823	exonic	NM_002645	PIK3C2A	ACGAGGAATCCGACATTCAATGAAATGCTTTCCTAATAGGATGGTTCTAGGAAGAACACA	427
hsa_circRNA_404904	650.5	1984	460	1606	856	807	9.68469	10.589	9.0765	10.4719	9.6778	9.6672	P	P	P	P	P	P	ASCRP3001449		25070500	chr11	+	71369656	71370884	intergenic			ACGAGTTTGTCATCATGTGAGAGAGAATAGGTCTGTTCTTCCCCTGGATTGTAAACTCCT	1228
hsa_circRNA_100894	437.5	197	502	291	576	721	9.06364	7.5272	9.1959	8.08063	9.08505	9.47448	P	P	P	P	P	P	ASCRP3001450	hsa_circ_0000343	circBase	chr11	-	77336007	77336863	exonic	NM_001293	CLNS1A	ACGATGGAGAAGAATATGATGTGGAAGCACATGAAGAATCAAAAGAACCTGTTGCTGATG	210
hsa_circRNA_003264	405	215	773	294	505	434	8.95191	7.68099	9.81399	8.08639	8.8805	8.73417	P	P	P	P	P	M	ASCRP3001451	hsa_circ_0003264	circBase	chr3	-	37170553	37190529	exonic	NM_006309	LRRFIP2	ACGCATGAGAGAACTGGAACGACAACAAAAAGAGGGCTGAAAACACAGTTAAATCACTTT	232
hsa_circRNA_406494	82.5	120	55	116	66	85	6.67075	6.8261	6.10953	6.71491	6.09201	6.46567	P	P	P	P	P	P	ASCRP3001452		25070500	chr4	-	84337883	84348873	exonic	NM_133636	HELQ	ACGCCAAGCCAAGCAAATTGTTTCATCAGCAAAGGAACTATAGATTTAGCTTATTGTGAC	680
hsa_circRNA_101722	1797	1114	1256.5	873	1718.5	1573	11.2815	9.844	10.565	9.60665	10.6737	10.6649	P	P	P	P	P	P	ASCRP3001453	hsa_circ_0038111	circBase	chr16	+	16146580	16150152	exonic	NM_004996	ABCC1	ACGCCCTTTCTGAATCTGGGCCCTTCCGTCCTGGCTGGAGTGGCGGTGATGGTCCTCATG	297
hsa_circRNA_100685	361	1525	260	1429	504	442	8.80173	10.2443	8.21839	10.2803	8.8805	8.77385	P	P	P	P	P	P	ASCRP3001454	hsa_circ_0020080	circBase	chr10	+	116590610	116608496	exonic	NM_020940	FAM160B1	ACGCTCATAGGCAGCTTGCACCTTCTCTTCCTTTACAAGAAGATTTTGTTTATCACTGGA	1758
hsa_circRNA_104274	38	38	63	56	67	84	5.60382	5.06816	6.27392	5.67379	6.09201	6.41303	P	P	P	P	P	P	ASCRP3001455	hsa_circ_0078786	circBase	chr6	-	170855190	170858201	exonic	NM_002793	PSMB1	ACGCTGACAAAGATTATTGAAGCAAGACTAAAGTACTATACTGGCAATTGCTGGAGAAGA	190
hsa_circRNA_092399	152	149	103	155	156	159	7.52525	7.14004	6.93278	7.15108	7.22928	7.2897	P	P	P	P	P	P	ASCRP3001456	hsa_circ_0000455	circBase	chr12	-	122720332	122724492	exonic	NM_022916	VPS33A	ACGGAAAACATTACGCCTCTGGATGGATGATGTTAATGAGCAACTTCTGAAGACTTTTTT	344
hsa_circRNA_075625	29	74	18.5	63	26	26	5.15508	6.03998	4.67044	5.81822	4.9052	4.96993	P	P	A	P	P	P	ASCRP3001457	hsa_circ_0075625	circBase	chr6	+	10935290	10956475	exonic	NM_001040274	SYCP2L	ACGGAAAAGAAAATATGAGGCTAAGCTTCTATCACCATCAGAGAAAGAAATACCCGAGCA	480
hsa_circRNA_089372	41	59	35	53	46.5	41	5.65721	5.71557	5.57132	5.57132	5.65721	5.54452	P	P	P	P	P	P	ASCRP3001458	hsa_circ_0089372	circBase	chr9	+	136302868	136303486	exonic	NM_139025	ADAMTS13	ACGGAAGGGCTCTTTCACAGCTGGCAGAGCGAGAGGGGATGCTCTGTGCAGACACATGTG	270
hsa_circRNA_020354	342	699	392	762.5	499	337	8.71541	9.2707	8.83594	9.42706	8.8558	8.34857	P	P	P	P	P	P	ASCRP3001459	hsa_circ_0020354	circBase	chr10	-	126799558	126799662	exonic	NM_001329	CTBP2	ACGGACAGCCCATCGTGTGAACTATAGAGTTTGTGGACAGATTTATATTGGGTTTCATCA	104
hsa_circRNA_090181	94.5	217	73	217	106	110	6.85131	7.68099	6.46295	7.63244	6.72971	6.79667	P	P	P	P	P	P	ASCRP3001460	hsa_circ_0090181	circBase	chrX	-	32715986	32717410	exonic	NM_000109	DMD	ACGGAGCCCATTTCCTTCACAGATGTTGATACCACCTATCCAGATAAGAAGTCCATCTTA	311
hsa_circRNA_004594	131.5	89	99	90	121.5	128	7.32761	6.34811	6.8766	6.34811	6.88323	6.99396	P	P	P	P	P	P	ASCRP3001461	hsa_circ_0004594	circBase	chr19	-	6230580	6270770	exonic	NM_005934	MLLT1	ACGGAGTTCCGGTACAAGCTCCTGCGGGCCGGCGGGTGCACCGTCCAGGTGAGGTTAGAG	408
hsa_circRNA_407039	25	33	21	32	29	26	4.92908	4.93695	4.92908	4.86863	5.10356	4.96993	P	P	P	P	P	P	ASCRP3001462		25070500	chr8	-	10938402	10939928	intronic	ENST00000416569	XKR6	ACGGATCTTCTTTTGTGATCCACAGTTTTCACGTGTGTACAGTGGAGAGGAGAATAGAGA	1526
hsa_circRNA_007235	95.5	112.5	115.5	125	114	130	6.86787	6.70687	7.0915	6.84609	6.8026	7.03762	P	P	P	P	P	P	ASCRP3001463	hsa_circ_0007235	circBase	chr5	-	137342678	137356886	exonic	NM_016603	FAM13B	ACGGCAACAAGATTAACTGCTGAAGTACTGATCGAGTTCTGCATTTCTTCAATGAGGAAC	1050
hsa_circRNA_407297	24.5	36	31	36	34	38.5	5.02081	5.00966	5.42229	5.05737	5.21457	5.41526	P	P	P	P	P	P	ASCRP3001464		25070500	chrX	+	70775803	70777524	sense overlapping	NM_181672	OGT	ACGGCAACCTGTGCTTAGATAAGGTGTTGCTGAAGCAGAAGATTGTTATAATACAGCTCT	1721
hsa_circRNA_400523	64	54	45	55	56.5	60	6.30162	5.56117	5.85295	5.57132	5.92299	6.01417	P	P	P	P	P	P	ASCRP3001465		25242744	chr10	-	17401512	17432619	exonic	NM_001004470	ST8SIA6	ACGGCAAGCAGAAGAATATGCAAATTTTAGCACATATCTGAATGAGAAGTCGCTCCAACT	177
hsa_circRNA_100463	63	93	66	93	73.5	59	6.27392	6.40028	6.34958	6.37877	6.26925	5.97265	P	P	P	P	P	P	ASCRP3001466	hsa_circ_0016599	circBase	chr1	+	225140371	225156576	exonic	NM_001373	DNAH14	ACGGCAATTCAAGATATTTTCTGATTTCCGCCAGTTCCTTTATAGTTTTGTTCAGAAAAA	800
hsa_circRNA_404526	95	72	54	63	45	68	6.87301	5.99544	6.0814	5.79783	5.61858	6.13199	P	P	P	P	P	P	ASCRP3001467		25070500	chr1	+	67792417	67804386	exonic	NM_001559	IL12RB2	ACGGCACATTGACTACAGTAGACAACAGATTTCTCTTTTCTGGAAGTTGCTCCAGAACAG	674
hsa_circRNA_100161	431	217	465	297	514.5	446	9.05247	7.68099	9.09178	8.10747	8.9195	8.78097	P	P	P	P	P	P	ASCRP3001468	hsa_circ_0002043	circBase	chr1	+	35846859	35847359	exonic	NM_005095	ZMYM4	ACGGCATACAAGCAGAGACATTTTAAATCCAAAGGATGTGATCAGTGCCCAGTTTGAAAA	388
hsa_circRNA_100514	169	107	160	133	217	169	7.67982	6.60681	7.54179	6.95282	7.65975	7.38484	P	P	P	P	P	P	ASCRP3001469	hsa_circ_0017311	circBase	chr1	+	246784730	246797889	exonic	NM_152609	CNST	ACGGCTTACGAAAATTTGTGCAACACATCAAGAGACTTTTTTCAGGAGATATTGCACCTT	439
hsa_circRNA_007448	257.5	184	364	193.5	279	344	8.29676	7.44196	8.7137	7.49157	8.01754	8.37561	P	P	P	P	P	P	ASCRP3001470	hsa_circ_0007448	circBase	chr10	-	12039670	12046726	exonic	NM_015542	UPF2	ACGGGCACTCTTCATAGTTCCTAGACAAAGAACATGGGCCTGGAATTGATATATTCACAC	538
hsa_circRNA_102918	94	222	72	196.5	127	126	6.82928	7.72882	6.46295	7.51082	6.93475	6.98402	P	P	P	P	P	P	ASCRP3001471	hsa_circ_0058275	circBase	chr2	+	219447693	219449444	exonic	NM_005444	RQCD1	ACGTCCCTTTGAGTATCTCCGGCTCACCAGCCTTGGAGTTATTGGAAATTGTAAATATTT	226
hsa_circRNA_038651	355	665	319.5	594	492	421	8.77151	9.21099	8.52897	9.08339	8.82723	8.68958	P	P	P	P	P	P	ASCRP3001472	hsa_circ_0038651	circBase	chr16	+	24046739	24046868	exonic	NM_002738	PRKCB	ACGTCCTCATTGTCCTCGCCTGCATGATGAATGTGCACAAGCGCTGCGTGATGAATGTTC	129
hsa_circRNA_003333	471	220	364	246	414	366	9.17567	7.71028	8.7081	7.81462	8.5713	8.49255	P	P	P	P	M	P	ASCRP3001473	hsa_circ_0003333	circBase	chr15	+	94983404	95001475	exonic	NM_018349	MCTP2	ACGTCTTGGAGGAAATAGCTTCTTTTGGAGAAAGGATTAAGAAGTATTTTTGATCACTGT	275
hsa_circRNA_406202	22	27	21	29	23	25	4.80124	4.67515	4.86863	4.75746	4.69385	4.86451	P	P	P	P	P	P	ASCRP3001474		25070500	chr22	-	44062983	44083461	exonic	NM_022785	EFCAB6	ACGTGCATGACTTTAAGAAGATTTGGACTTAAAGCCACCACTAAAATCAATTGGAAGCAA	952
hsa_circRNA_002757	92	59	118	70	101	116	6.80098	5.71557	7.1099	5.91205	6.65771	6.87404	P	P	P	P	P	P	ASCRP3001475	hsa_circ_0002757	circBase	chr18	+	21087948	21099138	exonic	NM_013326	C18orf8	ACGTGGTGGACAACCTGGTAGTCGTGCATCATCAGGATACAGAGGATTTTTGTAATTTTA	585
hsa_circRNA_060918	169	567	153	543	270	235	7.67394	8.98479	7.45023	8.95494	7.98327	7.85413	P	P	P	P	P	P	ASCRP3001476	hsa_circ_0060918	circBase	chr20	-	52192265	52199707	exonic	uc002xwq.4	ZNF217	ACGTTAGAAGGGTTTGGAAATCCCTTGTCTCCAGGTTGCTGGGATTGACTTCTTGCTCAA	3379
hsa_circRNA_006737	186	66	197	69	165.5	258	7.81676	5.91205	7.83662	5.9669	7.29506	7.9899	P	P	P	P	P	P	ASCRP3001477	hsa_circ_0006737	circBase	chr4	-	2951660	2952972	exonic	NM_003703	NOP14	ACGTTCGCAGGCTGAGAGACTTCGAAGAATGCTTGGAAAGGATGAGGATGAAAATGTTAA	412
hsa_circRNA_006589	163	97	215	132	204	149	7.62606	6.51383	7.95956	6.92835	7.57653	7.21641	P	P	P	P	P	P	ASCRP3001478	hsa_circ_0006589	circBase	chr9	-	99122435	99130587	exonic	NM_007001	SLC35D2	ACGTTGGAAACCACATAAGTGGATTATCAAGCACAAGTAAATTAAGTTTCCCGTCACCAA	189
hsa_circRNA_403898	128	118.5	117.5	115	391	254	7.26489	6.80583	7.09942	6.69937	8.51523	7.97756	P	P	P	P	P	P	ASCRP3001479		25242744	chr7	+	105551462	105553084	exonic	uc003vdk.3	CDHR3	ACGTTTGGATCAGGAGTTAGTGATAACAGTTCTTCTTTTTGTAAAGGTGTGTCCTGAGGA	381
hsa_circRNA_103294	33	27	25	26	39	26	5.37671	4.63216	5.10356	4.72601	5.43346	4.96993	P	P	P	P	P	P	ASCRP3001480	hsa_circ_0064373	circBase	chr3	-	12783952	12790291	exonic	NM_018306	TMEM40	ACGTTTTGAAGGATGAGCTTCAACTCTATGGAGATGGAGAGACAGATTTCCACAAGCAAG	282
hsa_circRNA_071439	362.5	242.5	211	227	283	303	8.80482	7.84056	7.93447	7.71171	8.04852	8.21678	P	P	P	P	P	P	ASCRP3001481	hsa_circ_0071439	circBase	chr4	-	170650618	170658898	exonic	NM_017867	C4orf27	ACTAAAAACGTTTAGTTGTGACAAAGACCTTTCATGGTGCAGGCTTGGTTGTTCCAGTAG	503
hsa_circRNA_006911	47	43	51.5	45	77	77	5.83832	5.24976	5.99733	5.31765	6.26925	6.31376	P	P	P	P	P	P	ASCRP3001482	hsa_circ_0006911	circBase	chr2	+	48725631	48738607	exonic	NM_152994	PPP1R21	ACTAAAGATGTCCAGTAAGGTTCAACAGAGTTTGGAAAAGATTTCTAAACTGGAGCAGGA	588
hsa_circRNA_101808	47	45	68	52	81.5	71	5.91205	5.34157	6.39315	5.52246	6.36571	6.23773	P	P	P	P	P	P	ASCRP3001483	hsa_circ_0002820	circBase	chr16	+	47531309	47644831	exonic	NM_000293	PHKB	ACTAAAGGATCAACGTAACGTGAGCATGAGGTTTTCCAATCAGGCTCAGTTTATGAACCT	1382
hsa_circRNA_011126	20	34	18.5	32	24	24	4.64664	4.93695	4.75301	4.91719	4.86863	4.80124	P	P	A	P	P	P	ASCRP3001484	hsa_circ_0011126	circBase	chr1	+	28562871	28564616	exonic	NM_016311	ATPIF1	ACTAACAGATTATAATAAATTGTCATCAGTGAACTGTGTCCGAGAATGTCGACCGGGGCG	361
hsa_circRNA_405885	26	38	30	36.5	26	28	5.05737	5.06816	5.38249	5.05737	4.92512	5.01152	P	P	P	P	P	P	ASCRP3001485		25070500	chr2	-	58386784	58393009	sense overlapping	NM_018062	FANCL	ACTAACATCAAAAGGACAGAGCTCCTTAATAAGCATTTATAGTCAGTTTTTGGCAGCAAT	6225
hsa_circRNA_005895	53	68	89	68	90	89.5	6.03632	5.91205	6.71262	5.88789	6.49796	6.51646	P	P	P	P	P	P	ASCRP3001486	hsa_circ_0005895	circBase	chr5	+	40852275	40854198	intronic	ENST00000381677	CARD6	ACTAAGACCTGCTTCTCAGCAAGGAGTCCAGATGAAGACACAAGAAAGAAAAAAGGTGTT	1923
hsa_circRNA_085465	88	135.5	98	124	122	108	6.74212	6.96442	6.81867	6.81493	6.90044	6.75664	P	P	P	P	P	P	ASCRP3001487	hsa_circ_0085465	circBase	chr8	-	124349864	124351686	exonic	NM_014109	ATAD2	ACTAAGCCTGTTGACCCTGATGAGGTGCAAGAATTGTTTATCCGTGATTATGGAGAGATT	333
hsa_circRNA_065637	58.5	86	45	79	79	60.5	6.16922	6.27547	5.86538	6.16588	6.31376	6.00484	P	P	P	P	P	P	ASCRP3001488	hsa_circ_0065637	circBase	chr3	-	49394608	49395180	exonic	NM_000581	GPX1	ACTAATAAAGTGCCGGGTGTCAGCAGAAGAGAACGCCAAGAACGAAGAGATTCTGAATTC	572
hsa_circRNA_008786	42.5	62	34	52	48	46	5.65721	5.73827	5.42229	5.43346	5.69715	5.65482	P	P	P	M	P	P	ASCRP3001489	hsa_circ_0008786	circBase	chr14	-	50120707	50122529	intronic	uc010anj.1	NEMF	ACTAATCCTTGCAGGTCCTTCTAATACATCTGTGAAGACTTCTGCAAAACTAAAACAGCT	1822
hsa_circRNA_006542	60	105.5	51	127	69	72	6.22493	6.59193	6.01231	6.88017	6.13199	6.22171	P	P	P	P	P	P	ASCRP3001490	hsa_circ_0006542	circBase	chr12	+	107208473	107219598	exonic	NM_018157	RIC8B	ACTAATCGTAGGTCCAACTGAAGACAAAACAGAAGAGCTACACAGAAACTCTGTGAAGGC	704
hsa_circRNA_058161	84	100	105.5	132.5	349	167	6.69764	6.51383	6.95282	6.92241	8.36106	7.36747	P	P	P	P	P	P	ASCRP3001491	hsa_circ_0058161	circBase	chr2	+	216977738	216982517	exonic	NM_021141	XRCC5	ACTAATCGTGAGCATGGATGTGATTCAACATGAAACAATGCAGCTGTTGTGCTGTGTATG	347
hsa_circRNA_075835	74	93	94	106.5	142	123	6.48191	6.41585	6.8026	6.58067	7.11251	6.97066	P	P	P	P	P	P	ASCRP3001492	hsa_circ_0075835	circBase	chr6	+	24416624	24418806	exonic	NM_020662	MRS2	ACTAATGGGAGTTGCTTTTGGAATGAATTTGGAATCTTCCCTTGAAGAGTCTATCAGAGT	388
hsa_circRNA_024892	50	122.5	43	115	46	45	5.96112	6.85235	5.79567	6.68484	5.64525	5.57385	P	P	P	P	P	P	ASCRP3001493	hsa_circ_0024892	circBase	chr11	-	130749518	130749606	exonic	NM_014758	SNX19	ACTACAACAACCCCTCATCAACAGATCTCGTAGTAGAAATTCTTGGGGTGAACAAATGCC	88
hsa_circRNA_077792	42.5	155	44	169.5	51.5	51	5.75172	7.19523	5.76505	7.30878	5.7859	5.79567	P	P	P	P	P	P	ASCRP3001494	hsa_circ_0077792	circBase	chr6	+	126319198	126329618	exonic	NM_001031712	TRMT11	ACTACAACACAGTTCATGGCTTGGGTCTATATTTGAACTATGGGGTCATGGACAATCTCC	548
hsa_circRNA_404147	112.5	224.5	99	182.5	171	156	7.07466	7.74572	6.85547	7.40732	7.34028	7.2897	P	P	P	P	P	P	ASCRP3001495		25242744	chr9	+	20715320	20789607	exonic	NM_017794	FOCAD	ACTACAGAATTAGCCCAAGCAGATTCCTCCCAGAAGCTGCACACATACATGTAAGAGAAG	1487
hsa_circRNA_100355	663	347.5	737	606	834	923	9.71954	8.33728	9.75288	9.11235	9.64048	9.89198	P	P	P	P	P	P	ASCRP3001496	hsa_circ_0014614	circBase	chr1	+	155695172	155695810	exonic	NM_004632	DAP3	ACTACATATTCCAGATGGTGAAGACATTCAGTGAAGCTTGCCTGATGGTAAGGAAACCAG	202
hsa_circRNA_102839	80	115	96	110	105	117	6.60681	6.75776	6.81867	6.67075	6.71605	6.88017	P	P	P	P	P	P	ASCRP3001497	hsa_circ_0005227	circBase	chr2	+	162036124	162061304	exonic	NM_004180	TANK	ACTACCAAAGACCTGTCATTTACTCCATCCTTTATAGTGATGCTACAGGACGAAGAGGAA	376
hsa_circRNA_102046	1294.5	445	804.5	438	1217	1454	10.741	8.69075	9.86954	8.63075	10.1936	10.5522	P	P	P	P	P	P	ASCRP3001498	hsa_circ_0043256	circBase	chr17	-	35604934	35609962	exonic	NM_198834	ACACA	ACTACGTATATGAAAGAGGAAGTGGATAGAAACATGGTGGTGGCTTTGAAGGAGCTGTCT	483
hsa_circRNA_401609	47.5	31	66	34	57.5	52	5.90404	4.87684	6.29398	4.91719	5.898	5.79567	P	P	P	P	P	P	ASCRP3001499		25242744	chr16	-	58208354	58220760	exonic	NM_001896	CSNK2A2	ACTACTTAAACCAGTGAAGAAAAAGAAGATAAAACGAGAGGTTAAGATTCTGGAGAACCT	213
hsa_circRNA_104852	841.5	659	1020.5	653.5	1212.5	1285	10.1384	9.20194	10.2338	9.2114	10.1894	10.3757	P	P	P	P	P	P	ASCRP3001500	hsa_circ_0006174	circBase	chr9	+	110064315	110068928	exonic	NM_002874	RAD23B	ACTAGCCCAACAGCAACTGACAGGCAAAATCCTCAATGATGATACTGCTCTCAAAGAATA	349
hsa_circRNA_102644	50	81.5	64	77.5	56	69	5.94755	6.2201	6.33922	6.1008	5.92299	6.20388	P	P	P	P	P	P	ASCRP3001501	hsa_circ_0004976	circBase	chr2	-	25990451	25994409	exonic	NM_018263	ASXL2	ACTAGGCTTGGGGAAGAAGTCATTCCAGAGATCTGAGAGACTCCATACCATATCGTCGTC	372
hsa_circRNA_027736	21	34	19.5	38.5	23.5	21	4.64664	4.86863	4.75301	5.09655	4.79476	4.71689	P	P	A	P	P	P	ASCRP3001502	hsa_circ_0027736	circBase	chr12	-	95365109	95397511	sense overlapping	NM_018838	NDUFA12	ACTATAATTCACAATTAAAATTGTGTGACTAATTCCATCCGGTGGGTTTTGCTCGGCGCA	32402
hsa_circRNA_406027	32	67.5	42	43	50.5	40	5.33264	5.89397	5.72014	5.25606	5.7859	5.51984	P	P	P	P	P	P	ASCRP3001503		25070500	chr2	+	203382173	203383775	sense overlapping	NM_001204	BMPR2	ACTATCCCAATGGATCTTTATGCAAGTATTTAAGTCTCCACAAAAGTGACTACAGGCGCA	1602
hsa_circRNA_012187	61	93	55	74	57.5	55	6.20388	6.41585	6.10953	6.04363	5.92299	5.90504	P	P	P	P	P	P	ASCRP3001504	hsa_circ_0012187	circBase	chr1	-	45340349	45363116	exonic	NM_020365	EIF2B3	ACTATTACCAATTGCCTTCTCATGAACTCAGTCACTGTGGAGGAAGGGCATCCTAGAATA	636
hsa_circRNA_001188	32	51.5	39.5	51	42	47.5	5.37671	5.49873	5.67379	5.43346	5.5939	5.69251	P	P	P	P	P	P	ASCRP3001505	hsa_circ_0001188	circBase	chr21	+	37705943	37713844	exonic	NM_015358	MORC3	ACTATTCCCTGAGGCTTTGCCCGAAGTTTTTACATACAAATTCTACTAGTCACACCTGGC	717
hsa_circRNA_102254	318.5	147	230	233.5	312	379	8.6178	7.11901	8.06321	7.74348	8.18615	8.54612	P	P	P	P	P	P	ASCRP3001506	hsa_circ_0046522	circBase	chr17	+	80828099	80851508	exonic	NM_005993	TBCD	ACTATTTTGCCGTCGGTAACAGATCCAACTGTTTCCTGGTTATAAGTTGTCGCCGTGATC	331
hsa_circRNA_101286	604	73.5	889	106	210.5	150	9.564	6.03081	10.0358	6.60681	7.62301	7.23488	P	P	P	P	P	P	ASCRP3001507	hsa_circ_0002473	circBase	chr13	+	96375495	96377506	exonic	NM_006260	DNAJC3	ACTCAAACAAGGAAAACTTGATGAAGCAGAAGATGATTTTAAAAAAGTGATGGTGACCCT	200
hsa_circRNA_101486	216	538	202.5	367	274.5	253.5	8.03461	8.91577	7.88548	8.38247	8.00074	7.95811	P	P	P	P	P	P	ASCRP3001508	hsa_circ_0034682	circBase	chr15	+	41535864	41555081	exonic	NM_007236	CHP1	ACTCAACAGCCGAAGCAACAAACTGCACTTTTCCCACAGTCAAATCACTCGCCTCTACAG	282
hsa_circRNA_101958	295	317.5	1171	286	453	372.5	8.49071	8.20032	10.4674	8.03735	8.70017	8.52146	P	P	P	P	P	P	ASCRP3001509	hsa_circ_0041555	circBase	chr17	-	4192524	4200109	exonic	NM_003342	UBE2G1	ACTCACCTGCTAATGTTGATGCTGCGTGAAGGTGGTGTTTTTAAGGCTCATCTTACTTTC	277
hsa_circRNA_005726	87	57	111	68	95	131.5	6.72971	5.63319	7.03625	5.93188	6.54892	7.04127	P	P	P	P	P	P	ASCRP3001510	hsa_circ_0005726	circBase	chr20	-	49557401	49558663	exonic	NM_003859	DPM1	ACTCAGATCTTGCTGAGACCAGGAGCATCTGATTTAACAGGAAGTTTCAGGAAGCAAAAG	165
hsa_circRNA_102703	134.5	155	167	163	203	183	7.35688	7.18742	7.61322	7.23966	7.5872	7.51805	P	P	P	P	P	P	ASCRP3001511	hsa_circ_0054248	circBase	chr2	+	42522264	42531691	exonic	NM_019063	EML4	ACTCAGGCAGACAACAAATGAAGTTGTTTTGGCTGTGGAGTTTCACCCAACAGATGCAAA	749
hsa_circRNA_080929	37	62	32	58	44.5	42.5	5.53548	5.77606	5.42229	5.70869	5.51722	5.49873	P	P	P	P	M	P	ASCRP3001512	hsa_circ_0080929	circBase	chr7	-	81613950	81695840	exonic	NM_000722	CACNA2D1	ACTCAGGCCAGATCTTCACCATGGGTTGATAATAGTAGAACTCCAAATAAGATTGACCTT	1215
hsa_circRNA_406232	31	115	32	118	38	38	5.24976	6.74212	5.38249	6.75553	5.39968	5.37961	P	P	P	P	P	P	ASCRP3001514		25070500	chr3	-	15605050	15606052	sense overlapping	NM_012260	HACL1	ACTCATGACCTTGTTTTTCAGGTAACCAAGACCAATGTCTGTTTACTTTCTCTTTCCCGT	1002
hsa_circRNA_100393	31	53	36	54	42	35	5.24976	5.54065	5.60382	5.60135	5.46238	5.27482	P	P	P	P	P	P	ASCRP3001515	hsa_circ_0015264	circBase	chr1	+	172569203	172571927	exonic	NM_014283	SUCO	ACTCATGAGATCCAAGTCTCTACAGTTAACTGGCAAAGAAGGATCAGCGGCAAACTGAAG	352
hsa_circRNA_007472	108.5	126	125	144	147	135	7.03579	6.87096	7.17083	7.05761	7.15108	7.06885	P	P	P	P	P	P	ASCRP3001516	hsa_circ_0007472	circBase	chr10	-	94428283	94428763	sense overlapping	ENST00000428356	EIF2S2P3	ACTCATTGCCTACTTTAACACCTGTCAGAGAAACATGATATGAGTGGTTCTATAGATGGT	480
hsa_circRNA_003742	160	154	131.5	183	201	190	7.61445	7.17624	7.26763	7.41051	7.56388	7.55496	P	P	P	P	P	P	ASCRP3001517	hsa_circ_0003742	circBase	chr2	+	171609036	171609516	sense overlapping	ENST00000461070	EIF2S2P4	ACTCATTGCCTACTTTAACACCTGTCAGAGAAACGTGATATGGGTGGTTCTATAGATGGT	480
hsa_circRNA_103360	68.5	123	69	105	61	86	6.39315	6.85858	6.39315	6.57312	6.01231	6.48191	P	P	P	P	P	P	ASCRP3001518	hsa_circ_0001295	circBase	chr3	-	47716964	47727660	exonic	NM_003074	SMARCC1	ACTCCAAGAAAACATTAGCAAAGGAAGATGAAGATCCTGCCAAAGGTGATCAGAGTCGAT	576
hsa_circRNA_088614	101.5	55	94.5	63	80	116	6.94698	5.57385	6.7809	5.79783	6.3584	6.88017	P	P	P	P	P	P	ASCRP3001519	hsa_circ_0088614	circBase	chr9	+	129154344	129184227	exonic	NM_033446	MVB12B	ACTCCAATTTGTATGCCATATCAGAGGAAGTGGCTTTTAGGAAGAAGAGGCTGTGCATTA	348
hsa_circRNA_011712	33	74.5	27	68	35	37	5.29333	6.03998	5.15508	5.86538	5.33264	5.37961	P	P	P	P	P	P	ASCRP3001520	hsa_circ_0011712	circBase	chr1	+	38166107	38169019	exonic	NM_018101	CDCA8	ACTCCAGGCCTGACACCCAGGTTTGACTCAAGCACGAAAGGTAATACAGGTAGATGAAAT	247
hsa_circRNA_001543	39.5	72	31	67	37.5	40	5.60382	5.97648	5.34453	5.88789	5.4528	5.54452	P	P	P	P	P	P	ASCRP3001521	hsa_circ_0001720	circBase	chr7	+	77378740	77387395	sense overlapping	NM_198467	RSBN1L	ACTCCATCTCAAAAAAAAAGAAAGAAATTCATGATAATGCTATCCTCTAGGTGGGAAGGA	8655
hsa_circRNA_100712	228	179	231	206	374	265	8.10113	7.37328	8.06321	7.56896	8.4627	8.02587	P	P	P	P	P	P	ASCRP3001522	hsa_circ_0005734	circBase	chr10	-	126395204	126395456	exonic	NM_014661	FAM53B	ACTCCATTGCATGTGGGACCTTCAGCCGTGAACTGGGAGTTGACCACATTTGGCCATTTC	252
hsa_circRNA_103415	200	127	205	121	151	261	7.91567	6.89843	7.90191	6.79612	7.1779	8.00074	P	P	P	P	P	P	ASCRP3001523	hsa_circ_0008234	circBase	chr3	-	71090478	71102924	exonic	NM_032682	FOXP1	ACTCCCAAAAGGGAAAGGTTCCCGTGTCAGTGGCTATGATGACACCTCAAGTTATCACTC	587
hsa_circRNA_090446	130.5	583	100.5	501	216	189	7.29736	9.01299	6.86787	8.84145	7.65975	7.54855	P	P	P	P	P	P	ASCRP3001524	hsa_circ_0090446	circBase	chrX	+	47441689	47446190	exonic	NM_003254	TIMP1	ACTCCCATCTTTCTTCCGGACAATGAAATAAAGAGTTACCACCCAGCAGATTTCGTCGGC	916
hsa_circRNA_068697	70	96.5	76	90.5	91	83	6.44374	6.45749	6.55085	6.35693	6.53083	6.42707	P	P	P	P	P	P	ASCRP3001525	hsa_circ_0068697	circBase	chr3	-	196846280	196869639	exonic	NM_004087	DLG1	ACTCCCCAGTTTCTAAAGCAGTACTTGGAGATGATGAAATTACAAGGTTAATGGCACAGA	749
hsa_circRNA_405036	253.5	717.5	248	461	427	394	8.25013	9.30921	8.15126	8.71498	8.6271	8.60226	P	P	P	P	P	P	ASCRP3001526		25070500	chr12	-	89853414	89866052	exonic	NM_172240	POC1B	ACTCCCCCTGTTATGGATATCCTTTCTTTTGATTCTACCACAATTTTCACCCGATGGAAG	661
hsa_circRNA_060342	105	154	113	139	116	131.5	6.9673	7.17624	7.04127	7.0127	6.82186	7.0312	P	P	P	P	P	P	ASCRP3001527	hsa_circ_0060342	circBase	chr20	+	37159809	37161502	exonic	NM_020336	RALGAPB	ACTCCCGATAGTGAGAGACCTGCTCAAGCTCTCTTAAGAGATTATGGGGCAATGTTAAAT	195
hsa_circRNA_054190	34	59	36	55	45	38	5.45828	5.68785	5.57132	5.57132	5.61858	5.4528	P	P	P	P	P	P	ASCRP3001528	hsa_circ_0054190	circBase	chr2	-	39499423	39507497	exonic	NM_003618	MAP4K3	ACTCCCTGACAGAATACTGCCAAGATGGGTGCATGTTTTTCAAAAGTTTTTAATGGGTGT	344
hsa_circRNA_406926	49	56	49	70	52	51.5	5.91205	5.57385	5.98219	5.94169	5.79567	5.80107	P	P	P	P	P	P	ASCRP3001529		25070500	chr7	-	27934838	28031600	exonic	NM_175061	JAZF1	ACTCCGACAGATACAGATCCACGGGTTTTAGAAAAACAAGAATTACAGCAGCCAACCTAT	270
hsa_circRNA_404557	123	84	145.5	114	170.5	122	7.22607	6.26769	7.40909	6.69937	7.33172	6.95185	P	P	P	P	P	P	ASCRP3001530		25070500	chr1	-	108226107	108247683	sense overlapping	NM_006113	VAV3	ACTCCTAAACAGGTGGATCCAGGTGTCTAACATAAGACCAGACTATGCAGACTCCAATTT	21576
hsa_circRNA_406290	24	37.5	19.5	40	24	24	4.92908	5.10006	4.67044	5.15508	4.75301	4.74854	P	P	P	P	P	P	ASCRP3001531		25070500	chr3	+	61880230	61880810	intronic	ENST00000295874	PTPRG	ACTCCTCAGCAGGAAGAAGACAGCAGTAAATTATAAACAGCTCTTAGGGTGAAGAACAGT	580
hsa_circRNA_401021	20.5	37	20.5	36	26	27	4.73732	5.1088	4.79692	5.05737	4.97949	4.885	P	P	P	P	P	P	ASCRP3001532		25242744	chr12	+	101727078	101728282	exonic	NM_014503	UTP20	ACTCCTCTGCTGAAACTGATCAGTATCTGGAGCAGAAACGCAAGATACAGCTGAGATTTA	224
hsa_circRNA_103900	41	106	37	88	51	45	5.70178	6.60681	5.60382	6.3258	5.76946	5.68084	P	P	P	P	P	P	ASCRP3001533	hsa_circ_0002186	circBase	chr5	+	77711343	77717784	exonic	NM_004866	SCAMP1	ACTCCTTGTTCATTTGTCTGTTGGTACAGACCACTTTATGGAGCTTTCAGCCTCCACCAG	497
hsa_circRNA_030254	116	130	152	157	177	204	7.13235	6.93524	7.47612	7.17374	7.39345	7.652	P	P	P	P	P	P	ASCRP3001534	hsa_circ_0030254	circBase	chr13	+	50025688	50042096	exonic	NM_031915	SETDB2	ACTCCTTTCCAGAAGACTGTACATTTCTAATGTTTCATCCATTTGTGGACCAAAAGATGG	682
hsa_circRNA_001233	317	2089.5	221	1731.5	511.5	413	8.6072	10.6547	8.00121	10.5913	8.90779	8.67583	P	P	P	P	P	P	ASCRP3001535	hsa_circ_0000463	circBase	chr12	-	132609079	132609271	antisense	NR_003290	EP400NL	ACTCCTTTCCCTGTGCTTTCCGATACTCACCACCAGGACTGTGACTTCCTGAATGCACTG	192
hsa_circRNA_081393	74	145	61	109	92	87	6.46431	7.04856	6.23614	6.62398	6.54892	6.48728	P	M	P	P	P	P	ASCRP3001536	hsa_circ_0081393	circBase	chr7	-	99690403	99693093	exonic	uc003usv.1	MCM7	ACTCCTTTTGCTAATAAAAGTGTTTGTAGATTGTCGTTGGCCCAGCACATCACCTATGTG	716
hsa_circRNA_405032	1656	3715.5	1143	4172	2145.5	2221	11.1485	11.4237	10.4206	11.6617	10.976	11.2324	P	P	P	P	P	P	ASCRP3001537		25070500	chr12	+	85459039	85460676	exonic	NM_001079910	LRRIQ1	ACTCGAATTGGTTACAACAGTTACATTTCAAGATTTGCCAGGCTGTGTTCTCTCCACACT	304
hsa_circRNA_103104	118.5	169.5	81.5	137.5	116	127.5	7.17291	7.31332	6.58067	6.98259	6.82928	6.9996	P	P	P	P	P	P	ASCRP3001538	hsa_circ_0002805	circBase	chr20	-	62407030	62422143	exonic	NM_025224	ZBTB46	ACTCGCTGTCCCAGTCTGTAGAAGAGGCGACACCAGGGCTTCCAAATGAACAACCGAAAG	1255
hsa_circRNA_404833	3901	8482	4208.5	10868	14600	6678.5	12.4766	12.6707	12.6354	13.0117	13.5563	12.8961	P	P	P	P	A	P	ASCRP3001539		25070500	chr11	-	3726429	3733958	exonic	NM_016320	NUP98	ACTCGTTCACTAGGTCTCCCATTTTTCTAAGTATGGCCTTCAGGATTCTGATGAAGAGGA	505
hsa_circRNA_104810	370	237	603	379	550	652	8.82988	7.82712	9.47904	8.42856	9.0116	9.31677	P	P	P	P	P	P	ASCRP3001540	hsa_circ_0005142	circBase	chr9	-	86297865	86301070	exonic	NM_013438	UBQLN1	ACTCTACATCTGGTTCTGCTACTAGCAACCCTTTTGGTTTAGTTTAAGGAAGAAATCTCT	268
hsa_circRNA_104471	243	273.5	231	318	294.5	311.5	8.19704	8.00776	8.0569	8.20134	8.09455	8.2584	P	P	P	P	P	P	ASCRP3001541	hsa_circ_0082142	circBase	chr7	+	127447537	127569382	exonic	NM_014390	SND1	ACTCTATTTGCCAAAGGAAACTTGCCTTATCACCTTCTTGCTTGCAGGATAAGAACAAGA	517
hsa_circRNA_102188	41	60	57.5	54	57	62.5	5.65721	5.76725	6.1642	5.57132	5.91205	6.0509	P	P	P	P	P	P	ASCRP3001542	hsa_circ_0045537	circBase	chr17	+	71231614	71233134	exonic	NM_017941	C17orf80	ACTCTCACAAGGAATAGGATGAGTGATAATCCACCCAGAATGGAAGTGTGTCCTTACTGT	1520
hsa_circRNA_066814	60	111	62.5	94.5	60	60	6.20388	6.68367	6.24568	6.40738	6.03632	6.03815	P	P	P	P	P	P	ASCRP3001543	hsa_circ_0066814	circBase	chr3	-	113207791	113218429	exonic	NM_144718	SPICE1	ACTCTCAGTCTAACACGAATACAGACAGGTACGCCGTCATGAAATACACAAATCGAAGAA	464
hsa_circRNA_101189	55	181	53.5	153.5	90	72	6.08495	7.40909	6.09378	7.13064	6.47786	6.22171	P	P	P	P	P	P	ASCRP3001544	hsa_circ_0029033	circBase	chr12	+	122380439	122380881	exonic	NM_144668	WDR66	ACTCTCGAACTCCCCACAGAGTACGGTGTTCAGTATTCCTGTGCACACAATATTTGACAG	193
hsa_circRNA_100085	245	205	285	248	307	242	8.20521	7.612	8.36453	7.81729	8.1687	7.88548	P	P	P	P	P	P	ASCRP3001545	hsa_circ_0005075	circBase	chr1	-	21377358	21415706	exonic	NM_001198801	EIF4G3	ACTCTCTCAAAATTCCTAGAGGACCTGTGCAACAACCTCTTGAGGATCGAATCTTCACTC	205
hsa_circRNA_100086	189	113	188.5	131	255	164	7.83662	6.71491	7.77702	6.90044	7.88548	7.362	P	P	P	P	P	P	ASCRP3001546	hsa_circ_0000026	circBase	chr1	-	21377358	21437876	exonic	NM_003760	EIF4G3	ACTCTCTCAACAATCCCACAGAGTATTGATGAGGAAACTGAAGTTTGGAGCGATCACATC	190
hsa_circRNA_066568	24	33	21	36	26	27	4.98709	4.93695	4.9052	5.02081	4.84373	4.92116	P	P	P	P	P	P	ASCRP3001547	hsa_circ_0066568	circBase	chr3	-	78763546	78767033	exonic	NM_002941	ROBO1	ACTCTGACTGTTCAAGATACGAGGAGGAAAGCTCATGATCACTTACACCCGTAAAAGTGA	388
hsa_circRNA_004165	34	37	38	42	40	39.5	5.43346	4.95644	5.64043	5.25606	5.46238	5.46918	P	P	P	P	P	P	ASCRP3001548	hsa_circ_0004165	circBase	chr19	+	44600495	44602041	exonic	NM_013398	ZNF224	ACTCTGCAAGTTTCCAGAAGTAAGAGGGAAAATGACCACGTTCAAGCTGAATACCACTAG	172
hsa_circRNA_407148	273	533.5	291	574	683.5	403	8.38031	8.90378	8.40322	9.03241	9.33438	8.63891	P	P	P	P	P	P	ASCRP3001550		25070500	chr9	-	5859467	5867902	intergenic			ACTCTGGAGAGTCTTTCTTGTTTTGTCTCAGGTGTGTGCCTAATAATAAGAGCAAACCCC	8435
hsa_circRNA_105019	150	91	151	131	56	234.5	7.50818	6.40028	7.45023	6.90044	5.91205	7.84344	P	P	P	P	P	P	ASCRP3001551	hsa_circ_0001937	circBase	chrX	-	100296305	100297301	exonic	NM_024917	TRMT2B	ACTCTGGAGGTTGAGCTATGAAGAACAGCTCAAGGTGGATTTCAGTGTGTTCTTTGGATG	326
hsa_circRNA_081979	19	30.5	20	29	18	21	4.64664	4.80554	4.86863	4.75746	4.4896	4.62731	A	P	A	P	A	P	ASCRP3001552	hsa_circ_0081979	circBase	chr7	-	111535667	111541857	exonic	NM_014705	DOCK4	ACTCTTCCAGATGGCACTCATGAGCTCATCGTGCATAAGGTGAAATGAGGAATGATTTAT	395
hsa_circRNA_100806	412	704	356.5	731	519	524.5	8.97968	9.27721	8.67848	9.36634	8.93359	9.01485	P	P	P	P	P	P	ASCRP3001553	hsa_circ_0007061	circBase	chr11	-	46515157	46534363	exonic	NM_017749	AMBRA1	ACTCTTCTGTTAACAGGGTCCTGGCAGGAGGCTGCTGGAATCTTCCCTCATTTCATTATC	449
hsa_circRNA_102145	56.5	81	60	88	63	74	6.12339	6.17589	6.21364	6.33327	6.0418	6.25673	P	P	P	P	P	P	ASCRP3001554	hsa_circ_0002496	circBase	chr17	-	58538023	58539422	exonic	NM_006380	APPBP2	ACTCTTCTTATGTCCACCAGTATAGCTCTGGGAAATTTGACAATGCACTGCTTGTGTAGT	299
hsa_circRNA_401590	216	158	227.5	175	271.5	305	8.01824	7.22728	8.04238	7.33359	7.97922	8.22101	P	P	P	P	P	P	ASCRP3001555		25242744	chr16	-	30304419	30306012	exonic	NR_002453	SMG1P5	ACTCTTCTTGGTCAGTTTCTAGAAGACATGGAAGCATATGCTGAGCTTGTAATGACCAGC	297
hsa_circRNA_000197	21	30	17.5	28.5	19	21	4.80124	4.71689	4.56772	4.74407	4.4896	4.68453	P	P	A	P	A	P	ASCRP3001556	hsa_circ_0000197	circBase	chr1	-	231700586	231700953	antisense	NM_005999	TSNAX	ACTGAAAACACATCTGCCAACATATGTTATGGCAAAAGGTACACTCTGAAGCATGTTCAC	367
hsa_circRNA_001440	639	374	994.5	888.5	583	1398	9.65606	8.44849	10.1899	9.63323	9.11083	10.5041	P	P	P	P	P	P	ASCRP3001557	hsa_circ_0001440	circBase	chr4	-	129913321	129960251	exonic	NM_144643	SCLT1	ACTGAACAAAGTGTGATAATCGAACAACTCCGAAAAAAACTTAGAAACAGGTGGGTGAGA	452
hsa_circRNA_103659	70	52	77	54	71	82	6.44374	5.57385	6.55085	5.60135	6.20551	6.396	P	M	P	P	P	P	ASCRP3001558	hsa_circ_0069982	circBase	chr4	+	75040222	75091111	exonic	NM_001144978	MTHFD2L	ACTGAAGATTCATACGCAGCTGGCAGATATTATCATAGTTGCTGCAGACATGAAGCCATT	662
hsa_circRNA_005025	31	42	25	40	30	27	5.29333	5.21457	5.05013	5.15508	5.15508	4.96993	P	P	P	P	P	P	ASCRP3001559	hsa_circ_0005025	circBase	chr5	+	134388143	134411078	exonic	ENST00000507641	C5orf66	ACTGAAGCATACATTTTGAGAGTACCGTAACAGGGTGCCAGCTGAGATGAGACGTGGAAG	270
hsa_circRNA_061570	30	39	21.5	30	30	27	5.29333	5.12783	4.96801	4.75746	5.06098	5.01152	P	P	P	P	P	P	ASCRP3001560	hsa_circ_0061570	circBase	chr21	+	35229039	35239635	exonic	NM_003024	ITSN1	ACTGAAGCCTATGCAACGGGTAACAAGATACCCACTGATCATTAAAAATGGTGTTCAGAC	512
hsa_circRNA_000498	57	60.5	59.5	59	47.5	60	6.13285	5.7315	6.20388	5.70869	5.68084	6.01417	P	P	P	P	P	P	ASCRP3001561	hsa_circ_0000498	circBase	chr13	-	79209244	79219132	exonic	NM_024546	RNF219	ACTGAAGGCTGAAGTTGATAACAGATCACCTCAAAAGTACGTCAGCCTGTCATATGCATC	566
hsa_circRNA_102143	79	68.5	120	60.5	99	107.5	6.57185	5.94365	7.13064	5.74052	6.64455	6.78527	P	P	P	P	P	P	ASCRP3001562	hsa_circ_0044949	circBase	chr17	-	58342772	58372162	exonic	NM_032582	USP32	ACTGAATGCACATGACACCACAAAGACATTTTTAGTCTTTTTTCAAGTGAATCTGGGAAC	698
hsa_circRNA_007335	100.5	244	103	188	137	150	6.91546	7.865	6.92241	7.44955	7.04127	7.21641	P	P	P	P	P	P	ASCRP3001563	hsa_circ_0007335	circBase	chr10	+	76978820	76979114	exonic	NM_003375	VDAC2	ACTGACATTTGATACTACCTTCTCACCAAACACAGGGAATTTTCAACGTCCGGTTCATCT	206
hsa_circRNA_400537	33	55	46	49.5	60	60	5.31009	5.60382	5.81928	5.37961	5.96882	5.99356	P	P	P	P	P	P	ASCRP3001564		25242744	chr10	+	27447477	27450111	exonic	NM_032844	MASTL	ACTGACGGATTTTGGCCTTTCAAAAGTTACTTTGAATAGAGGTTGTTAAAAAAGCAGACA	367
hsa_circRNA_071106	658	393	1039	502	977	666	9.70052	8.51671	10.27	8.84486	9.86342	9.34283	P	P	P	P	P	P	ASCRP3001565	hsa_circ_0071106	circBase	chr4	+	148778703	148803083	exonic	NM_024605	ARHGAP10	ACTGACTCCATTGACAGAAGGTTTTGTTTTGACATAGAAGCTGCTGATCGGAAGAAAAAA	650
hsa_circRNA_101459	52	52	82	56	68	87.5	6.00858	5.4934	6.6252	5.65721	6.16755	6.50061	P	P	P	P	P	P	ASCRP3001566	hsa_circ_0034049	circBase	chr15	+	22835915	22846952	exonic	NM_052903	TUBGCP5	ACTGAGACTCAGGTTATTCGGGAAACCCTATGATTTCATCGTTTCTTGGATGTCAACAGC	681
hsa_circRNA_100231	37	86	42	77	55	49	5.53548	6.30162	5.76505	6.11127	5.88789	5.73602	P	P	P	P	P	P	ASCRP3001567	hsa_circ_0012560	circBase	chr1	+	53250548	53262456	exonic	NM_024646	ZYG11B	ACTGAGCTCTTCATTGTCAGGCTTGTGGTTACTGGGATGAGAAACCACCCTATGAATTTG	393
hsa_circRNA_403817	64	96	49.5	79.5	64	67	6.31376	6.44926	5.99733	6.12512	6.03632	6.09554	P	P	P	P	P	P	ASCRP3001568		25242744	chr7	+	56123316	56124107	exonic	NM_001762	CCT6A	ACTGATACAAGGGCCTTCATCCTAGAATAATCACTGAAGGATTTGAAGCTGCAAAGGAAA	278
hsa_circRNA_405886	64	88	60	111	88	80	6.27392	6.36571	6.23614	6.65771	6.48191	6.34515	P	M	P	P	P	P	ASCRP3001569		25070500	chr2	+	61014081	61014755	exonic	NM_022894	PAPOLG	ACTGATACAGGGTTGGATTAGTAGAATCTAAAATCCGTGTACTTGTTGGAAACTTGGAAC	230
hsa_circRNA_405706	25	57	22	55	26	27	5.05737	5.63319	5.05013	5.60135	4.92512	5.03555	P	P	P	P	P	P	ASCRP3001570		25070500	chr18	-	71067646	71075957	sense overlapping	TCONS_00026558	XLOC_012879	ACTGATCATTCATCTTTGAGGAAGTGCCTTAGACTACTTCTCAAACCTCAGTCCACGTCA	8311
hsa_circRNA_077228	41	47	52	58	63	52	5.67379	5.34157	5.99733	5.65721	6.0725	5.84042	P	P	P	P	P	P	ASCRP3001571	hsa_circ_0077228	circBase	chr6	-	84922674	84925640	exonic	NM_014895	CEP162	ACTGATGACGAACATGAGAATGAATCGAAACATGAAGAACTGGCAGGACTTCTTGGAACA	399
hsa_circRNA_104047	51	41.5	60	58	62	66	5.96112	5.1088	6.18418	5.64043	6.05723	6.11301	P	P	P	P	P	P	ASCRP3001572	hsa_circ_0075487	circBase	chr6	+	3006701	3012908	exonic	NM_000904	NQO2	ACTGATGAGCAGAAAAAGGTTCGGGAGGCTGACCTAGTGATATTTCAGATTGCTGGACTC	388
hsa_circRNA_004506	120	154	159	136	182	183.5	7.1779	7.18742	7.53565	6.99018	7.41685	7.50818	P	P	P	P	P	P	ASCRP3001573	hsa_circ_0004506	circBase	chr15	-	65266939	65273363	exonic	NM_016630	SPG21	ACTGCAAACAGATTATTGTGGATGATGATGACAGTAAGATATGGTCGCTCTATGACGCGG	389
hsa_circRNA_102650	97.5	113.5	97	127	118	132	6.89338	6.7229	6.83139	6.88017	6.82928	7.04856	P	P	P	P	P	P	ASCRP3001575	hsa_circ_0004269	circBase	chr2	+	26587169	26598016	exonic	NM_033505	EPT1	ACTGCAATGATTATTGTACAGTGCTGTGGATACCAATCCACTTTCTCTGTATGTCATGCA	625
hsa_circRNA_104742	57.5	64	83	80.5	61.5	89.5	6.12339	5.87361	6.63974	6.15242	6.0418	6.50061	P	P	P	P	P	P	ASCRP3001576	hsa_circ_0086483	circBase	chr9	+	19423859	19435082	exonic	NM_001010887	ACER2	ACTGCACTGCTCATCGCAGAGCTAAAGAGATCAGCAATGTCTTATTTTTCATTTTACCGC	395
hsa_circRNA_405082	64	65	67	70	95	87	6.28167	5.88586	6.3584	5.91205	6.60681	6.49729	P	P	P	P	P	P	ASCRP3001577		25070500	chr12	+	122337539	122341013	exonic	NM_002813	PSMD9	ACTGCATAACATTGGCAGTGTGGTGCAGCACAGTGAGGGGGCCTGCAGAATGATCACAAG	314
hsa_circRNA_103319	185.5	149	302	235	333	365	7.82049	7.14004	8.44142	7.74852	8.29599	8.4766	P	P	P	P	P	P	ASCRP3001578	hsa_circ_0064742	circBase	chr3	-	33467081	33467233	exonic	NM_014517	UBP1	ACTGCATGATGAAACGCTTACTTATTTGAACCAAGTGATGTCTTGGCATTGCCCATTTTC	152
hsa_circRNA_104588	91.5	62	133	89.5	102.5	103.5	6.79396	5.79242	7.26763	6.33327	6.6988	6.73197	P	P	P	P	P	P	ASCRP3001579	hsa_circ_0005630	circBase	chr8	-	37727937	37735069	exonic	NM_025151	RAB11FIP1	ACTGCCACCATCATCAGTGAGAACTTGAACAATGAGGTCATGATGAAGGTGGTATAAGTT	1360
[truncated: 11,895 more rows]

## Sheet: Box Plot - CircRNAs
Box Plot The Box Plot is a convenient way to quickly visualize the distribution of a dataset. It is commonly used for comparing the distributions of the intensities from all samples. Here, a boxplot view is used to look at, and compare the distributions of expression values for the samples in an experiment after normalization. Press Ctrl and rolling button of your mouse to zoom in.

[truncated: 1 more sheets: Hierarchical Clustering-CircRNA]
